# Supplementary material for: A diverse proteome is present and enzymatically active in metabolite extracts
Source: Nat Commun. 2024 Jul 10;15:5796. doi: 10.1038/s41467-024-50128-z (PMC11237058; doi:10.1038/s41467-024-50128-z)
Supplement: Supplementary file 3 — Supplementary Data 1 [file 41467_2024_50128_MOESM3_ESM.xlsx]

## Sheet: H2O titration (1b)
Peak area (A.U) - Liver
Metabolite	AMW20			AMW25			AMW30			AMW35			AMW40			AMW45			AMW50			AMW55			AMW60
Palmitoyl sphingomyelin_hilica	9641472	10237754	10901645	9382427	9189150	10773156	8216276	1221390	7035145	6240591	3618944	6636965	2576598	2984497	4791721	3994501	5735096	6138026	14099034	8702491	7727210	8094418	4206814	12647572	6986357	7629192	11783495
Palmitoylcarnitine_hilica	1795853	2297577	1796064	3711855	1744063	1770932	2472823	2090693	2403397	2076116	2423635	2477862	3118322	2467776	2509213	1631275	1232731	2466608	1871098	1448145	1324197	1701755	1183756	1683107	981382	997304	987983
5-methylthioadenosine (MTA)_hilica	4895861	608300	833489	646072	4344136	3911453	9222020	4542174	4543085	6232768	10140709	4407782	4419628	6520602	3556992	4726038	2286020	4386368	1727338	4399008	2468055	2788947	5439790	2799930	1869921	1889352	1695412
nicotinamide_hilica	167229	8588151	289577	7862166	127543	11532897	14432814	9578676	9855397	13542734	15458443	205307	307022	150101	9019499	10976194	212296	6645085	238881	184100	11526245	9335100	187094	5900760	99453	122639	259852
adenine_hilica	4751796	1494243	2084592	1063016	5057392	4654751	6594400	5125786	2315640	5169541	7601293	2192931	10046018	10840599	10515024	9910742	9755644	7615097	7910884	7746028	8164725	9608357	9210107	5569137	10887634	10038331	9709087
adenosine_hilica	41319244	31072828	23042892	16679482	44670188	46241296	56478328	47180360	24621494	47318044	50963628	23491524	39186840	33013392	40611668	33371054	29540900	43953448	39741148	62730572	58236872	81360304	123092280	96203832	111267344	81570840	91160056
creatinine_hilica	6293304	3377169	3737871	2184361	5988309	5626902	6753798	4413159	2616801	5702910	7227528	2806360	6838194	6736870	6668609	6019051	6394050	4699516	4705951	5329679	5106913	6618741	5593810	4012970	6319807	4819687	4992344
N-Acetylhistamine_hilica	434654	316390	299648	211213	558562	499228	563672	367875	261548	562015	632337	300895	502305	548211	657784	475545	493596	427612	428715	496371	481041	556895	447402	356525	483209	329630	352446
hypoxanthine_hilica	2526414	3767609	3203194	1840790	3426396	4049304	2859845	3036539	2154805	4199798	3901255	3755991	7494440	6382842	2943051	7749439	7907831	4119095	7003477	2909622	4179308	1893126	490067	2112093	145384	2572386	3058935
Hexanoylcarnitine_hilica	2438810	2541622	2713562	1808714	3054997	3319228	2923936	2978285	2128366	3231606	3240502	2975602	5101975	4370385	3106937	4502614	4744425	3618055	4439194	4322650	4159962	3007953	3536541	3932626	4410862	4159490	4599008
riboflavin (Vitamin B2)_hilica	245258	208470	424049	814964	363135	520831	466330	371605	951544	549207	650957	874283	587648	680853	678217	894796	711229	920656	1371453	2089798	1641587	2052812	3921835	2141255	8188116	4777769	3635701
cytosine_hilica	494064	551396	727267	590427	826393	984765	1071545	477396	680423	909481	1162068	619558	819485	783579	685753	738902	734256	758279	535608	1005206	910273	1851633	803809	768158	903626	573085	621062
inosine_hilica	714049	987929	1090420	1079382	980707	1458526	1224924	1159950	1377244	2976420	3402775	2809051	4136147	4825670	4254036	4990786	4986614	5034215	5552159	6818636	6762772	8958767	9789463	8923091	16464316	12472836	12319376
guanine_hilica	239594	272332	299704	223616	322359	309346	414828	306199	333913	918533	727470	702851	410048	524315	741643	406482	769202	932514	769752	1231690	705922	1067434	851270	1154121	299224	723541	561598
cytidine_hilica	381003	868650	751584	841920	924482	1175000	1095297	417732	673723	963225	1160079	617885	760175	855181	777894	770100	816334	971478	667038	1544901	1343376	2057183	2196728	1901368	6423064	2349141	2254803
L-Phenylalanine_hilica	4171495	6558734	5950667	5945590	6008636	7582365	7473012	3356869	5906107	6707112	8242605	6043990	6433861	6482238	6020757	6236977	6152137	6238457	6607086	7149329	7762194	6302026	5915976	6879472	6224490	4689601	5196362
butyrylcarnitine_hilica	33785976	35042544	38731228	33803244	44486460	45498132	41262896	34239552	35941844	42549460	46614408	40492004	47502072	46203360	42083220	43599272	45612956	40961416	40861032	47394660	46486464	43470752	39397300	42810908	41470396	36282596	39327712
1-methylnicotinamide_hilica	2273174	4147006	3732945	3242638	3087318	4842358	3667975	2766382	3789544	5223775	5360029	5504870	7060421	5897508	3585174	7062736	6739053	5065741	5795139	4825996	5630918	2677925	2446154	4340589	1960906	4556183	4043202
Propionylcarnitine_hilica	22942630	32347818	32320086	31365704	34147316	40190192	31118852	25685446	32191146	35897956	37348972	38270388	41616092	40843460	31473988	42901772	45122308	36101036	40472276	43651228	46357948	31416110	31143574	37291924	31520286	37564060	37670516
guanosine_hilica	738701	773036	685250	1134671	1175454	1282877	1656273	955325	1103276	1741151	2085024	1264026	1482096	1854633	1945673	1694926	1752781	2287071	2161401	3603215	3137756	5202075	6552480	5597562	10960017	7047966	7182132
betaine_hilica	179159680	279326592	264335200	278152416	266523408	282274144	241953808	210683408	230564464	267863312	246370320	258632960	302169024	289910912	220755920	297224064	313398752	268855072	273058976	312502720	293428736	268973600	243495424	283426368	244663552	258268032	250808416
methylhistamine_hilica	151047	197417	298993	277408	197031	270520	288663	179032	226931	304644	308332	225694	290884	327773	261536	257006	216802	224592	239189	351221	246675	333836	215865	333635	175066	202771	164251
methionine_hilica	557354	771411	696126	863346	756148	841207	798813	522734	743343	841611	978609	750031	752216	867992	770611	717378	740190	746622	718083	1118987	973399	946296	845517	839888	857220	652239	661487
Thiamine_hilica	624855	905976	730297	930504	843664	928808	734345	680780	821377	917156	1013029	869842	999469	773186	750239	883437	1063534	1198206	1108567	1224162	1001184	1156836	1329207	1462401	2166801	1678974	1607162
Acetyl-L-carnitine_hilica	192342048	241629376	237912912	236756192	244772528	253504032	239666432	189733856	214164688	233108496	251207440	206805712	237169184	237737616	226928288	222408288	231930448	227964640	198995136	251428720	250122592	240754432	214539216	229775168	213026944	178084832	185685312
tyrosine_hilica	2075030	2888881	2721677	2884247	2781116	3161878	2450399	2249021	2703486	2795896	3074934	2775445	2805550	2872446	2508349	2863966	2900478	2720597	2762923	3473276	3147304	2760043	2567539	2901575	2791848	2408141	2696817
Methyladenosine_hilica	1350454	1799887	1631237	1742534	1928849	2059031	2185007	1135882	1729411	1984169	2387669	1746890	1880788	1922463	1945009	1851823	1780360	1946277	1772218	2326030	2297960	2311754	1952313	2049451	2129554	1577962	1735413
pipecolate_hilica	2999150	3939579	3668383	3954541	3965444	4726696	4512227	2334994	3171436	4136025	5166161	3265020	4053818	4068910	3824491	3897450	3674657	3398599	3106450	4542648	4388771	3937625	3085707	3642297	2578506	2263568	2589433
histamine_hilica	75030	295461	1109511	574523	178999	492521	168258	729581	704322	618065	652001	539817	570518	714109	695974	912282	467578	332449	499737	1108	194817	969281	303884	650617	168901	499289	194076
L-Ergothioneine_hilica	41164328	50069748	47542384	49293712	48021004	55051736	49635436	31647958	43326304	51539116	59062528	42078216	53861480	52172200	47905856	46857540	42985320	45765280	42844432	52872760	54419900	47737112	41430608	47503160	42713488	32073138	36897052
4-guanidinobutyrate_hilica	19717720	28230278	24426570	28299228	28614198	34037128	31952486	18461606	24156244	30345268	36600284	23888556	28682304	29681682	27751836	28530796	29124606	27475186	23646358	34373044	33726568	31880984	26611778	30156916	26394378	21101318	21885198
hypotaurine_hilica	1233328	1113944	934899	893389	824784	1316913	1225352	571067	955513	1525321	2584292	791706	1297380	1321418	1292548	1344756	962393	1093528	973559	990829	1639154	1091838	988010	1452792	867792	787523	790907
hydroxyproline_hilica	1985760	3138211	2684238	3265107	3395569	4043278	3403260	1694603	2501587	3439416	3887885	2700677	3302056	3518550	3040654	3041132	3130303	3023869	2657776	3893149	3818342	3567129	2704450	3145110	2709221	1994253	2122428
carnitine_hilica	141579856	187581760	175307776	187426288	187670080	212525616	190063776	138216064	164581984	198323184	218677424	169502128	194382656	199392304	179431616	191398768	197088672	186463648	170694816	214357072	221704976	199575056	178537696	190922656	182290400	157246544	162277712
homoserine_hilica	109667	158788	114845	150310	177144	198457	223865	124175	177348	210953	229848	148624	166816	209498	218437	219857	188802	195883	144189	238324	238421	209862	183963	239925	251674	137582	156628
guanidinoacetate_hilica	1755718	2874706	2411071	2974764	2832118	3456317	3338492	1497186	2341001	3080695	4391123	2268162	3246864	3061696	2871676	2771980	2910959	2579521	2219083	3700781	3310475	3269635	2638222	2936144	2770732	1841638	1916716
Acetylarginine_hilica	1605687	2098584	1848432	1993154	2066353	2432287	2333581	1299086	1936175	2322239	3147813	1681909	2090971	2088692	2311740	1979698	1991832	1945212	1531814	2276776	2643979	2269141	1870779	2281503	1931925	1181377	1365896
deoxycarnitine_hilica	20039958	28064158	26448036	25824638	29108764	31303292	27821682	19537022	24113104	29277388	32754548	25188490	30376328	30621988	27332720	28685938	30345620	27198218	25378494	34461948	32727182	29709868	26348172	28584118	27103940	22611700	23669520
N-alpha-acetyllysine_hilica	2572666	3744368	3279311	3897698	3505247	4269577	4169203	2256872	3206426	3946431	4984650	3094348	3758083	3673554	3552527	3577495	3459486	3528288	2913813	4142659	4066604	3633091	3088296	3552771	3129833	2463937	2587291
N6-carbamoyl-lysine (homocitrulline)_hilica	155444	271808	238685	242682	273609	335958	301899	162093	228124	298761	330599	292270	347089	334262	267594	349137	355770	289406	295822	397933	361781	276960	243795	292219	235119	266144	262332
glycerophosophocholine_hilica	260648640	372347680	336898848	353437664	382645024	418431840	394754656	258348880	338505728	371150560	463831200	298054944	340525056	369035872	367927584	329678240	347119904	353482112	291715776	392043328	415302080	397668544	347629280	371101696	356820704	260840624	273765824
S-adenosylhomocysteine (SAH)_hilica	6675164	8085291	7771162	8306690	8875798	8851466	8454352	6642312	8431979	9266939	9642273	8997946	9572953	9556234	9883120	9272289	9062070	9257451	8957388	9463406	10096616	8135464	7235552	8727413	8547287	6248391	7939398
glutatrylcarnitine_hilica	24973554	33885640	31449458	32716438	34844496	38503536	35324160	22520668	31525692	35978588	43398240	29004958	35213668	34621128	33186716	33014910	34801760	33640436	28450476	41445972	39957860	34979432	30637794	35135528	34809276	25119672	27650848
adenosine 5'-monophosphate (AMP)_hilica	86860040	99101128	96874864	123164472	124335760	132512248	144132352	108176512	125679928	152306848	170855856	130868800	151689040	164093744	165343840	157168720	151705760	155697296	145274656	195843200	180212944	164461952	158541280	147050432	32643826	30476172	42894684
asymmetric dimethylarginine (ADMA)_hilica	2169893	3217367	2805589	4076693	3625837	4175604	4508246	2356219	3151745	4091118	4788143	3189179	3971216	3277743	3352328	3067460	3222685	3391769	2657471	3880930	3843727	3749170	2485331	2973876	2096848	1747114	2085544
N-acetylspermidine_hilica	262777	540552	397043	687317	486496	645825	609824	312871	536836	808235	843659	656339	755244	715935	631576	740063	778879	797172	922651	1041924	1126202	762903	626759	917993	923520	906709	1002286
SAM_hilica	539746	729386	496892	379351	246906	80664	77744	64718	219210	318640	381886	249401	49382	131538	22912	16235	9500	12385	1991	2173	2686	6837	2731	3333	2736	704	3218
S-Lactoylglutathione_hilica	1952211	2829739	2618714	3712514	3641287	1503487	1471123	1278812	2867090	1490176	1680564	1157602	148684	67720	57305	13003	17916	14688	0	0	1247	0	0	0	0	0	0
2-aminoadipate_hilica	4401424	4488807	4297815	4244003	3816815	4588527	4989017	3297256	4104060	4246408	6131311	3305369	4599938	3821898	4179950	3930811	3759389	3698112	3143356	3673481	4259197	3649628	3324497	4253220	3363611	2565032	2644849
malonylcarnitine_hilica	14704156	19457670	19465872	19409270	22954872	22449968	20615730	14697540	17914496	20875808	21830210	16346429	18461050	21292480	20631202	18475984	19795508	18909700	15535834	25379270	22190192	22484448	18838364	18000372	20634086	13461369	15520754
ophthalmate_hilica	9161774	13268557	14218072	15350107	16426391	14125610	13758472	10916825	13031427	13136619	11889628	11734437	13346925	13996452	12758012	11508607	13039746	12811626	11406396	18047034	14630064	15885798	12657739	11805013	14064919	9480107	11000415
trimethyllysine_hilica	3095440	6319136	5792192	5894573	6257038	7297494	7475179	3449554	4606086	6341011	8143987	4668783	5483427	6803173	5685598	5705698	5678983	5545903	4797509	8480575	7483007	6705435	3968908	5027593	3604857	2945246	3159847
carnosine_hilica	151896	237728	202275	232154	195762	241089	213242	152799	183187	225318	253147	171588	185789	163793	181666	155996	138846	149052	140950	160356	147287	151187	107832	117351	96142	81138	83093
flavin adenine dinucleotide (FAD)_hilica	5896866	6658573	6353229	6525597	7356299	7701592	7817188	5859538	7089450	7126511	8051670	6152152	7030822	6145086	6838773	5584547	5755325	6004976	4962147	3674764	4853123	3840372	2169893	3547228	1544891	2178393	2860576
arginine_hilica	409933	638206	481200	963803	662295	856375	1012623	519597	680556	1275484	1546088	907833	1164974	1284104	1449327	1281485	1049098	1376370	678749	1235924	1364368	1105182	686759	812285	588337	433019	410660
adenine_hilica	1203580	1651831	1421573	1210264	1439145	1695427	1697905	1330995	2339745	1618002	1612594	1354881	2218879	1028096	1204678	543158	558572	632941	610510	1443900	1635125	1189817	778916	1497606	444052	473173	972934
anserine_hilica	322272	426323	413914	453035	421170	502631	485186	329476	397187	489432	527197	337293	442119	420832	423819	408831	384213	413057	373149	461414	449557	429228	296017	359847	303569	227303	282668
gamma-glutamylglycine_hilica	1591756	2504811	2769105	2171419	3133530	2430913	2159316	1930709	2211957	2060080	1746161	1930684	1980700	2459420	2109706	1876608	2220568	2090471	1785708	2635326	2065347	2368266	1963691	1778006	1988721	1372998	1609033
lysine_hilica	5167859	8699578	7013800	11166435	9834888	13410331	13869999	6832552	10663839	15515364	18920886	12117646	16035323	15235587	14663865	16013713	15612994	15627011	14430003	19222930	21130308	15975335	12809255	16698287	13974310	12339679	13017915
dihydroxyacetone phosphate_hilica	1978408	3187438	2681693	4368196	3948176	4619223	5438239	3078267	4476627	6286882	7306747	4760755	6527037	6137882	6233024	6281111	6213867	6208673	5736962	6859037	7508070	6192007	5061312	6341452	4757377	4484330	4687698
nicotinamide adenine dinucleotide (NAD+)_hilica	42410108	48140396	47538220	46954260	51298000	54118324	54194072	40322400	50115504	51433608	58579620	48215864	52143028	51693416	55062940	49818340	50228472	52238716	45761568	44702192	52989560	42877636	33633524	45757168	32224592	34132244	39665440
adenosine 5'-diphosphoribose_hilica	1584445	1678451	1566293	3364720	2225725	2994019	2174358	1573818	2476422	3004295	2574150	2235627	1833840	1258148	1485005	1582536	1408244	1256659	738502	351698	556871	396789	175539	311491	130057	161566	271451
S-Adenosylmethionine_hilica	6221051	8965293	7899838	12083455	10144455	12945220	15801094	7153488	9843298	15327792	20480634	10483996	15218291	13617833	14031145	14313073	13703121	13638790	10982453	16824934	16460466	15653550	9873958	11463984	8999484	7810342	8372052
CDP-choline_hilica	4406601	5611915	5331681	3493664	4442496	4833402	4320772	2848467	3446501	4559289	5027859	3384760	4105719	4507396	3536335	3868272	4169046	3617832	3066879	4031773	4745151	3202664	1892806	3130940	1604827	2125021	2322852
CDP-ethanolamine_hilica	1178426	1410643	1213123	990844	1084259	1106822	958923	840868	921709	1013946	1088969	909919	930381	922427	944454	896690	887629	843905	817828	804449	935370	733293	464368	615985	456852	538562	632276
UDP-N-acetylglucosamine (UDP-GlcNAc)_hilica	12590153	14455388	14264195	11948419	12816365	12206102	10913140	9519471	10763847	10299817	10755535	10032395	10346787	9777072	10110624	8730877	9086210	8968402	8465941	7046239	8015670	6898639	4011589	6063452	3321000	4864988	6295212
methylpicolinate_hilica	671249	1000581	924072	707928	790182	795882	626645	432699	539645	610780	670906	492355	604884	568876	521888	512000	552136	449367	420864	389854	446683	380851	197013	304908	137755	237256	273670
saccharopine_hilica	2293751	2826520	2460647	1990897	2307159	2531731	2123639	1293786	1697732	1999961	2400389	1437984	1757296	1796821	1915420	1709127	1714742	1579961	1438865	1855369	2124040	1929074	1613534	1883200	1582334	1206698	1201546
Glutamyl-glutamic acid_hilica	74513	96587	83300	84755	83541	91068	77231	59310	76594	159596	153155	118473	187587	312014	246856	248949	242292	388322	240789	427094	370971	342073	330933	422226	948544	706150	324525
phosphocreatine_hilica	995415	1387974	1718838	1434604	1566444	1447157	1225722	1061184	1616403	839857	729946	911868	521422	269914	362126	357550	525028	433816	227001	338844	386392	428663	156200	277316	212771	244099	408084
tentative.GDP-fucose_hilica	312119	396008	381871	396469	443664	428459	422162	314627	399148	388080	420771	351181	380421	377076	377664	336534	347556	331467	295631	191819	273076	179674	66957	159117	37845	82894	152060
Argininosuccinic acid_hilica	918948	1234782	1207459	1271874	1479077	1531466	1375397	719973	1052244	1285310	1666336	1006014	1191621	1138438	1221638	1102565	1136997	1078458	937631	1442361	1342280	1315878	1110050	1231372	1238814	789515	879466
guanosine 5'-diphosphate (GDP)_hilica	3930945	5622563	3372805	8239443	8551296	9373156	11351102	6686825	10167630	12716512	14598402	10625917	12800454	12838989	12939503	11301418	11328633	11940343	8710066	11668844	12689090	9802470	5203866	7919650	4330846	3893321	4811728
nicotinamide adenine dinucleotide phosphate (NADP+)_hilica	5511282	6307801	7089582	10124589	12397037	11169522	13641579	9589193	12974915	13868169	16306912	12436692	15433098	14793232	16418115	15004672	15948648	15481746	13923549	18416392	17371348	17568984	16317303	17105134	16479645	13122211	14027288
Glycine_ip	12491679	12200395	12032784	12667117	12014561	12723501	13298497	11460314	11631651	12622289	14516763	11480088	12201278	11987804	12902206	11418387	11358149	11918917	11003977	12168674	12240095	13618306	12295074	12640146	13039418	10488151	10814308
Serine_ip	9092321	10157310	10167259	10380599	10435146	9690715	9580395	10109942	9804053	9803960	9828156	8958110	9190351	10098678	10263634	8771755	9131630	9446817	8597989	10059605	9628199	10760153	10211686	9377386	10397058	8048764	8676778
Cystathionine_ip	729469	709878	675786	709820	710184	809204	822758	792731	775804	954391	901879	834113	850974	893241	876560	915361	883714	904604	876058	809628	903230	847508	925824	926622	836827	710413	799483
asparagine_ip	1965199	2136663	2239859	2394404	2188739	1980671	1865791	2190053	2072180	1929074	1973282	2003951	2020300	2023093	1913673	1899729	1976104	1967752	1964973	2043516	2000088	2063262	2024805	1986697	1997871	1920943	1968010
Alanine_ip	14653588	16888978	16298738	16695503	15700357	17247510	17978556	15521452	15500241	16600548	18925812	16425306	19313126	16655913	15327834	17063768	17652648	16155917	15914032	18271374	16617453	17146588	15283298	16149599	15851165	15512674	15458967
glutamine_ip	52463060	72560000	72130872	72304640	74160576	65977936	65665524	72752936	68130592	63512436	62231788	63768392	65522008	70406304	64043628	64892820	70064064	67420000	61074576	77997592	60129936	71392048	67803192	57979476	71070000	58861152	63987280
Taurine_ip	304716096	274189408	259571568	258609424	260806016	300175680	295596288	266975472	283184352	290986848	311912384	308134176	305204640	298165152	307972384	310569696	287018208	307645792	288636832	263223344	314621984	257649472	274745472	303268000	262941760	278250272	282857696
L-Citrulline_ip	799211	973215	940145	988219	911925	861760	1009320	847166	809506	909985	1019830	889833	778656	857596	919140	829320	870672	905354	765945	890230	823511	941925	768914	813212	742917	652246	675728
threonine_ip	6043068	7195223	7542589	8022709	7640877	6670247	6697940	7412695	7160114	7108484	6789613	6476374	6488156	7099599	7226309	6601628	6394700	6825731	5954602	6955307	6361143	7631490	7253237	6330602	7505049	5786935	6191917
Creatine_ip	1334039	1866003	1879644	2051439	1778516	1621017	1714332	1920625	1687975	1737396	1542678	1532924	1976263	1982006	1554320	1612322	1688386	1713915	1527546	1607748	1309431	1614786	1382799	1308159	1168289	1235317	1229921
Proline_ip	2699088	3074461	3258535	3143474	2976861	3007781	3032413	3144940	2915903	3049460	3160257	3196520	3334710	3217326	2999325	2919603	2961734	3025567	2828534	2807808	2653506	2693575	2445565	2598955	2394889	2443828	2452396
Valine_ip	30738586	27677868	30096778	26569636	27600670	23796816	23949986	30012582	29270206	26723114	27012144	27555362	28405016	31923192	32325162	29795960	26417894	33078364	27985232	25366626	32663086	25007168	29550936	29468720	29475268	22979014	25142394
O-Phosphorylethanolamine_ip	7766895	8137621	8382777	9456964	9864629	9338325	10246041	11917720	11220042	11194753	11353336	11791479	12197090	12556390	12021661	11649304	11430012	13154244	11061442	11456441	11931251	11390155	12139716	12229295	13254968	10069169	11123194
Uracil_ip	455012	429639	517885	465751	574279	394163	316835	698233	568451	563827	301355	638634	371206	496287	493336	372758	373289	489106	586647	289041	436583	313687	455056	475188	565353	416427	455310
hypoxanthine_ip	1217554	1996738	2070652	2346501	1649951	1854083	1206528	2154000	2147595	2200195	1475852	3463251	2740965	2612636	1445267	3122604	2902284	2697998	3426536	1989616	2764703	1104716	1124564	2286951	976593	2741354	3106562
Isoleucine_ip	15717909	16142094	16275451	16406288	15697218	15583196	15714501	17341112	17780920	16178492	16840406	17151668	15413112	17344166	17358916	16208503	14637167	17726742	15090275	15078410	17977944	15430746	17950572	18055186	20176360	13984629	15873231
uridine_ip	29343164	37572060	36917148	37098284	37091176	36249516	28809212	41705588	39840192	37643640	28640908	50352292	41471324	46068508	37388948	46694904	44233456	44675024	52207476	39806416	50408548	37357560	55543092	53570984	113749928	70684896	90411248
Leucine_ip	27453472	29884644	30341634	32005948	29361672	29218442	29414614	30859708	32347824	30331930	30783068	31890716	28485846	31135912	31787502	29807530	26861812	31786020	27172472	28489066	32444512	28877914	31399392	31259046	32150870	24783976	27007452
glutamate_ip	151231504	129462072	133376320	137619456	139487056	128919944	126124448	135824240	127500016	132723744	130493976	131016048	132086112	138522992	133541712	122920784	120238072	135424624	122876576	126724480	138965280	139272528	134101904	131764880	141383520	106681136	122030304
aspartate_ip	174514192	170601472	177679616	166073968	182264976	173645200	178235216	184357184	180618880	175252544	181509760	171135344	172611632	179426064	189224784	161928992	163544608	181130496	162326912	172130176	180059616	180570992	193677808	183163040	209526512	162058800	176955616
(tent.) glu-gly_ip	7674122	10479132	12262501	10431553	13760498	8978816	9732841	13187415	11003222	9809060	7411772	10494840	9987916	12683009	11184362	9115450	10069417	11760930	10535503	13107556	11265864	12166229	12460716	10184658	13316017	7878312	9992502
N-Glycolylneuraminic acid_ip	21343480	23099248	24137828	22922308	23376394	22962408	23598264	25410468	24537898	23523742	24977858	23288040	25384330	25040744	24594782	22960476	21664256	25078718	21560352	22392294	25217820	22374744	24019370	25827790	27858714	18352324	22699450
galactonic acid_ip	97880376	91997440	95222168	96073304	105243648	100747504	97615728	108854120	98052840	93110280	96897840	92025056	88631464	103528400	115796384	83630128	82244440	99747672	85224936	85743640	104795824	108147944	106030520	102747160	120859112	69281496	85193016
threonic acid_ip	60742592	77869048	83091056	47975016	60532140	49153656	45277504	55034188	46807128	43220444	43732488	53720928	41394544	54158152	54461068	45751088	41123164	49064968	41297104	40818788	48947368	44191760	44356316	45643628	51616168	40507460	48952444
Gluconic acid_ip	1039194816	1026273408	1067595456	1105835392	1210220800	1062590656	1062145024	1156607104	1072997504	1032463424	1047230912	1018059200	1007270272	1140365696	1205883904	936578688	947621312	1068850432	939679936	1012582976	1116935424	1161964416	1139035648	1067771072	1250361344	789077632	935370624
glu-thr_ip	3784111	5845790	5993366	5254442	6740850	5445724	6429739	6125206	5501480	4937405	4459486	4524206	4772259	6002903	5394285	4269071	5137405	4712845	4439495	6258210	4807146	5426186	5581508	4389237	5115742	3444291	3838666
n-acetylneuraminic acid_ip	6399582	7307186	7570593	8033570	7481556	8038196	7843744	7094970	7000023	7311210	8034016	6955213	8393235	7983034	7147350	7074787	7179811	7225789	6668332	7365604	7211504	7052549	7023084	7196865	7390880	5362211	6475916
n-acetyl-serine_ip	3074766	2928490	3127439	3373380	3146699	2728073	2943460	3056573	3014820	2951301	3245000	2515956	2981325	3026819	3097324	2631260	2581221	3234400	2333208	2829546	2996052	3234860	2669710	2807777	3085099	1976236	2453771
Glucose 6-phosphate_ip	92632384	102466696	99254344	106155296	113972240	121129496	129861768	139192848	142587856	122516272	123721704	144387104	162081872	163106992	159612816	159769728	157221696	162699136	157167552	161132592	151679136	142601792	179951584	181253968	172801888	163714336	172989200
N-Acetyl-L-glutamine_ip	25347080	25158840	26186412	26394124	29369440	25691480	27000442	25594614	24548562	24627920	25431466	20733656	20932788	23386402	26317304	18742476	19605642	23796394	18398462	23580938	22441262	29136670	25751736	20946542	25225424	15921367	18465758
Lactate_ip	1469636864	1612691968	1593427968	1587908352	1524255232	1581034240	1545882240	1608556288	1590345216	1606389376	1623359360	1788047744	1704446976	1683206912	1594910720	1722118400	1709309952	1665096960	1731392128	1618495360	1756475904	1506266624	1548257152	1695663360	1724936704	1634667008	1704622336
Pyroglutamic acid_ip	21972700	24114590	25582084	24810578	22855398	20183420	21096158	22876736	22392444	22537104	18103894	19992920	18584348	21096792	21426306	16807978	16720790	20184494	17939202	19345414	19318312	25681400	23873960	18718322	78615960	40401640	40964452
Orotidine_ip	1027549	1233204	1255825	1184743	1214957	1191857	1308581	1251564	1190375	1148830	1285745	1254622	1278458	1421373	1322450	1259630	1167951	1315606	1221495	1272948	1250469	1268844	1221584	1396785	1397440	959355	1184597
ribose-phosphate_ip	4067415	4992952	4651668	9666094	4745846	5880113	8938500	11162091	10218959	13833777	11462957	31216252	16429286	45316948	43590172	38892652	25444522	38524680	44738056	54170240	54678272	38321180	60463872	64224644	39904228	49089304	59210320
3-hydroxyisobutyrate_ip	33572744	32623032	33910848	33062272	31803070	31806992	33552674	32716596	33047738	31953806	35557972	30792686	30311210	32571308	35356968	30503358	29355434	32148720	29580864	30636320	32682038	32808264	33952300	34739996	37594300	25892078	29674958
Tryptophan_ip	17983084	21555238	22622098	24188752	21727902	22151852	20958496	22980584	23383644	21906572	22254768	25209256	22227352	25146752	22874022	22622812	21194778	24367220	22220190	21905350	24780202	22782602	23143876	23864694	25989980	19803418	22653998
Fructose-6-phosphate_ip	87445416	100345872	112752000	82620704	116130840	119912744	123875536	125778128	133022216	113786080	123935856	129827376	168196336	156993008	146629040	152194256	162346640	166185184	141029424	139251296	146256896	123799080	157136816	165915360	177041968	139865712	158150544
3-hydroxybutyrate_ip	251480352	265937360	274095776	278769504	264354224	255970512	264814640	272532416	264978656	246164288	249348864	253983344	237620224	267791680	277024960	243587456	236484656	254769776	235769808	252199568	263006288	266484384	264858208	265229696	288305184	220422336	242975456
sedoheptulose 7P_ip	101247840	120176232	118858440	119892880	124198248	141409408	134087576	148813888	154295360	137915760	141942944	172425552	189271072	179487408	159597088	181263952	180001632	185997488	176504112	158742240	183999360	134135968	164843296	191265968	211948272	181492880	192634816
glycerol-3-phosphate_ip	1733685120	1855229056	1851320704	1806206464	1830253824	1752711680	1836018048	2003595008	1940745600	1867432064	1888895360	1960226176	1938663936	2026661632	2088756736	1960249856	1929366400	2048699520	1863649920	1925458176	2105351552	1937256064	1995938432	2018797184	2180807168	1747225216	1935604480
L-Glutathione (reduced)_ip	1452747904	1470751104	1391679616	1538574592	1372950016	1536480640	1551359104	1261474304	1383348096	1412479104	1566260096	1301553024	1454472064	1336830976	990085312	1202956544	1207706880	1108921856	1306926720	1315288960	1110663296	1261779200	695907136	1021425728	6970325	564098048	530997056
N-Acetyl-glucosamine-phosphate_ip	5500308	5417483	6175207	5809543	5572540	5431993	5688159	5773249	5382280	5795067	5813893	5500325	6192098	5993051	6068961	5740504	5260950	6044354	5168997	5448091	6191343	6240849	5595269	5942455	6127800	4107696	5003883
xylulose-5-P_ip	7994668	10197606	11928354	11619513	13254835	11948847	12526497	14361202	14717837	12503327	12716516	15401101	17052096	34994084	34717240	35676712	24120876	37309812	40066412	44748476	49787048	28085910	63108448	61747336	44017152	43349020	57343400
CMP_ip	8212544	7740341	7737707	10723623	10115710	9636766	11004466	9529457	9360711	10843331	12386564	9232612	9563361	10392416	11215408	9011191	8735512	10424839	8205662	10948649	11201282	13506505	16502286	12307529	16068752	7687497	8482167
Pyruvate_ip	33245586	37232488	31310318	48686656	34228060	44087140	44122904	33349522	32966284	55402896	52371220	41117064	36077216	47102288	51081512	41632392	34382812	42434212	41726704	51357628	63359468	50686860	71197960	56200196	95987192	50280620	45647204
dihydroxyacetone phosphate_ip	1293874	1920859	2419420	2168429	2267867	1971563	2381511	3104225	2953815	2904549	2819131	2872408	3535245	3768053	3681061	4349307	2535774	2516212	8225796	9742442	8666574	7190739	4654576	6205897	1873138	2692887	5064163
UMP_ip	336604896	325722880	340821728	418725120	409284032	379264128	400695648	365136896	341826848	384091712	427893472	338496896	342236736	360924896	384306496	319375328	300774784	353807296	297304960	385162336	418559168	459677312	544470144	419830304	434353664	222195104	246890592
AICA ribonucleotide_ip	200230	207111	159501	246487	199581	257285	257427	286880	329284	314638	317379	301175	383794	327372	319585	390861	336508	387930	426189	332361	406492	290495	309731	383692	408508	328468	374857
IMP_ip	49182640	47974836	47828940	57198256	52840592	58915472	63346652	62747876	64992452	61396692	76783160	56346268	69680248	62965012	67280936	64311904	58247980	67446088	52304260	54039848	69661248	59452400	56035308	69099616	47658000	37826068	40603968
GMP_ip	27194952	28145250	40364888	55214236	45502764	43083176	49860088	44502244	44683248	53677644	57390836	45732216	57390992	54731888	57818512	54499720	54790544	58613232	56704116	68670528	68524664	80389136	99478784	75520184	83169864	45501184	54007088
Pantothenic acid_ip	13444270	14692916	16814134	19016530	14516524	16164247	15831708	18122040	18408556	17096236	17566618	23099238	18913666	18298802	16725972	17331336	15997568	18629554	16691349	16602592	18744456	16470464	15634890	19421088	19308466	13263763	15541859
Succinate_ip	631132544	759371456	700370624	694677376	709830400	741640128	675916416	769561344	758286848	743225984	727798400	864668672	856366528	847208576	763687616	847142272	845721088	801133440	874602304	764476928	877089664	692902272	715743040	859303040	824059840	824222464	835946240
Ureidosuccinic acid_ip	566009	552145	534849	587786	624987	604292	628212	502409	507653	713974	764811	525586	581684	559992	514833	505392	454819	525735	535485	519859	585788	664460	531765	548334	542007	420812	439187
L-Glutathione oxidized_ip	72713688	77270280	80489864	81727632	86574872	78689752	83367880	96051360	91447792	90595072	91365064	96058872	100584080	103146352	121644016	109089168	99119736	112793968	87851320	100387696	118339656	108024768	121900096	120322056	130845592	104794968	112291064
Malate_ip	717609472	695922176	742560640	725540672	791608896	721565312	788034816	798101120	789297024	768518976	843646336	755662656	793480384	783336320	882802432	734420480	760790848	845472832	734120960	747943104	841967168	831982976	820210112	878295168	897008960	625726016	703567488
D-a-Hydroxyglutaric acid_ip	14854984	12769568	13078337	14109661	13888598	14277739	15261793	14166566	14050898	13898659	16405705	11924510	13159604	14303824	15785971	12139860	11772920	14093924	11391982	12060495	15456086	15679577	14028380	15170397	16034660	9927387	11326573
N-Acetyl-L-aspartic acid_ip	4345056	4677102	5805110	6992433	5301704	4397487	4977855	7280062	5288630	8265025	6547623	5669235	5567763	6738883	5646014	4638368	4925920	5078791	4798307	4814990	4500797	6491915	4036143	5279365	3512104	3011743	3201054
n-acetylglutamate_ip	119421552	110906264	114881960	108840224	108916968	104118880	118841368	116638024	116453048	119013208	140013520	104728232	123554648	115456688	124890624	104095136	100694304	118348664	98344504	103755704	129451816	120132496	120112312	131284120	134947408	84476264	102422128
alpha-ketoglutarate_ip	4998053	3551756	3515166	6884470	5211307	5434606	4271393	3597203	3092828	5377181	5767913	3931279	2861509	1779385	1749449	1057890	1812473	1566669	799693	3192014	2974297	5871825	8668081	8464395	15340804	9238033	8349368
UDP-N-acetylglucosamine_ip	71512912	82626848	85115696	83273608	84307264	82017368	89205720	85774440	81509760	79088680	89028720	77798416	88333224	88457544	86998824	78262216	74978056	84776464	68734736	82985184	83909480	84762408	73344784	79116136	75808600	49446884	63812440
GDP-Mannose_ip	998329	1197129	1097018	1460521	1568041	1529239	1791281	1615217	1474590	1604407	1740048	1605855	1800989	1751510	1656077	1635718	1641256	1676899	1440256	1768492	1688847	1678897	1311820	1466777	1292150	1108294	1280830
CDP_ip	397922	378313	430942	861784	1033820	904398	1624047	1537297	1530102	1430471	1694575	1400107	1873257	1925214	2198174	1743462	1852894	2142097	1558157	1777477	1832670	2132282	2137260	2199204	2499911	1522642	1894812
(tent.) sulfolactic acid_ip	3069682	4618828	4343937	3951424	3500487	5027994	3796803	4955585	4765640	4675066	4041485	6426006	7519036	5866349	4079593	6941795	7308416	5884812	6658975	5553888	6255319	3567201	4142205	6301314	4497706	6742866	6999090
Fumarate_ip	46720712	50284320	48304184	45556180	47953752	49233016	50953344	46805084	46501956	46512460	52204232	42405464	46014748	46975828	46332068	41572876	43402324	43082232	40995392	46589464	47625944	49088784	46289420	47332756	49809620	37548808	37231668
3-phosphoglyceric acid_ip	100324064	91931128	93072808	129419240	132428120	148549104	163166512	153487168	151060656	181215792	191272720	167771760	189718752	224038672	226047488	192187760	178962176	204282528	187344544	182885072	200086544	219587808	277377760	231132112	340134944	229947456	254908992
UDP_ip	27457692	30726886	28303648	41584528	49768648	48058712	62613872	68859072	66845200	66908704	67224728	66733020	81388232	85553272	95109488	78433560	80736408	92776304	78227216	74553024	85376920	76098288	89063864	89591744	95782216	72758512	76108768
Pyridoxal-5-phosphate_ip	7460664	7279682	7005425	8129457	8016387	8660952	9749546	9428443	9232650	11213557	12536980	11022548	14489756	15989418	17041760	17094786	14665917	17776508	16453873	20106928	22373784	21554838	25379480	23156182	29301592	17633852	22409880
Citric acid_ip	275936480	235760352	257912800	322249312	338394464	266253104	242190752	327305280	322390496	329221536	251537856	320503296	230176176	337136672	359034880	280957216	235040496	351082656	292596672	232075280	336765824	292886752	353407136	342884128	362891360	237097040	291855712
Phosphoenolpyruvate_ip	11717262	12103830	11195880	21978972	23911974	21449244	32561946	32829182	32112670	34583600	35036968	32971970	34328632	41300740	42446888	33793204	31784932	38448280	31820836	31498426	36543188	34199276	47039420	41372956	50613688	33930448	41055844
ADP_ip	126644440	125777592	121325840	220770400	237415664	232796000	276677440	259113520	262104336	262870592	278950944	253154400	282443744	283873632	291102368	266304112	262250800	290676288	254491616	294082752	304949568	303935392	291344864	294963424	205978240	177544176	201262640
MethylcitricAcid_ip	5269186	5640481	6255127	6332884	6734606	5366170	5200235	6919424	6441957	6081222	5013912	6285986	5696287	6929292	6933364	5638221	5668717	6777178	6221666	5817426	6845918	6313626	7044299	6318747	8346913	4966614	6266188
3-Methyl-2-oxovaleric acid_ip	978478	904027	920395	910469	985476	1002543	1030132	990674	852825	1037218	1085758	1007772	975017	1045914	1008235	942659	936870	975137	992795	899986	1050353	946523	1096442	1132987	1130874	970676	1155898
Sodium alpha-ketoisocaproate_ip	978478	904027	920395	910469	985476	1002543	1030132	990674	852825	1037218	1085758	1007772	975017	1045914	1008235	942659	936870	975137	992795	899986	1050353	946523	1096442	1132987	1130874	970676	1155898
Flavin mononucleotide (FMN)_ip	312390	404420	407104	377775	499915	431471	726716	722649	711029	948207	1077936	720283	1280675	1384206	1742982	1383929	1428133	1612455	1718013	2127024	2107948	2423690	3742457	2904972	3830274	1453518	2531388
Alpha-ketomethylvalerate_ip	749803	705610	973030	1211647	841028	779033	781504	870881	1065807	814293	993661	1036819	703382	916410	796457	812758	554461	803218	552185	858468	823325	919034	846161	852456	870433	851470	816026
N-Acetyl-L-phenylalanine_ip	2244256	2655716	2582010	2700238	2372857	2762460	3078106	2506379	2764085	2567483	3119014	2543551	2511638	1989273	1744414	1927018	2065302	1838520	1254985	1629149	1578172	1521518	948036	1569089	341480	287004	379917
bisphosphoglycerate_ip												3127									0
Ketoleucine_ip	309562	186844	313550	456800	418786	246734	434274	406735	442911	410284	250148	477879	357657	213829	581787	420502	474141	367779	533305	320447	344139	132185	267442	523942	414121	467176	467880
UDP-alpha-D-glucuronic acid_ip	21111348	19528562	15518541	24029006	30860346	35924336	46830628	28980892	30611264	36784056	56477552	28207686	33098422	37027952	56462916	30980586	28055916	37164868	22220186	28388058	39927508	40138420	20745498	31290816	14504245	11390832	14067836
CTP_ip	152502	160350	172671	439532	611732	550954	1041592	1066910	1021612	1057262	1257716	1029290	1454200	1444817	1619224	1333935	1310907	1714886	1118293	1505700	1421817	1425256	1041364	1540107	1135000	799187	1243684
GTP_ip	612013	699900	591168	1818318	2128763	2117043	4341755	4975883	5156395	5745656	5790948	6431315	8578143	9530007	9374475	9905625	8908409	11115180	8833799	9747338	11085078	10294023	6572121	9808601	5938653	5531163	7313234
UTP_ip	3833774	4548873	4375750	7283255	10693073	9912571	17691838	22781536	21306686	18753626	19318510	21380102	27277350	30851160	33438218	28688970	24885868	36383956	25719050	29238656	33965484	25767856	20411520	32455606	21209488	14801583	25289084
NADPH_ip	166365	206488	253674	31629	37543	68961	73946	11646	18232	32139	71964	6659	16622	7462	12014	3962					6013		4225		15494	3070	5484
ATP_ip	32799838	35867488	40193976	97239328	117093344	109599928	194669232	203268640	188031024	202518960	223762064	203113584	231062272	234129296	245423744	213796384	205324976	246027856	185278880	213759376	229402192	214907600	143854176	202199424	69027664	79674192	123491496
dTTP_ip			0	0	0			0	6104	0	0	0	0	0	0		0	0	0	0	0	0	0	0	0	0	0
n-acetylmethionine_ip	0				0	0			0	0	0	0			0		4413	0						0	0	0
Adenosine 3-phosphate 5-phosphosulfate_ip	1242865	1198849	1225767	2239250	2630503	2480308	4236414	3397240	3129035	4054267	4972682	3357209	4382117	4252968	4699521	4098732	4131082	4620506	3469548	4832829	5050340	5644029	4075225	4538880	3530426	2471153	3000701
coenzyme A_ip	4649601	5882315	5263821	7358268	5717096	7323143	9303303	6158684	6568494	7620030	10029226	6068523	8306255	8043351	5420896	5386206	4954125	4448827	5109574	6939313	4621334	6117276	2149157	3869086	63814	1234066	1065840
arachidonic acid_ip	11445542	24476074	16629172	17112488	11159847	13579386	8585281	7138330	11783124	8278913	9437819	10012811	12493033	11843840	3073673	7738044	9120848	12377146	70700440	26917264	27250012	33085620	44811088	75663360	56441380	38541384	60489680
Adipoyl-L-carnitine_t3	10110990	9384800	15984424	7989943	21965980	17598472	13022863	7940088	14477862	12374240	14098701	14123212	17610478	7721797	12258562	14042775	8794001	13339972	10101165	11111200	22289318	18394700	15907614	12537125	15025266	9266143	14100962
AcCa(12:0)_t3	635686	1156006	1320581	2245582	1088695	1037283	1449350	1195036	1598468	1246786	1360578	1628201	1185696	1111303	1058089	852539	689080	1281424	859715	1183641	1202844	1115533	1157536	1368595	1246091	742893	647879
AcCa(14:1)_t3	1657096	2891179	2964829	5869862	2781456	2636101	3509618	2770139	4352726	2733969	2810081	4372279	2559312	2721059	2459917	1756173	1429354	3145863	2120232	2506527	2561832	2213455	2379064	3177289	2189571	1368857	1339504
AcCa(16:2)_t3	621574	1203797	981620	1600241	814623	695009	764836	700071	961793	623269	607086	1027110	588637	610502	415656	217450	282371	633982	756370	529946	511214	565494	508034	883977	581532	292646	337185
LPC(14:0)_t3	787067	1123006	1216863	2095376	1360052	1780653	2144720	1491262	1890292	1311139	1450769	1687693	1213572	1170801	1162360	668387	907483	1714247	935765	1049998	1146424	807199	769687	1490458	1257229	720716	999159
Oleamide_t3	1628377	4390810	4409757	3947593	1977087	2407254	971480	312260	1768317	864225	578351	1828085	874124	905593	1313428	1824534	1451116	4699764	4986354	3363957	4361185	3579344	2723577	8107350	2614451	3144504	4929269
D-Sphingosine_t3	288635	976664	970450	914910	436177	518075	255189	11348	328698	180771	100868	346883	169414	225625	249198	333765	303181	974927	1089896	678614	896129	734649	563209	1576569	500114	614955	1023962
AcCa(14:0)_t3	2136467	3791796	3310956	5377999	3155259	3025943	3527541	2784209	3716416	2765427	2882422	4041161	2860928	2654316	2274892	1664316	1437437	3184375	2107855	2076561	2192923	2020991	1931829	2859379	1797826	1234133	1343337
LPC(18:2)_t3	43081324	98426512	82988264	156687216	63140480	75136984	47760836	42495408	79397840	42853540	35272936	72668176	34749736	34382280	21533110	17938100	19847450	65188532	60869640	36977660	49907804	33568364	34315064	74644264	41549900	31377142	41086896
AcCa(16:1)_t3	3226417	5758692	4332455	8483528	4378125	4490969	4963209	3885275	5668134	4252556	4001831	5936064	3863366	3702813	3461594	2204677	1912921	4921423	3254640	2941722	3266086	2807362	2609966	4141494	2644333	1649134	1859376
LPC(16:1)_t3	6383767	8501692	8455097	17486302	12040880	14875394	17312444	11711340	15973380	10891157	11594374	13275923	8090616	8425783	9616796	5781737	6749800	13853259	8073527	8472800	11163819	7650815	6883413	14371429	10904793	6588547	8465469
AcCa(18:2)_t3	2521685	5450634	4019064	8150342	3466206	3375005	2323396	2492023	4119512	2301684	1756624	4218744	2170320	1984123	1144372	880298	1121624	3139280	3089154	1833088	2177453	1809699	2032568	3384923	1792864	1250822	1685027
LPE(18:2)_t3	2233431	5245910	1405726	8422364	3268173	926914	1599651	1367188	3155397	1661903	328160	910894	1576886	1373956	742274	926433	370864	888716	1526313	516782	3171621	873646	981480	2390208	1097970	2699905	1553136
LPE(20:4)_t3	1738346	3941111	2555796	2408678	1619080	1716343	297573	356314	1274444	459432	177642	1178460	285884	218667	352327	173848	394302	1294708	2842395	496522	1245290	1561861	1518260	5079653	2306931	1460645	2472565
LPC(20:4)_t3	2519027	8194248	6356281	7952268	2504625	5445689	491051	368234	1893860	1638788	860211	4221263	1055040	221626	188637	277089	200806	2984829	3133908	469440	759634	868444	929592	3281741	1152322	1124881	1909769
LPC(18:1)_t3	24714	179572	40883	85254	33905	30965	51690	28187	83699	3033	0	7383	22589	26244	53036	25866	122828	222304	80089	43912	15027	18372	24863	94155	67202	58673	17258
AcCa(18:1)_t3	8354699	18071138	13467523	31825004	14765223	15973611	13095047	10407318	15791220	10699135	9362358	17343058	10904395	9262318	8757020	6354963	5588164	15096414	9813363	7068768	9473087	7408885	5644569	11371986	5751068	4479621	6227480
LPE(16:0)_t3	47981008	76216656	71253072	104696992	63296028	75163984	37028768	27254466	57668376	40845324	27985530	59315736	39901684	28490870	28408818	45618760	55387224	132083816	130836960	91813360	135185680	119988224	102116384	234559216	132770624	119442520	156997888
LPC(20:3)_t3	2052524	4245473	3159196	6142859	2008727	2229288	880665	1171758	2369539	987956	743927	1724235	788680	729195	272236	297520	321446	1602470	2450848	999914	1373909	1176308	1151729	2547830	1318075	1085671	1320397
LPC(16:0)_t3	310210272	53744568	46211116	775888128	496221056	69258360	515947008	50040592	555702976	400641184	394367136	482668416	42204444	332835392	364333408	346603456	28546336	78134976	408740192	384781184	498241152	365704384	329585024	578612672	392422944	325407680	363428992
LPC(17:0)_t3	5333449	12522287	4370068	23116764	11436875	15126236	8879571	3346292	12348781	7599180	6634576	10709926	7547147	5319609	6837378	6381984	4646750	16013401	9505700	7398087	10649031	6340099	5379900	13499011	6170484	6055537	7226602
LPC(15:1)_t3	16948316	30756858	28427310	43113952	24104296	29547572	13410619	10399537	22029214	15413992	10404984	21807854	13533471	11251379	9907377	14447608	16449328	45806668	48612660	33047020	45843728	43199604	36158800	90560024	47671404	40074452	50922052
LPE(18:1)_t3	16948316	30756858	28427310	43113952	24104296	29547572	13410619	10399537	22029214	15413992	10404984	21807854	13533471	11251379	9907377	14447608	16449328	45806668	48612660	33047020	45843728	43199604	36158800	90560024	47671404	40074452	50922052
AcCa(18:0)_t3	3019169	9964571	7584841	16557584	8035834	10934983	5089421	3754025	8319017	4113377	3399547	8681672	5160006	3124165	2955134	3338871	2313134	8210903	5290732	2597627	4507557	3606965	2197465	6343028	2179170	3086944	4649583
LPC(P-16:0)_t3	402750	1100650	895441	1893475	742588	959562	533304	432799	857944	540016	408930	695153	376848	355062	347222	260652	116789	944819	717852	359569	643088	405373	416082	821906	433302	356856	451889
PC(16:0_18:1)_t3		25261398		10557555		23201494	83159	7799393	12877044	10025089	16175632	58193892	9024	123051920	1450965	4071185	16549493	5559483	5599915	42862896	7039057		7084915	23674576	2273279	8490205	359911
LPC(20:2)_t3	683252	1813081	1500542	3612822	1455524	1663502	805859	901707	1568998	782997	653822	1080164	725376	563704	360435	368926	255549	1411030	1419385	772802	1118256	674741	682870	1675094	734487	713466	746788
LPE(18:0)_t3	16651492	43518792	37693756	50805692	28415922	33225564	13844851	11623744	28044868	19873338	12814799	29382710	19979026	13129936	13691009	24524742	22667314	83340440	79027912	50206368	4079549	73733920	53057920	6764303	48536724	63715660	3316175
LPC(18:0)_t3	93111168	261887728	24479482	425955040	22356992	30986954	18192638	135139984	244125168	148790816	144301776	23699750	19363774	95942024	122372664	137603984	74646264	35361816	18599876	124417720	18869390	11097653	9301939	246739376	101146496	138421440	11385075
LPC(20:1)_t3	1138956	3085511	3682687	7848341	3459475	4565254	2013720	2083552	3387383	1977586	1877706	2299014	2534206	1151671	1518472	1546130	725688	4558158	2562317	2002669	3311176	2561196	2015881	3985179	1521840	1938753	1536214
LPC(O-18:0)_t3	246277	1285249	1486862	2889548	1181735	1650663	561783	537916	1303269	575350	491597	863226	844511	306916	429695	419807	94406	1413121	715212	351398	687123	431470	392792	819202	214274	330010	345583
LPC(19:0)_t3	908219	4144701	4890068	8980516	3738270	5547707	1693671	1695995	3932731	1868905	1562218	2841558	2757657	869976	1235928	1378761	677750	4677685	2375903	1594654	2934559	2278200	1543919	3157038	978306	1858506	1477307

## Sheet: H2O-matrix - adipose (5f)
Peak area (A.U.) - Adipose (not plotted)
Metabolite	AMW20			AMW35			AMW50
GABA_IP	84376	28619	17002	91727	93747	75536	25561	67956	82298
5-aminolevulinic acid_IP	44731	35496	42337	44547	47746	44431	49961	36549	54345
beta-alanine_IP	1605326	1447378	1392057	1919854	1493011	1415933	1763879	1440985	1548495
Glycine_IP	575468	473287	461108	551164	517253	457996	573222	488753	429000
Serine_IP	996900	804987	748786	804895	918766	802945	924068	702209	755915
Cystathionine_IP	0	0	0	0	0	0	0	6946	0
asparagine_IP	102525	106579	114983	114593	146806	118695	115320	105082	85022
Alanine_IP	1770850	1605803	1416590	1788143	1676342	1521479	1716671	1250413	1403715
sarcosine_IP	1723998	1433445	1441655	1739120	1518864	1402063	1681657	1361281	1457599
glutamine_IP	1727330	1995768	2100272	2286058	2215963	2202554	1974913	2017522	1788181
Taurine_IP	74998160	77034192	79135696	75679280	77329912	78696896	72055936	72696208	75851256
4-hydroxyproline_IP	44785	38404	42451	44332	50033	44149	49697	36285	58361
dimethylglycine_IP	106825	113636	27201	112586	126776	51758	118813	92898	109698
L-Citrulline_IP	159231	159890	145486	163061	172422	151381	150752	160471	137806
threonine_IP	543197	495603	505193	519199	563769	548121	550463	449584	490025
2-aminobutyrate_IP	35898	117916	111341	110010	26216	104254	115360	92364	108075
Creatine_IP	458377	412562	377796	523683	358415	359800	362909	314062	364615
Proline_IP	236645	362686	354032	339291	334492	255188	373792	320472	311680
Valine_IP	705722	645493	580553	570994	677137	622548	581490	630558	707028
O-Phosphorylethanolamine_IP	2484526	2759209	2566192	2859787	3148835	3238145	3226611	2492333	2985337
Uracil_IP	210738	235219	204723	170021	216435	278925	247699	158073	229205
Methionine_IP	227947	250067	224845	273888	297199	275537	295263	249823	282230
hypoxanthine_IP	49403	20552	18820	15016	23496	20952	2820	19996	18550
pyridoxine_IP	12097	13724	3706	13743	23258	7618	12418	5980	6469
Tyrosine_IP	991774	1066901	999583	1040494	1144071	1088154	1190948	994168	1146632
Isoleucine_IP	360561	366997	333425	322203	297234	344754	407003	291615	364071
uridine_IP	1120888	1327061	1117483	1232016	1100156	1670450	1702667	977860	1277649
Leucine_IP	543204	485572	519400	548253	586615	556715	652656	608972	540470
Adenine_IP	270034	175985	260617	267157	230524	217972	116544	276842	354059
inosine_IP	141848	40601	64445	63489	68641	87857	636675	343948	627445
phenylalanine_IP	1280336	1216912	1211579	1308574	1452582	1426722	1474118	1306250	1595375
glutamate_IP	12418686	13214531	12132729	12547638	12515461	12503207	15693503	11535218	13279839
aspartate_IP	7804178	8330428	7884965	8555423	8090236	8088255	8825320	7642374	8748652
(tent.) glu-gly_IP	22345	1350	16434	23068	16925	15966	33696	43299	23877
N-Glycolylneuraminic acid_IP	159901	167092	132628	131731	148624	183677	105431	130342	210807
SAH_IP	33747	34944	21231	25178	32680	35792	32067	25011	7075
galactonic acid_IP	7392238	8068816	7459024	5966101	6241856	6457400	6767645	9491587	8367872
threonic acid_IP	6514187	7279308	6960274	11513926	5047027	6041252	4103208	4106687	14971908
Gluconic acid_IP	3739233	4335960	4088318	3694164	4117597	4329160	3807670	3825713	4008319
glu-thr_IP	1381	4207	8652	10808	2609	6184	10086	12775	10608
CDP-ethanolamine_IP	157123	170812	178582	161072	207924	199936	174413	148981	203366
(tent.) glu-thr_IP	4307	8179	9698	10788	4727	8614	13950	16160	15161
n-acetylneuraminic acid_IP	138402	135679	131654	129851	130577	112783	122685	106178	187384
n-acetyl-serine_IP	240248	180387	128907	125411	195427	96290	227209	185684	163997
O-acetyl-serine_IP	10456	67748	58409	16382	42371	48436	56119	8597	16027
dihydroorotate_IP	0	0	0	0	0	0	2067	0	0
Glucose 6-phosphate_IP	714519	973000	924613	1017485	890496	945572	1107735	1182201	1318992
Glucose 6-phosphate_IP	450288	313292	276477	462611	336029	364526	1998758	2009905	662917
Glucose 6-phosphate_IP	220153	363120	344700	518748	485734	462597	296801	373086	468281
Glucose 6-phosphate_IP	714519	973000	924613	1017485	890496	945572	1107735	1182201	1318992
Glucose 6-phosphate_IP	450288	313292	276477	462611	336029	364526	1998758	2009905	662917
Glucose 6-phosphate_IP	220153	363120	344700	518748	485734	462597	296801	373086	468281
Glucose 6-phosphate_IP	714519	973000	924613	1017485	890496	945572	1107735	1182201	1318992
Glucose 6-phosphate_IP	450288	313292	276477	462611	336029	364526	1998758	2009905	662917
Glucose 6-phosphate_IP	220153	363120	344700	518748	485734	462597	296801	373086	468281
N-Acetyl-L-glutamine_IP	826439	983644	842934	729811	772632	690163	874443	929064	1071377
Lactate_IP	268149904	222221536	209999856	208675488	210021168	222778064	235392704	247549936	234036128
Pyroglutamic acid_IP	13143720	7306260	7879385	6978475	8667106	4993488	10582524	8446226	11350615
galactose-1P_IP	64266	264329	217516	189679	275735	205046	1192014	988382	241664
galactose-1P_IP	243427	278720	227569	356110	364967	300796	943487	1090680	557373
galactose-1P_IP	148084	229632	198210	254283	165304	364445	112203	136500	264599
galactose-1P_IP	64266	264329	217516	189679	275735	205046	1192014	988382	241664
galactose-1P_IP	243427	278720	227569	356110	364967	300796	943487	1090680	557373
galactose-1P_IP	148084	229632	198210	254283	165304	364445	112203	136500	264599
galactose-1P_IP	64266	264329	217516	189679	275735	205046	1192014	988382	241664
galactose-1P_IP	243427	278720	227569	356110	364967	300796	943487	1090680	557373
galactose-1P_IP	148084	229632	198210	254283	165304	364445	112203	136500	264599
Orotidine_IP	504379	505770	506764	519243	541066	527024	595787	513724	544624
ribose-phosphate_IP	293633	234484	253771	277437	289620	311196	318182	311113	509380
3-hydroxyisobutyrate_IP	1106441	798172	3165654	3260870	2947949	1800718	975658	5505093	1246874
Tryptophan_IP	1118820	1214233	1295670	1315606	1264287	1423815	1383981	1213169	1267214
Fructose-6-phosphate_IP	755327	1015969	959228	1070340	940440	987291	1355620	1419819	1391640
Fructose-6-phosphate_IP	336431	364419	293909	490334	517373	413485	1620697	1787292	662779
Fructose-6-phosphate_IP	735669	1025838	940230	1206951	979347	1023677	1045351	861945	934503
Fructose-6-phosphate_IP	755327	1015969	959228	1070340	940440	987291	1355620	1419819	1391640
Fructose-6-phosphate_IP	336431	364419	293909	490334	517373	413485	1620697	1787292	662779
Fructose-6-phosphate_IP	735669	1025838	940230	1206951	979347	1023677	1045351	861945	934503
Fructose-6-phosphate_IP	755327	1015969	959228	1070340	940440	987291	1355620	1419819	1391640
Fructose-6-phosphate_IP	336431	364419	293909	490334	517373	413485	1620697	1787292	662779
Fructose-6-phosphate_IP	735669	1025838	940230	1206951	979347	1023677	1045351	861945	934503
gamma-Glu-Cys_IP	5772	6483	15253	0	42992	55185	51429	56812	0
3-hydroxybutyrate_IP	14192048	18880000	19657990	16719904	21858838	17234822	16548955	16131920	20807582
mannose-1-phosphate_IP	736001	996667	940921	1044596	917602	968535	1225840	1306186	1353864
mannose-1-phosphate_IP	430562	362650	248183	486483	199131	443304	1702762	1769018	728091
mannose-1-phosphate_IP	325343	433102	352946	636535	225990	564836	346219	454770	607326
mannose-1-phosphate_IP	736001	996667	940921	1044596	917602	968535	1225840	1306186	1353864
mannose-1-phosphate_IP	430562	362650	248183	486483	199131	443304	1702762	1769018	728091
mannose-1-phosphate_IP	325343	433102	352946	636535	225990	564836	346219	454770	607326
mannose-1-phosphate_IP	736001	996667	940921	1044596	917602	968535	1225840	1306186	1353864
mannose-1-phosphate_IP	430562	362650	248183	486483	199131	443304	1702762	1769018	728091
mannose-1-phosphate_IP	325343	433102	352946	636535	225990	564836	346219	454770	607326
glucose-1-phosphate_IP	692303	947984	911136	994441	873354	927786	1002010	1068380	1288602
glucose-1-phosphate_IP	336431	364419	293909	490334	517373	413485	1620697	1787292	662779
glucose-1-phosphate_IP	313298	491753	698411	667612	664244	702836	749478	768209	819671
glucose-1-phosphate_IP	692303	947984	911136	994441	873354	927786	1002010	1068380	1288602
glucose-1-phosphate_IP	336431	364419	293909	490334	517373	413485	1620697	1787292	662779
glucose-1-phosphate_IP	313298	491753	698411	667612	664244	702836	749478	768209	819671
glucose-1-phosphate_IP	692303	947984	911136	994441	873354	927786	1002010	1068380	1288602
glucose-1-phosphate_IP	336431	364419	293909	490334	517373	413485	1620697	1787292	662779
glucose-1-phosphate_IP	313298	491753	698411	667612	664244	702836	749478	768209	819671
glycerol-3-phosphate_IP	7164550	9541520	10734412	12209663	8448316	9830707	10944981	7935423	9297141
Ophthalmate_IP	137267	159146	150554	167095	180485	155199	173526	206432	187882
L-Glutathione (reduced)_IP	8576354	18439876	6275637	5314248	30681264	39868452	30808384	34480972	385056
N-Acetyl-glucosamine-phosphate_IP	143856	164406	89681	117541	156128	151463	52699	24436	178881
xylulose-5-P_IP	930114	701549	620305	653420	638358	806959	729360	672690	548125
N-acetylalanine_IP	235717	226811	132489	232703	207952	164326	242594	231882	291106
4-hydroxybutyrate_IP	839693	671888	945729	826721	639529	763375	961864	598777	554174
NAD+_IP	1888561	2934351	2973166	3006186	3248395	3278755	3186987	2853176	2325185
CMP_IP	1255703	563196	564062	743346	577732	536297	1020010	613733	598615
(tent.) 2,3-Dihydroxy-2-methylbutanoic acid_IP	12845	15880	20925	17293	20140	16302	19021	26214	31082
Pyruvate_IP	10187391	9270734	9802894	6473870	9455146	9791131	7631168	6635673	12127472
phosphoserine_IP	87618	90958	83575	104912	83994	69628	82667	60039	99866
2-hydroxybutyrate_IP	1410226	1077830	417894	878787	427644	1775314	3607486	671872	433892
dCMP_IP	6798	1822	1946	7824	0	0	4988	2511	0
dihydroxyacetone phosphate_IP	18918	11038	24830	0	37097	28244	15605	15889	130517
UMP_IP	18983028	9778546	9683362	12432991	10138689	10569316	14888493	11409053	7812827
AICA ribonucleotide_IP	24184	13815	4102	14016	14102	19914	29751	8701	10047
IMP_IP	2955189	2194684	1635499	1967583	1753470	2329672	2047010	1788489	1655459
GMP_IP	3398857	777563	978201	1142776	1138164	1574878	1436344	1514080	1165117
Methylthioadenosine_IP	50763	49492	47313	70665	63789	65843	53910	62082	39188
dTMP_IP	2146	0	0	0	0	0	1648	0	0
AMP_IP	16893748	6220036	7016551	7475459	6727292	8016586	7346896	6718003	5838619
Pantothenic acid_IP	42804492	48640488	48674472	48986780	57494652	58978896	52862768	46186200	48505032
Riboflavin_IP	0	3298	2037	2318	0	4231	0	4740	2040
malonic acid_IP	1321409	1299121	1350254	1483214	1057301	1350992	1398866	1409765	1531114
Succinate_IP	28216100	30311168	31195062	30301826	29359508	31391930	31125616	28524798	37537432
p-Hydroxyphenyllactic acid_IP	357203	377425	305729	358549	358034	391163	400691	379504	393549
Glu-Ile_IP	11383	6601	10195	7090	3091	10968	8299	10768	12088
Ureidosuccinic acid_IP	71379	76545	63242	114147	61348	51802	73180	67954	192126
L-Glutathione oxidized_IP	4995538	5024823	5286267	6261921	4404285	4265619	2858637	2519099	8819039
n-carbamyl-glutamic acid_IP	55499	46858	38245	200179	50605	52558	54161	48125	421329
Glu-Leu_IP	73082	59951	74519	60028	69071	66622	46437	85973	68684
Phosphocreatine_IP	3862262	5724673	3732749	9858416	4809285	3979051	5753412	4324423	4760635
Malate_IP	19724264	23057526	20903418	22706750	23059198	23190648	26024876	23279490	24690232
D-a-Hydroxyglutaric acid_IP	1597022	2023770	1925495	1586223	2285526	2568638	1897399	1886154	1728811
citraconic acid_IP	280068	415477	295744	313401	198525	370468	507688	295008	327282
CDP-n-acetylneuraminic acid_IP	128225	182269	167437	187090	178394	193685	188363	153298	140465
N-Acetyl-L-aspartic acid_IP	14978534	17097588	23325280	10183503	12032845	16103265	16719069	10863655	19799746
n-acetylglutamate_IP	7420396	8755821	8337238	7861698	9994888	9986810	9618698	7902319	9044783
UDP-N-acetylglucosamine_IP	3995429	4419879	4082311	4631300	5057579	4965615	5382158	4770329	4723280
GDP-Mannose_IP	113161	122893	119473	123605	156581	139765	179907	137151	152240
alpha-ketoglutarate_IP	7949631	10818944	8867160	7908585	9288476	9067954	4825893	5610249	9971214
D4 alpha-ketoglutarate_IP	20462	17286	21763	10604	42434	15768	3708014	4057377	80525
CDP_IP	111967	107533	101794	287225	247993	196909	266472	275245	127438
Alpha-ketoisovalerate_IP	1569343	1931350	1520026	1830393	1916234	1959342	1758750	1851419	1787918
Adenosine diphosphate ribose_IP	1132224	412423	462085	622358	610153	542959	805236	706274	2357101
(tent.) sulfolactic acid_IP	265415	273320	244851	266618	244175	229810	267522	315803	322288
Fumarate_IP	2021243	2030987	1842981	2038567	1949650	2044160	2068889	1933290	2147424
3-phosphoglyceric acid_IP	6675686	5020112	4654674	5448450	5987559	5591684	6685204	6285581	6109879
Fructose 1-6 BP_IP	536973	539408	460439	1061189	739701	820935	1172335	1005148	882124
NADP+_IP	87111	98323	105124	112525	94764	132811	159109	154414	36918
UDP_IP	3088171	4240587	3482916	6302631	6050111	5518604	6463087	6635464	3372501
GDP_IP	266348	430390	317933	848430	685226	822928	1008047	747699	528518
Pyridoxal-5-phosphate_IP	359930	458965	365701	511947	611685	566167	732808	728447	352096
folic acid_IP	0	0	0	0	0	0	0	0	0
Citric acid_IP	53457832	57967940	51611236	53845428	54085020	54087888	57105332	60869824	59049468
Phosphoenolpyruvate_IP	266047	304146	280095	674576	544463	504965	654153	791380	587283
ADP_IP	8814381	12267481	9938444	22307194	17397908	17062236	21544980	19252456	13431166
MethylcitricAcid_IP	110051	150382	121790	99233	109817	135465	137287	135578	160843
NADH_IP	0	151880	26760	283049	204787	270991	192243	240357	78996
Flavin mononucleotide (FMN)_IP	4653	7402	16750	7419	17938	13648	22038	20069	35337
Alpha-ketomethylvalerate_IP	1494067	1592128	1420392	1171044	1465294	1399712	1500996	1728597	1629612
Alpha-Ketoisocaproate_IP	2629497	3013816	2612503	2310720	2553829	2562850	2617544	2951528	2896075
n-phenylalanine_IP	128315	130096	130845	131729	143027	170899	160482	141118	147635
bisphosphoglycerate_IP	134076	590042	286041	3278307	3129971	3882091	8545659	5700819	4949785
UDP-alpha-D-glucuronic acid_IP	550112	668498	544138	777078	868976	929699	726873	820957	898251
CTP_IP	45386	118020	73053	200410	276091	216784	291739	222868	297429
Flavin adenine dinucleotide (FAD)_IP	85272	108108	105493	113942	143460	149717	131918	120549	118225
GTP_IP	82398	241963	169180	558600	713362	634727	725758	680992	882609
UTP_IP	670785	1930101	1584572	2171876	2857061	2548784	3242942	2457459	3494806
NADPH_IP	0	24483	0	36981	89777	83992	0	20461	91793
ATP_IP	2485715	5566108	4683646	7991897	9136090	8467495	9454669	7924649	10322582
Adenosine 3-phosphate 5-phosphosulfate_IP	2258	0	0	3018	0	0	0	1693	1803
coenzyme A_IP	18154	21925	13636	0	65272	77790	61859	42560	0
sedoheptulose 7P_IP	1265869	1404587	1379114	1218813	1511707	1286070	1357372	1212101	1594333
arachidonic acid_IP	18308462	17282114	17101946	8946926	13837617	9502617	6387760	4339693	6434709
Palmitoyl sphingomyelin_HILICA	245327216	218036496	215058624	51050540	122391320	91934648	22910776	24056184	52486768
Palmitoylcarnitine_HILICA	15630998	14291286	14611043	15284594	17860594	14386023	10936250	14762630	11636725
5-methylthioadenosine (MTA)_HILICA	7520678	8206971	6642497	4194307	6728167	3781967	3140838	2596047	1383772
nicotinamide_HILICA	1287418	727228	316515	557465	13799662	849648	1090074	1020950	1345222
adenine_HILICA	11450492	6194293	10229121	5056347	5822748	5908223	6266230	4694746	5109952
adenosine_HILICA	21601018	9367458	10909314	8037131	7086694	7194682	2169951	1673317	4621494
creatinine_HILICA	79341360	83721000	56613816	60166048	68722320	52110320	59750660	49518140	64740372
N-Acetylhistamine_HILICA	554349	757352	677218	499517	654496	511835	736836	509549	333560
hypoxanthine_HILICA	2602850	1290046	1694027	1597482	1465427	1353267	2171636	2748372	1421671
Hexanoylcarnitine_HILICA	4003672	4335470	4297394	4415117	4146585	4555366	4733366	3815871	3196226
riboflavin (Vitamin B2)_HILICA	130673	154462	139301	131010	114051	133873	115141	130279	111985
cytosine_HILICA	936057	1074173	1503560	1274772	1232236	1154766	1235624	2122227	1482655
serotonin_HILICA	129716	516227	77081	248386	541760	327274	1117788	585648	241423
serotonin_HILICA	59520	105186	172692	207198	83668	240582	354059	258663	40439
serotonin_HILICA	129716	516227	77081	248386	541760	327274	1117788	585648	241423
serotonin_HILICA	59520	105186	172692	207198	83668	240582	354059	258663	40439
inosine_HILICA	380178	138105	140410	237980	228674	285339	1696855	1059097	1035171
guanine_HILICA	2391748	2894672	3987875	3775018	3054289	3480258	1678381	5776059	2403555
pantothenate (Vitamin B5)_HILICA	10430783	11851123	11502586	12132076	14285539	13872029	13177990	10566700	10642192
cytidine_HILICA	378094	428106	571806	502307	476246	498725	558528	774598	580071
L-Phenylalanine_HILICA	9751622	8912266	7830521	9058125	9540593	8916458	10623888	9232152	9164594
tryptophan_HILICA	3660267	3563611	3495196	3884609	4090071	3858221	4308198	3627717	3396277
butyrylcarnitine_HILICA	97768408	102298104	101847320	93922208	105300096	108752704	111830664	79297776	94884448
leucine_HILICA	5455872	5389400	4720589	6046333	5105688	4982257	6860074	5342642	5330425
kynurenine_HILICA	104728	102897	76159	112432	121713	100811	128519	110995	90303
1-methylnicotinamide_HILICA	27539232	29027318	28571952	27342140	27814080	26531132	31673790	27527990	27509058
Propionylcarnitine_HILICA	41185080	41820760	40231636	41782940	43835868	47007076	45262196	46957716	36460308
isoleucine_HILICA	5253816	6015925	4605171	4854584	4485807	4157126	5501616	5076749	5311419
guanosine_HILICA	506524	398562	535904	676197	507208	505306	922988	1268323	845741
betaine_HILICA	230449552	213214112	220110080	259421216	231713216	246150128	235439312	192579744	200256256
methylhistamine_HILICA	4388673	4775950	4495007	4321479	5758032	3800722	4724434	5765199	4911972
methionine_HILICA	1963999	2576821	1765499	2572751	2847003	2501301	2993753	2667689	3039583
N-acetylputrescine_HILICA	11650	10216	36295	16429	24985	26491	11957	24742	29430
N-acetylputrescine_HILICA	800606	582123	590096	462630	485474	800446	642948	457747	602255
N-acetylputrescine_HILICA	11650	10216	36295	16429	24985	26491	11957	24742	29430
N-acetylputrescine_HILICA	800606	582123	590096	462630	485474	800446	642948	457747	602255
Thiamine_HILICA	1887182	2451984	1869324	1958959	2033687	1545163	2392549	2428019	2446687
Acetyl-L-carnitine_HILICA	423711488	397397312	400825504	427666400	425475776	416158528	443058624	405383488	334871616
valine_HILICA	266685600	250287600	257649808	317251936	271259808	267728192	280865120	253808464	237872512
proline_HILICA	11153992	10031963	9481181	11131536	10838574	9938540	11672253	10265981	11165673
tyrosine_HILICA	5133608	4657631	4560235	5013993	5326283	4941662	5283066	4774920	5087501
Methyladenosine_HILICA	2200564	2500097	2243021	2002138	2271895	2014046	2103765	2435899	1781302
pipecolate_HILICA	888192	1225718	938776	901424	1005769	920458	1114643	1239047	1350198
taurine_HILICA	226360416	236611328	232124688	237203840	241548912	229906032	242331568	233483920	242158880
histamine_HILICA	66152564	77850168	65783676	85195760	85442336	66888920	82908600	72069504	68960016
theanine_HILICA	55457	25993	36799	78857	59305	40092	32944	54852	100874
L-Ergothioneine_HILICA	10465149	18757820	10237570	21536506	28879432	24579448	27352156	22407448	20758902
cysteine-S-sulfate_HILICA	156202	0	275344	0	0	0	0	0	10291
N-Acetyl-L-glutamine_HILICA	215664	249014	231761	177621	192182	178919	229275	224236	257124
4-guanidinobutyrate_HILICA	56348080	56120820	52664668	53146136	56465352	59189376	63062792	63511688	65146416
hypotaurine_HILICA	766755	1033753	496629	1245912	1141553	1075798	1961007	1054718	1600363
hydroxyproline_HILICA	1200029	1261930	1081904	1344435	1135049	1159381	1444980	1337359	1360250
creatine_HILICA	174838800	161312480	144971616	201785008	148278416	141533472	172601776	133080272	157735312
carnitine_HILICA	951626176	987609152	940952320	1009982784	1156081920	1023404672	1131156736	934610688	1025707648
threonine_HILICA	2391131	2642755	2495843	2579669	2974491	2709683	2971749	2409882	2845243
N5acetylornithine_HILICA			3560	5974	5716	23404	11102	19532	34566
homoserine_HILICA	2592036	2715038	2392754	2600276	2917536	2586893	2790300	2626393	2628569
N2acetylornithine_HILICA			3560	5974	5716	23404	11102	19532	34566
guanidinoacetate_HILICA	2261323	2581810	2575852	2630173	2743492	2711175	2719508	2578407	2601528
Acetylarginine_HILICA	346308	384564	336795	291124	264210	251082	353914	346995	484425
methionine sulfoxide_HILICA	1698421	448233	1667566	465670	457095	516479	517643	515866	587305
deoxycarnitine_HILICA	94278344	110780088	98097472	102531424	114445968	118324696	114693760	101205720	107875424
N-alpha-acetyllysine_HILICA	1013530	937174	926060	830799	838239	803976	986843	951631	1175063
N6-carbamoyl-lysine (homocitrulline)_HILICA	317254	334240	321458	312397	342077	316890	350934	320086	436175
glycerophosophocholine_HILICA	150193104	110605064	107200888	124555688	115300216	103050024	155525888	128195696	123655072
N-acetylaspartate (NAA)_HILICA	0	0	354	0	0	0	0	0	0
N-acetylglutamate_HILICA	29548	20336	30152	34195	48256	25001	31308	26662	37664
asparagine_HILICA	1966746	2106038	2130769	2319746	2457230	2262099	1597513	1505335	1881922
S-adenosylhomocysteine (SAH)_HILICA	831049	791873	818358	591717	914124	951067	890566	794002	539532
citrulline_HILICA	6332826	5978972	5757225	6335172	7573585	6705755	6437953	6470486	6425034
glutatrylcarnitine_HILICA	197918	212329	244639	221622	226438	232112	259224	304473	275620
N-acetylneuraminate_HILICA	314007	695807	302399	282685	388302	276073	556385	287142	504834
adenosine 5'-monophosphate (AMP)_HILICA	102256568	41424220	46017860	47692768	42956344	50624220	54856024	43504408	43096668
asymmetric dimethylarginine (ADMA)_HILICA	1803705	1760396	1604877	1657039	1669878	1661310	1818508	1636511	2299450
uridine 5'-monophosphate (UMP)_HILICA	8360898	4501214	4667976	5482357	4762497	4848091	6758154	5195547	3917623
N-acetylspermidine_HILICA	1171443	768127	787454	1240013	1157486	1347164	1836084	1808502	2842559
gamma-Glu-Cys_HILICA	3436	10894	0	4656	41456	35928	52372	51420	4523
S-Lactoylglutathione_HILICA	0	13810	2154	9392	231546	298241	27901	571880	0
2-aminoadipate_HILICA	2534351	2798374	2605113	2951285	2695647	2567268	3143881	2903327	3327507
glutamate_HILICA	32471250	32854548	32308924	33312250	31159954	31115230	42822840	32069138	34405764
malonylcarnitine_HILICA	3208989	3200981	3402296	3483211	3871601	3936310	3829212	3538815	3358865
ophthalmate_HILICA	410480	464793	486922	420678	468492	425067	407688	536996	572196
IMP_HILICA	7094998	5171022	3695505	4723432	4021758	5727964	4687408	3874143	3852311
glutathione, reduced (GSH)_HILICA	1877795	12558361	1662275	3354084	22006432	17608354	21941288	18236676	1501926
5-L-Glutamyl-taurine_HILICA	170105	218321	180923	178270	177758	198290	208332	194322	202040
aspartate_HILICA	2290009	2416530	2463834	2478862	2418093	2289127	2794037	2352380	2782723
trimethyllysine_HILICA	1820712	2364970	2531644	2472542	2099642	2503678	2389978	2407824	3191007
homoarginine_HILICA	206294	206977	182366	225488	208721	228120	249197	201026	254526
carnosine_HILICA	1537654	1494771	1250743	2619208	811888	908154	1027979	1269118	1577712
flavin adenine dinucleotide (FAD)_HILICA	1307558	1475912	1467278	1602692	1821070	1860444	1616201	1738097	1665725
arginine_HILICA	12635168	13150162	12649398	18095434	15490643	16803118	17963242	14636992	19855432
nicotinamide adenine dinucleotide reduced (NADH)_HILICA	51747	548769	106985	1031962	841220	1076571	687449	923643	354268
anserine_HILICA	1956219	2418847	2061423	11773337	1601860	1820799	1918613	2815880	3046635
N-Acetyl-1-aspartylglutamic acid_HILICA	68217	101735	130938	69385	64048	79235	88309	67559	122596
gamma-glutamylglycine_HILICA	275572	242430	229850	275264	251204	221880	366004	231841	295043
lysine_HILICA	7089952	7061281	6918742	8794997	7859270	8074681	8190995	7698647	9965349
ornithine_HILICA	1021655	604866	621019	784304	737661	689951	740838	750104	938529
nicotinamide adenine dinucleotide (NAD+)_HILICA	24358000	39652908	35418948	37020480	40525764	41319736	36598216	36644212	31648278
adenosine 5'-diphosphoribose_HILICA	5769999	2445374	2483955	3089119	3660204	3268027	4485774	4179163	13426607
glucose 6-phosphate_HILICA	168347	200335	167397	212206	171259	159870	177497	160095	232986
glucose 6-phosphate_HILICA	35995	117099	177057	12371	77822	38263	14001	337955	172630
glucose 6-phosphate_HILICA	70637	173926	313549	338373	342141	271392	333831	371369	356899
glucose 6-phosphate_HILICA	168347	200335	167397	212206	171259	159870	177497	160095	232986
glucose 6-phosphate_HILICA	35995	117099	177057	12371	77822	38263	14001	337955	172630
glucose 6-phosphate_HILICA	70637	173926	313549	338373	342141	271392	333831	371369	356899
glucose 6-phosphate_HILICA	168347	200335	167397	212206	171259	159870	177497	160095	232986
glucose 6-phosphate_HILICA	35995	117099	177057	12371	77822	38263	14001	337955	172630
glucose 6-phosphate_HILICA	70637	173926	313549	338373	342141	271392	333831	371369	356899
S-Adenosylmethionine_HILICA	217325	231434	177405	269940	253152	265506	313765	239964	261126
Cytidine 5'-diphosphocholine_HILICA	4141258	5141083	4310411	4395821	5063331	5853152	5244750	3593668	4478192
CDP-choline_HILICA	4109890	5104197	4296222	4370020	5048471	5827710	5231906	3568934	4458923
cystathionine_HILICA	69804	59014	47861	30473	33221	37988	64286	50958	100907
CDP-ethanolamine_HILICA	4210165	4690233	4163770	4054058	5277600	5408589	3472809	3656091	4678777
UDP-N-acetylglucosamine (UDP-GlcNAc)_HILICA	16753226	17278386	15771670	18039344	17803244	18515584	18870172	16465646	16393698
methylpicolinate_HILICA	269207	269653	269673	273368	287552	292141	243699	258009	280659
saccharopine_HILICA	0	3229	2409	0	3444	0	0	2524	0
Glutamyl-glutamic acid_HILICA	23400	10007	7625	36246	8850	12419	254331	13824	54874
EDTA_HILICA	0	0	0	0	0	0	0	0	0
phosphocreatine_HILICA	18682996	26685640	18402536	46100072	23136052	19327590	26893584	21029376	25555690
tentative.GDP-fucose_HILICA	392998	463573	432702	440944	526059	522129	467140	429690	507933
Argininosuccinic acid_HILICA	72543	62899	55363	80319	50654	67418	55021	75104	72692
guanosine 5'-diphosphate (GDP)_HILICA	1024083	1266854	1000289	2504321	2384929	1984456	2485538	2254492	2077989
nicotinamide adenine dinucleotide phosphate (NADP+)_HILICA	2187413	2475367	2950147	3118802	3128960	2915506	3818795	3430685	2399072
glutathione, oxidized (GSSG)_HILICA	26337608	26727142	27456810	32030676	24896938	26647846	19831690	18212472	44502036
coenzytme a_HILICA	80745	267055	31975	68694	487889	458683	518522	366223	19571
acetyl coenzyme a_HILICA	0	0	9392	0	5434	3058	98565	83684	622209
AcCa(18:1)_T3acidic	18322834	12848298	17832888	17111496	13762624	14969227	10087443	20619400	14160949
AcCa(18:0)_T3acidic	9482147	9281421	11903854	8255077	8609835	8235516	4577378	9306418	6573133
LPC(16:0)_T3acidic	301707424	308091584	299689760	236077792	270759840	266969216	185180416	197908144	261767200
LPC(20:4)_T3acidic	6873835	6680611	6054788	5754626	6227380	6058657	4753105	4271560	6002453
LPC(22:6)_T3acidic	8762014	8773643	8743663	7815190	8096791	7902035	4093222	6199990	8201720
PE(38:6)_T3acidic	94654224	39895200	150518976	126288664	50834460	74010416	97587424	46915120	75705760
MG(P-21:6)_T3acidic	3623736	5705542	6821223	6689034	6869674	7412090	5982158	4277172	6802115
LPE(18:1)_T3acidic	18412970	8219075	7966666	10451478	7433589	9268657	10962389	13025278	24129820
LPE(18:0)_T3acidic	64198804	35747616	35966028	40161484	27959914	31140432	32458754	36601484	65612960
LPE(20:4)_T3acidic	15823422	12455589	15907300	3402671	3963396	7182622	5050655	3006456	6659054
LPE(18:2)_T3acidic	6842889	4833207	5503578	4029414	4582893	4314330	4830934	4443500	6128649
LPE(16:0)_T3acidic	39015008	23725076	24868260	22714822	21158056	22442530	22723748	22327372	41827308
PC(32:0)_T3acidic	277686336	115349568	60389324	78582592	110289760	88523456	159695968	81911264	44247936
PC(38:4)_T3acidic	25413668	136103328	70210472	73476976	220677488	82561616	9320688	136179344	98482320
SPH(d18:1)_T3acidic	16214381	17602960	21445614	13270767	13905708	14110306	5968733	13175727	11254868
DG(21:3)_T3acidic	2691611	4545474	5445665	4850485	5049455	5655748	4363117	3268433	4919853

## Sheet: H2O-matrix - brain (5f)
Peak area (A.U.) - Brain (not plotted)
Metabolite	AMW20			AMW35			AMW50
GABA_IP	5653383	5639328	6341306	5995752	5880163	6020949	6366433	5811285	5334238
5-aminolevulinic acid_IP	20763	24078	32679	28856	34204	20816	40973	39933	26348
beta-alanine_IP	26916924	26521130	27402966	26675666	25525910	26526306	25899424	26558412	26636928
Glycine_IP	1968611	2167420	2543029	2523766	2117899	2205382	2144620	2105781	2438377
Serine_IP	4508500	4606154	4815401	4488066	4480053	4645713	4842901	5091736	4371184
Cystathionine_IP	246764	216667	222957	292771	278823	238401	210748	201383	343303
asparagine_IP	480707	494538	522241	511169	483496	535834	481016	462561	465116
Alanine_IP	26591680	26197544	27321292	26346834	25225864	26128544	25622610	26172788	26265080
sarcosine_IP	26297270	26140104	26983580	26036088	25020384	26008376	25467236	25975932	26022008
glutamine_IP	34520072	34360352	29220742	34537164	34582440	32679326	30575352	28132976	40993108
Taurine_IP	94865688	94124088	87961544	89059072	88090312	96301368	98006904	106757552	89843088
4-hydroxyproline_IP	23425	23783	32221	31472	39787	26676	41994	42663	28697
dimethylglycine_IP	6157552	6080408	6726576	6434532	6440989	6468430	6703209	6257767	5829133
L-Citrulline_IP	194521	218562	230417	210950	198669	226613	204486	191768	239808
threonine_IP	1479196	1509866	1630678	1522353	1522666	1540271	1518294	1516073	1638041
2-aminobutyrate_IP	6114395	6110563	6833078	6246640	6436916	6415475	6828137	6234447	5760176
Creatine_IP	13761145	13251240	14128817	13631365	12846315	13235626	13207194	13049806	13785069
Proline_IP	1248467	1339488	1349500	1263961	1288235	1318627	1270887	1269883	1256568
Valine_IP	4069927	4528608	4145830	3982532	4061752	4389085	4299538	4556710	4576115
O-Phosphorylethanolamine_IP	26049610	26484710	25072602	25700632	25478678	28174446	27144312	27727496	26843512
Uracil_IP	2600227	3065020	3322248	3074591	2596413	3165885	2709169	2840451	3012160
Methionine_IP	2186182	2462466	2167433	2314648	2083133	2347234	2064402	2176447	2668023
hypoxanthine_IP	1846668	2201211	2757184	2523221	2205653	2159515	2090971	1934637	2577144
pyridoxine_IP	12947	10059	5275	27369	25131	20737	9189	3164	13540
Tyrosine_IP	10233769	10095727	8508575	9923660	9959552	9728811	9372014	9225016	13108376
Isoleucine_IP	2800082	3158473	2684650	2599951	2532794	2660992	2582695	2916826	2566877
uridine_IP	21850726	23408090	28144152	29564220	21612750	24810116	24346050	25968152	37665564
Leucine_IP	6566700	7374170	6777143	6658311	6375146	7109366	6287291	7115842	7143574
Adenine_IP	939886	955912	1310838	1623496	980408	938762	2013339	1597799	2409036
inosine_IP	4954474	5707862	8803425	9120577	6103949	6570913	7389975	7887639	21247706
phenylalanine_IP	18077580	16689991	14353075	17132636	16574267	16113386	15886926	15506461	22173024
D4-Glutamate_IP	4491847	4863958	4757042	5093422	5377085	4943042	5373478	5456055	7075244
glutamate_IP	224218688	217137120	212080960	209928912	204021424	216174144	217675616	225202816	224354800
aspartate_IP	182907392	186133040	190393536	183861280	176348208	184371408	181128528	185963552	189706384
(tent.) glu-gly_IP	148393	46858	112462	213184	210500	237212	404889	439620	900653
N-Glycolylneuraminic acid_IP	171225	149887	118762	164157	165063	149787	117165	159381	137574
SAH_IP	363680	363932	304539	443351	447794	487294	522708	530223	754187
galactonic acid_IP	3629553	3317659	3211753	3439684	2974774	3584577	3602041	3866451	4069328
threonic acid_IP	23091982	23809468	21221150	23837580	22620336	26800090	23307658	28550698	33761508
Gluconic acid_IP	7096856	7817474	7292674	7826316	6562899	7950079	7852964	8586721	10649626
glu-thr_IP	106251	104109	90158	102475	92629	125697	118836	127064	116799
CDP-ethanolamine_IP	3510105	3202571	3070894	3033194	2811111	3123519	3212249	3291427	3116771
(tent.) glu-thr_IP	106220	104011	89873	102556	92410	125567	118678	129152	119140
n-acetylneuraminic acid_IP	15834170	16643170	16389530	16237875	14530401	15505505	15236835	15087244	13381993
n-acetyl-serine_IP	1843616	1384364	936052	2197480	1607411	2426612	2442565	2542077	2603918
O-acetyl-serine_IP	454120	520948	343068	405377	322464	331271	394390	513379	494399
dihydroorotate_IP	0	0	0	0	0	0	0	0	0
Glucose 6-phosphate_IP	10725652	11052506	8510997	9844224	10004101	10378166	8979764	9499401	8509147
Glucose 6-phosphate_IP	9523792	8862351	7423366	8568389	8674339	9223301	7994116	9068987	8380773
Glucose 6-phosphate_IP	9805161	8162910	7511891	8592571	7253723	9989025	10181921	11651826	11327018
Glucose 6-phosphate_IP	10725652	11052506	8510997	9844224	10004101	10378166	8979764	9499401	8509147
Glucose 6-phosphate_IP	9523792	8862351	7423366	8568389	8674339	9223301	7994116	9068987	8380773
Glucose 6-phosphate_IP	9805161	8162910	7511891	8592571	7253723	9989025	10181921	11651826	11327018
Glucose 6-phosphate_IP	10725652	11052506	8510997	9844224	10004101	10378166	8979764	9499401	8509147
Glucose 6-phosphate_IP	9523792	8862351	7423366	8568389	8674339	9223301	7994116	9068987	8380773
Glucose 6-phosphate_IP	9805161	8162910	7511891	8592571	7253723	9989025	10181921	11651826	11327018
N-Acetyl-L-glutamine_IP	6363270	5734785	3306063	4891521	6072204	5219818	4615859	4139679	7644521
Lactate_IP	1771602560	1772966656	1842851456	1780565760	1647880576	1787689600	1802614400	1881867136	1838090752
Pyroglutamic acid_IP	15827580	15187693	13244937	14366134	16588148	17547592	20135870	20317082	27230036
galactose-1P_IP	11237538	11622976	9060966	10446635	10435215	11133740	9514324	10069042	9084102
galactose-1P_IP	9737069	8952369	8383906	9015054	8798898	9865406	8566278	10489048	9180209
galactose-1P_IP	8587796	9351172	6592276	8312672	7906671	9668695	10222195	11493698	11458850
galactose-1P_IP	11237538	11622976	9060966	10446635	10435215	11133740	9514324	10069042	9084102
galactose-1P_IP	9737069	8952369	8383906	9015054	8798898	9865406	8566278	10489048	9180209
galactose-1P_IP	8587796	9351172	6592276	8312672	7906671	9668695	10222195	11493698	11458850
galactose-1P_IP	11237538	11622976	9060966	10446635	10435215	11133740	9514324	10069042	9084102
galactose-1P_IP	9737069	8952369	8383906	9015054	8798898	9865406	8566278	10489048	9180209
galactose-1P_IP	8587796	9351172	6592276	8312672	7906671	9668695	10222195	11493698	11458850
Orotidine_IP	2097562	1919634	1936783	1882870	1948681	2108525	2127876	2173427	2037125
ribose-phosphate_IP	1260225	1226825	1250435	1832982	1505696	1247707	1705090	1588885	1876323
3-hydroxyisobutyrate_IP	13605492	10678448	8376584	10678022	8261583	13464538	10262363	11151619	10610760
Tryptophan_IP	11763488	10867105	8621180	10977367	10393104	10366811	9949982	9709589	14467632
Fructose-6-phosphate_IP	10954719	11324904	8748370	10082765	10221360	10819709	9236043	9741250	8760499
Fructose-6-phosphate_IP	9241959	8153636	7277021	8832718	7276966	8822651	8376170	9408417	8620552
Fructose-6-phosphate_IP	27023938	24656722	21463566	24566772	22198272	28118248	26589790	30835372	28322364
Fructose-6-phosphate_IP	10954719	11324904	8748370	10082765	10221360	10819709	9236043	9741250	8760499
Fructose-6-phosphate_IP	9241959	8153636	7277021	8832718	7276966	8822651	8376170	9408417	8620552
Fructose-6-phosphate_IP	27023938	24656722	21463566	24566772	22198272	28118248	26589790	30835372	28322364
Fructose-6-phosphate_IP	10954719	11324904	8748370	10082765	10221360	10819709	9236043	9741250	8760499
Fructose-6-phosphate_IP	9241959	8153636	7277021	8832718	7276966	8822651	8376170	9408417	8620552
Fructose-6-phosphate_IP	27023938	24656722	21463566	24566772	22198272	28118248	26589790	30835372	28322364
gamma-Glu-Cys_IP	1413351	1267445	1259572	1170609	861159	856914	978740	605214	402287
3-hydroxybutyrate_IP	26358056	26565268	22698646	25493358	25341834	24771748	20675872	20832596	28898090
mannose-1-phosphate_IP	10881225	11218473	8637968	9976891	10097376	10761256	9122096	9685734	8661617
mannose-1-phosphate_IP	9526748	8491955	7381619	8765165	8526049	8668618	8543605	10021316	8832540
mannose-1-phosphate_IP	11434474	10711124	8597991	11605288	9156150	12094687	12195257	14907777	13866297
mannose-1-phosphate_IP	10881225	11218473	8637968	9976891	10097376	10761256	9122096	9685734	8661617
mannose-1-phosphate_IP	9526748	8491955	7381619	8765165	8526049	8668618	8543605	10021316	8832540
mannose-1-phosphate_IP	11434474	10711124	8597991	11605288	9156150	12094687	12195257	14907777	13866297
mannose-1-phosphate_IP	10881225	11218473	8637968	9976891	10097376	10761256	9122096	9685734	8661617
mannose-1-phosphate_IP	9526748	8491955	7381619	8765165	8526049	8668618	8543605	10021316	8832540
mannose-1-phosphate_IP	11434474	10711124	8597991	11605288	9156150	12094687	12195257	14907777	13866297
glucose-1-phosphate_IP	10506479	10881079	8328095	9604255	9887129	10398564	8835462	9298203	8335412
glucose-1-phosphate_IP	9241959	8153636	7277021	8832718	7276966	8822651	8376170	9408417	8620552
glucose-1-phosphate_IP	17394896	14252478	12699145	15411221	12575832	16803672	17450182	20189550	18801378
glucose-1-phosphate_IP	10506479	10881079	8328095	9604255	9887129	10398564	8835462	9298203	8335412
glucose-1-phosphate_IP	9241959	8153636	7277021	8832718	7276966	8822651	8376170	9408417	8620552
glucose-1-phosphate_IP	17394896	14252478	12699145	15411221	12575832	16803672	17450182	20189550	18801378
glucose-1-phosphate_IP	10506479	10881079	8328095	9604255	9887129	10398564	8835462	9298203	8335412
glucose-1-phosphate_IP	9241959	8153636	7277021	8832718	7276966	8822651	8376170	9408417	8620552
glucose-1-phosphate_IP	17394896	14252478	12699145	15411221	12575832	16803672	17450182	20189550	18801378
glycerol-3-phosphate_IP	501467584	480293472	417529920	494890624	430031744	496944064	521481120	535637152	485881088
Ophthalmate_IP	741522	649447	599277	629375	539931	652970	578548	664369	523806
L-Glutathione (reduced)_IP	575671744	543016320	544349568	510913120	407940128	418424416	422659936	282343616	130733896
N-Acetyl-glucosamine-phosphate_IP	4328978	4088518	3684628	3796293	3380142	4256712	4128811	4229617	4365178
xylulose-5-P_IP	8246861	8423928	11270999	11772227	8446548	9046743	8868928	9128822	8982823
N-acetylalanine_IP	1064158	967054	932100	955899	914242	964730	937382	1083200	980410
4-hydroxybutyrate_IP	601142	1052750	1153030	722726	681449	838924	1560689	679391	854586
NAD+_IP	26711410	25798180	25073632	25187788	24172370	26434630	26548874	27404404	28236124
CMP_IP	8002469	7477172	7134209	7562972	7212982	7862666	8539999	9105601	8725059
(tent.) 2,3-Dihydroxy-2-methylbutanoic acid_IP	224563	223108	313449	260576	198796	254386	218508	252053	257772
Pyruvate_IP	18671346	15642595	15402222	16454760	15058350	15121726	12345127	8301782	11487814
phosphoserine_IP	282142	236177	254829	248205	254044	282853	260798	311683	322127
2-hydroxybutyrate_IP	11703520	10257732	10188349	9737603	11265298	12049778	7361647	9873126	10976701
dCMP_IP	90129	69477	79792	100582	73697	98035	104861	106424	89857
dihydroxyacetone phosphate_IP	876921	760546	839684	1273074	967774	813840	2356323	3045226	4307775
UMP_IP	81371048	76275128	74207376	77342888	68935808	78112808	82255016	88894464	86477704
AICA ribonucleotide_IP	200073	169074	138954	150646	153810	139518	175065	167483	181468
IMP_IP	16112215	16403951	16120085	20079610	16594725	16766358	18413730	16246427	16470759
GMP_IP	50614320	43818392	52630892	57256108	51229200	55641476	63267768	66730908	75474952
Methylthioadenosine_IP	194182	179159	157446	185045	165818	198868	8865	6653	19844
dTMP_IP	53735	31537	47170	52258	38710	41111	41797	44851	82784
AMP_IP	349577472	345749056	349569504	349162176	315865440	351257984	365989056	379246176	371338112
Pantothenic acid_IP	92389240	81011128	76106536	83087392	85126248	85580288	82793944	80318176	93202872
Riboflavin_IP	2060	0	2304	6431	0	7568	5927	9535	24508
malonic acid_IP	1724567	1688872	1658332	1656909	1604695	1758736	1733237	1813942	1798274
Succinate_IP	396328896	393281280	403766304	402311040	352129248	397818656	396656928	418342912	410429504
p-Hydroxyphenyllactic acid_IP	4004262	3685882	2865493	3281335	3379993	3607591	3193245	3264898	3837689
Glu-Ile_IP	41243	53012	32494	40085	43302	46826	61935	50320	58497
Ureidosuccinic acid_IP	334909	318690	286081	342634	438201	417144	390566	516651	416836
L-Glutathione oxidized_IP	39141052	37762348	34496792	39603352	45771388	51352436	49450696	57513428	60378876
n-carbamyl-glutamic acid_IP	420220	441742	414195	400283	788275	735559	503456	1218635	849351
Glu-Leu_IP	215696	199356	191332	214329	217147	238909	243326	294362	314925
Phosphocreatine_IP	11304641	6716593	9696947	23382130	28007764	29511944	35585580	47286820	57083412
Malate_IP	530418592	499505536	501867456	508130240	453455232	521868960	501058976	549257920	486059104
D-a-Hydroxyglutaric acid_IP	11535856	11862522	12510099	12395329	10611993	11601397	10950209	11935584	12485411
citraconic acid_IP	1201176	1420495	1523061	1437665	1172496	1398429	1365947	1392510	1405018
CDP-n-acetylneuraminic acid_IP	1360496	1193706	1050689	1099377	1168604	1089396	1087435	1352119	1103556
N-Acetyl-L-aspartic acid_IP	5958605312	6034039808	6232210432	5865154560	5733184512	6263629824	5779411968	6239803904	6130194432
n-acetylglutamate_IP	56128040	51375164	52381496	51377892	47143204	53098872	53010796	54959696	54414452
UDP-N-acetylglucosamine_IP	30285042	26610776	24333318	25408322	23785614	26349234	26589640	29231610	31661618
GDP-Mannose_IP	2438724	2252362	2222233	2419347	2256485	2517892	2476808	2722948	2783149
alpha-ketoglutarate_IP	5165834	4202093	3842261	4664876	4627807	4603623	4892535	4716996	4065580
D4 alpha-ketoglutarate_IP	0	0	0	219603	192763	173360	188436	168239	168478
CDP_IP	804907	688502	588294	1064811	1126016	1209089	1249782	1373547	1451948
Alpha-ketoisovalerate_IP	667518	672057	580646	683721	514454	478320	636336	638860	348931
Adenosine diphosphate ribose_IP	1536555	1251477	2245343	2605922	1878633	1336302	1761550	1371242	2407167
(tent.) sulfolactic acid_IP	311606	407900	406396	379177	393008	366071	377097	331307	362124
Fumarate_IP	30462178	30202470	28592430	27212620	25555238	27198074	25875760	29127986	24236066
3-phosphoglyceric acid_IP	90107992	78665920	80233912	81409736	75039208	78896528	86295504	96049600	84185232
Fructose 1-6 BP_IP	24001580	22328560	19894226	43391136	36403276	42900312	40090340	45075916	35931764
NADP+_IP	424431	409168	437676	511732	589073	588299	682638	675294	670605
UDP_IP	23384098	20283946	17785066	22354164	22754418	25147016	23393838	24795188	23406534
GDP_IP	6262627	7843836	5723914	14682539	13899241	16231756	18617768	18523772	14729542
Pyridoxal-5-phosphate_IP	6558955	5829540	5639335	6480973	6345302	6858856	7470310	7891824	7948092
folic acid_IP	0	0	0	0	0	0	0	0	0
Citric acid_IP	157418448	143391504	140286880	167477392	176631776	173680272	166283936	186910864	177446416
Phosphoenolpyruvate_IP	3865907	3595748	3517876	8997596	8879921	9983779	10601221	11627554	10418692
ADP_IP	192805728	185739408	167561760	219416448	220813088	231445056	223365504	229027024	224478304
MethylcitricAcid_IP	6103036	5549708	5550363	5777314	5210012	6203836	6094266	6454623	6531773
NADH_IP	5470665	5148118	4961835	5530841	4955863	6306586	5519828	3735178	1635377
Flavin mononucleotide (FMN)_IP	344009	316052	341989	365514	322918	363677	397032	381889	358350
Alpha-ketomethylvalerate_IP	732494	750998	450473	720234	846500	822009	573986	659268	635834
Alpha-Ketoisocaproate_IP	999992	920399	864137	1035768	1094355	879510	717476	977610	1047502
n-phenylalanine_IP	1133164	998453	695050	876710	1003136	959619	820382	823367	1237237
bisphosphoglycerate_IP	5804988	5473735	4308952	94562472	53428372	69735824	87343192	85877472	131622560
UDP-alpha-D-glucuronic acid_IP	2394299	2054534	1987604	2353115	2244050	2532267	2713035	2731248	2851186
CTP_IP	645956	467123	396598	1171575	1240506	1365001	1423287	1593998	1454578
Flavin adenine dinucleotide (FAD)_IP	614616	517108	505889	613135	538930	627485	660976	634514	696265
GTP_IP	2981308	2597975	2405149	12700732	11551262	14512494	16318959	17716802	15716347
UTP_IP	7984806	5842359	5486829	13265180	13249047	15757299	16300335	18537742	16916218
NADPH_IP	467830	363438	350060	386519	46221	270362	0	0	0
ATP_IP	99544104	80495176	76849848	116147720	108140664	122439112	121089120	122901816	105514680
Adenosine 3-phosphate 5-phosphosulfate_IP	282328	138845	305213	301888	318826	387838	382089	419714	395640
coenzyme A_IP	785139	605394	496445	682708	503564	455025	756580	425915	198555
sedoheptulose 7P_IP	11007416	10777005	9838805	10885434	9835979	12468745	10704489	12340536	9646419
arachidonic acid_IP	313044544	368823360	317919232	353912928	394026432	324950624	334702048	364764384	339394144
Palmitoyl sphingomyelin_HILICA	19697828	16223093	14727960	9918521	12163747	13157257	11456057	16629808	13833624
Palmitoylcarnitine_HILICA	57852584	43479744	62898928	87230672	56252908	67595736	58035872	53578396	44419604
5-methylthioadenosine (MTA)_HILICA	5900628	9101941	10307819	21345510	12409579	9667975	5630624	2086365	5801276
nicotinamide_HILICA	7972174	8034038	11560680	12655151	6707260	5603843	8354538	5117770	8735341
adenine_HILICA	40785536	46793828	57944172	82063736	49213052	41674200	102396552	47690840	87215376
adenosine_HILICA	569909632	547035648	570341376	728258944	495682336	474555808	1037428160	993461504	1226973184
creatinine_HILICA	223023456	257204528	250557856	311596608	207475040	189315440	186924880	115691232	166563392
N-Acetylhistamine_HILICA	175698	70979	267913	292163	262116	166978	265168	66045	174903
hypoxanthine_HILICA	34417712	35340052	40699992	45890884	31468044	34141840	28862434	20176596	28889006
Hexanoylcarnitine_HILICA	14674351	14080913	12615680	40851124	14486132	16127335	16207613	10948687	16106315
riboflavin (Vitamin B2)_HILICA	118772	123771	113732	301921	168106	165135	496196	627809	824121
cytosine_HILICA	2800857	2789727	2048548	3514451	2001328	2100534	2877351	1736939	2872396
serotonin_HILICA	12030765	12778895	14043489	11166905	9887200	10105076	12031423	7463867	9856365
serotonin_HILICA	2205004	2219315	2254992	1730058	1444507	1785360	1737442	1177559	1717814
serotonin_HILICA	12030765	12778895	14043489	11166905	9887200	10105076	12031423	7463867	9856365
serotonin_HILICA	2205004	2219315	2254992	1730058	1444507	1785360	1737442	1177559	1717814
inosine_HILICA	7197972	7241708	9641105	17885320	8097098	8504310	24165482	28121904	38132876
guanine_HILICA	1546229	1302609	1766584	3650587	1886556	1780954	2722213	1430874	2514998
pantothenate (Vitamin B5)_HILICA	70049232	64985056	49577652	109525576	64386576	73178744	63485136	54303580	65052800
cytidine_HILICA	7824410	7978681	7382577	15044953	7517422	7560390	12467721	8311428	12825431
L-Phenylalanine_HILICA	78447832	71573440	60310388	109296408	71108360	77212464	74250104	66225060	86902360
tryptophan_HILICA	18509428	17912710	12992752	26564316	15474540	14742178	14575790	12648464	18473420
butyrylcarnitine_HILICA	212250096	199590304	157269904	306839552	154195808	149441520	153326144	121799992	159180080
leucine_HILICA	59081416	64806508	51661532	89290984	55682676	66823260	57947640	71131352	58053860
kynurenine_HILICA	622409	475529	370086	645208	454386	301693	466118	417693	455499
1-methylnicotinamide_HILICA	21312626	19135680	16016200	23511722	14786708	16452507	16744632	20860510	14079443
Propionylcarnitine_HILICA	167070240	171330992	164039936	360776160	156399728	151133936	135358240	126750848	137087792
isoleucine_HILICA	36094460	39541088	33422526	65224588	35732268	45901056	35566576	48198176	37089028
guanosine_HILICA	3563895	4002420	4762617	11194144	6988561	6349101	23376676	39559720	37927904
betaine_HILICA	319185248	323702560	264490208	409632928	311360640	317518176	292853600	311458624	284019904
methylhistamine_HILICA	14368943	13428350	15212210	17153056	13719413	13067275	15793643	9062820	11598705
methionine_HILICA	19625162	20102744	16070706	36786668	21506914	26941100	21880772	26217176	25362814
N-acetylputrescine_HILICA	15105	27529	34251	96767	50692	51638	31785	23886	67070
N-acetylputrescine_HILICA	1262816	1047130	1115052	924329	637929	1063015	945999	795044	975982
N-acetylputrescine_HILICA	15105	27529	34251	96767	50692	51638	31785	23886	67070
N-acetylputrescine_HILICA	1262816	1047130	1115052	924329	637929	1063015	945999	795044	975982
Thiamine_HILICA	11307586	10443685	10339016	15076737	9281588	9983415	11254764	9846252	12094370
Acetyl-L-carnitine_HILICA	1732700416	1827672320	1882836736	2172465408	1717827968	1591281408	1717202816	1238083456	1508050048
valine_HILICA	322590848	328187072	310435872	429608416	315392384	322438240	322557664	332878656	286410912
proline_HILICA	79427216	73189104	68193840	94607536	63434532	76112944	65227652	76174648	66646956
tyrosine_HILICA	23295602	25147742	20909668	35082200	22290376	24497568	22933956	22086708	27493352
Methyladenosine_HILICA	26796784	24505402	20564612	40384180	21002414	24852062	23180012	22578136	19062510
pipecolate_HILICA	3881766	3826154	4257787	5189104	2955606	3808530	3403616	3191522	3311566
taurine_HILICA	805747392	706404672	610800704	897464320	675711168	857233984	676895424	875241920	694270912
histamine_HILICA	9102940	7811691	5033454	5781927	7175398	5430259	6637670	5079716	6464287
theanine_HILICA	166628	206199	88932	215563	348724	397099	193007	313153	341521
L-Ergothioneine_HILICA	20433080	22489560	18307778	26928128	16743307	23372648	20885620	22533466	17474762
cysteine-S-sulfate_HILICA	0	0	4682	37224	24103	7546	133809	262525	519162
N-Acetyl-L-glutamine_HILICA	5701943	5385485	3203985	7671730	4866040	5783072	3950340	4673230	6732107
4-guanidinobutyrate_HILICA	58979672	60076016	53650852	99024952	57113068	58329936	53286608	46292656	53750664
hypotaurine_HILICA	1018225	898332	623004	1288305	954617	1019146	835792	1136161	838910
hydroxyproline_HILICA	5499102	4988903	4264051	9250160	4430006	5473672	4607457	6148438	3625629
creatine_HILICA	3930665984	3689167104	3309598208	4759389696	3267582208	4025609984	3371102464	3694291712	3501473536
carnitine_HILICA	1467352576	1472780800	1315259776	2035051264	1422983424	1486718080	1368505344	1352555264	1378208256
threonine_HILICA	11398065	10940985	9354898	13681946	9935559	10483495	10580771	11416524	9957806
N5acetylornithine_HILICA		3302	252243	161062				41534
homoserine_HILICA	12232969	11371034	9724350	14676243	10342845	11252664	10806341	11878491	10623441
N2acetylornithine_HILICA		3302	252243	161062				41534
guanidinoacetate_HILICA	4101745	4230789	4013846	5325294	4592845	3914962	4115598	3778078	4604973
Acetylarginine_HILICA	80278392	71401768	53033748	108042808	67692456	71860784	75988848	73941040	74280512
methionine sulfoxide_HILICA	4198731	4633801	4428516	6103847	2997012	3262747	2482425	2104883	2961382
deoxycarnitine_HILICA	399627072	324895456	234943008	361372672	283856768	267481744	322101728	258221024	227950784
N-alpha-acetyllysine_HILICA	8538959	8883048	7174258	12199357	7441255	9147664	7638571	8756857	8352994
N6-carbamoyl-lysine (homocitrulline)_HILICA	3077065	2768669	2459982	3692119	2619423	2872963	2793226	2838671	2550556
glycerophosophocholine_HILICA	4328427520	4159521536	4236086016	6299743232	3993137664	4755598848	4327642624	4536065536	3741329152
N-acetylaspartate (NAA)_HILICA	7811441	9546400	8641651	12424153	7574286	8905739	7186247	9285386	6998116
N-acetylglutamate_HILICA	601930	637708	528078	990276	505229	649063	585169	677095	570819
asparagine_HILICA	24784904	23263726	21701524	31171362	20706988	23243288	19875630	17419392	19243630
S-adenosylhomocysteine (SAH)_HILICA	12952894	12140623	10017342	21399382	11734328	13897054	16238702	13410708	17467974
citrulline_HILICA	35510748	30087636	23948142	50179348	26915856	28751230	27893624	25037210	26318826
glutatrylcarnitine_HILICA	25332458	26767964	21502622	42466440	20034404	23980904	22981034	25736176	14723915
N-acetylneuraminate_HILICA	32783942	31236334	25447700	46966812	24076234	29585484	26448996	24240158	23319816
adenosine 5'-monophosphate (AMP)_HILICA	1128592128	1098860800	1033133568	1621434880	908834240	1144435456	1026968768	918910912	811726400
asymmetric dimethylarginine (ADMA)_HILICA	15836662	15366760	12934279	27889998	14853748	17505624	15972742	15606968	16089401
uridine 5'-monophosphate (UMP)_HILICA	24525462	25080700	21729780	36478568	22098120	25403358	23699890	23986648	21632534
N-acetylspermidine_HILICA	5324112	4821359	4297152	8944809	5089009	8022062	6353881	8330617	6618410
gamma-Glu-Cys_HILICA	129826	147798	99810	255997	89351	149923	74842	97901	80932
S-Lactoylglutathione_HILICA	4373563	4118624	3373018	20601896	5680496	11380059	1654399	516494	559824
2-aminoadipate_HILICA	13559057	13324671	11602727	15961476	11113849	12422052	12236367	13627701	10051453
glutamate_HILICA	1426712832	1342887936	1152035968	1559959936	1150670848	1295518080	1259827456	1341427968	1147921152
malonylcarnitine_HILICA	8845421	8474824	7928486	14526025	7129425	8759567	7372887	7519863	8104312
ophthalmate_HILICA	1461316	1297381	1249007	1751757	858307	1160420	700533	731230	665142
IMP_HILICA	21855110	23407070	20065998	37173124	20558552	22045170	19175328	13694054	14824512
glutathione, reduced (GSH)_HILICA	26123188	24624968	17891168	5053769	3472173	3506262	3651866	2208335	1489849
5-L-Glutamyl-taurine_HILICA	1622437	1728511	1132449	2092314	1342692	1723525	1683189	1921387	1375851
aspartate_HILICA	149963104	156987248	145933696	195318032	132820328	167681904	132191480	163143088	146503360
trimethyllysine_HILICA	100444144	99602992	71484848	172257632	74948080	108907288	93729024	110080752	78099696
homoarginine_HILICA	133158	105775	81351	182405	111733	119029	107080	90801	94387
carnosine_HILICA	168568896	162578208	100731080	184023808	127141184	202002624	191177536	310140192	107691032
flavin adenine dinucleotide (FAD)_HILICA	3458391	3332913	3245269	5617604	3047851	3638259	3420593	3032796	3350887
arginine_HILICA	154523968	149360576	135175952	299402912	186075536	208885536	268413392	233082640	247917856
nicotinamide adenine dinucleotide reduced (NADH)_HILICA	5859354	7392190	6425964	8097233	4699538	7450045	1227774	1188424	1066230
anserine_HILICA	71681968	70642224	63672064	111384336	56684344	74593656	69261784	79435792	53136536
N-Acetyl-1-aspartylglutamic acid_HILICA	119822280	116615912	111276696	212692640	136501744	129566360	91995680	95809672	114425528
gamma-glutamylglycine_HILICA	1681574	1552047	1264309	7891660	5925925	6624409	10151620	12301712	10797412
lysine_HILICA	53217824	56006812	41884436	103006120	57278520	71049592	72298656	65459308	66805336
ornithine_HILICA	3226474	1799220	1516420	3330882	2066569	2317289	2993811	2379611	2058342
nicotinamide adenine dinucleotide (NAD+)_HILICA	204931648	210623904	183070624	268089504	145556032	187217776	174788640	176488160	154361776
adenosine 5'-diphosphoribose_HILICA	2275498	1975619	2679871	3776692	2858719	1956544	3336965	2331046	4398981
glucose 6-phosphate_HILICA	4996709	5425065	3633436	7700309	4566785	6048177	4338002	5966468	4777327
glucose 6-phosphate_HILICA	7046819	7786455	6492900	4315320	2435334	3390895	2082351	2802773	2297876
glucose 6-phosphate_HILICA	10672328	11228159	9513533	7373911	4285080	5411793	3803494	4908909	4215848
glucose 6-phosphate_HILICA	4996709	5425065	3633436	7700309	4566785	6048177	4338002	5966468	4777327
glucose 6-phosphate_HILICA	7046819	7786455	6492900	4315320	2435334	3390895	2082351	2802773	2297876
glucose 6-phosphate_HILICA	10672328	11228159	9513533	7373911	4285080	5411793	3803494	4908909	4215848
glucose 6-phosphate_HILICA	4996709	5425065	3633436	7700309	4566785	6048177	4338002	5966468	4777327
glucose 6-phosphate_HILICA	7046819	7786455	6492900	4315320	2435334	3390895	2082351	2802773	2297876
glucose 6-phosphate_HILICA	10672328	11228159	9513533	7373911	4285080	5411793	3803494	4908909	4215848
S-Adenosylmethionine_HILICA	5140983	6110349	5441989	13473347	5065654	6646156	4786015	5436219	4831181
Cytidine 5'-diphosphocholine_HILICA	40723676	40921240	38316288	63148512	33383520	42354804	36269356	37927240	36179920
CDP-choline_HILICA	40578880	40622468	38207088	64580296	33177674	41337612	36019988	37749636	35951824
cystathionine_HILICA	11489332	11255672	8728036	18243564	9907616	9845999	8351308	7609828	10591284
CDP-ethanolamine_HILICA	31582646	32913216	30049428	39311084	23696008	28763820	26027788	25915484	25072308
UDP-N-acetylglucosamine (UDP-GlcNAc)_HILICA	34491560	34333420	32468192	40152704	25454736	28914708	27300650	26466648	27502506
methylpicolinate_HILICA	427164	563724	522401	506538	272709	413323	292756	432303	383139
saccharopine_HILICA	3239127	3565837	3944253	6030373	2833439	3337584	2490086	2441798	2970824
Glutamyl-glutamic acid_HILICA	1869441	1948857	1591674	47323092	38624304	44410140	80657064	95083280	59971248
EDTA_HILICA	0	0	0	0	0	0	0	0	2512
phosphocreatine_HILICA	51650308	33263958	39379100	123347352	78689592	100899048	39534972	83885736	172662976
tentative.GDP-fucose_HILICA	3466810	3428693	2923655	4341328	2852738	3475821	3127049	3110912	2969655
Argininosuccinic acid_HILICA	3597701	3931980	3286010	5828230	3052356	3975771	2859718	3466054	3128680
guanosine 5'-diphosphate (GDP)_HILICA	24072324	38975052	24354608	99479392	57005264	74052696	54551084	61481568	41101240
nicotinamide adenine dinucleotide phosphate (NADP+)_HILICA	8404724	10066197	7482715	17729020	11575823	13337217	10060752	9305418	7759208
glutathione, oxidized (GSSG)_HILICA	305177472	314840608	243124992	418249472	203718480	271310784	186456880	188153136	179496224
coenzytme a_HILICA	292570	377097	296342	16142	23594	23485	56018	19080	0
acetyl coenzyme a_HILICA	1029544	1221525	1089030	2463793	857089	868377	474843	326486	231003
DG(P-27:3)_T3acidic	12414144	11717127	15818386	32702926	10082739	9718498	15108781	5554555	14926125
AcCa(16:3)_T3acidic	775216	763347	993959	510508	588701	760963	1195877	930413	757295
AcCa(16:2)_T3acidic	519495	569018	706318	550592	536253	599954	933843	770010	753440
AcCa(15:0)_T3acidic	1643428	1837604	2215937	2671132	1707097	2073735	1738590	2334370	1627143
AcCa(12:0)_T3acidic	9389700	8987325	10932614	13072902	9819629	10483038	14443777	13424867	9868430
AcCa(14:1)_T3acidic	3080348	2952904	3544152	4687839	3369718	3542722	4620943	4422189	3807225
AcCa(14:0)_T3acidic	60632588	60518344	77166512	86863808	61079012	70262056	85455736	97078800	61881284
AcCa(16:1)_T3acidic	33795484	34712404	48479660	45783968	33292156	37891424	50152144	49130184	35831840
AcCa(16:0)_T3acidic	272705248	247098704	324119104	346474112	245376240	289528256	256694960	335281152	191900256
AcCa(18:1)_T3acidic	181178736	182234224	250749616	247698608	167182144	203144592	220888736	249740640	165321424
AcCa(18:0)_T3acidic	78635920	67892920	89454624	72326520	56424824	65140720	43205488	75098912	43446636
MG(P-21:6)_T3acidic	2789273	2503325	1084426	8543872	3293484	2397540	2482893	1825911	3959709
LPE(22:4)_T3acidic	185469	5016246	378825	1242021	2005937	2283415	184458	422321	765311
LPE(20:3)_T3acidic	421658	416176	401229	412552	857781	812122	2619671	2253792	2461406
LPE(18:1)_T3acidic	202792032	250884656	300455264	649639616	651395712	638950208	648676288	1228357888	698474240
LPE(20:1)_T3acidic	43421064	107666344	106936200	251514544	268202864	242901456	252833232	464068352	333130144
LPE(16:0)_T3acidic	73922664	63738340	78904112	78225120	74272104	84072072	124835304	167129776	134532304
LPE(18:0)_T3acidic	140465392	98025616	127325776	131522000	142121248	164843920	283354880	390488736	296154944
LPE(22:6)_T3acidic	389225216	288285120	377045248	172309936	317579744	431535584	531657664	1291149312	419887648
LPC(16:0)_T3acidic	164643840	156550208	200762832	232557200	159197088	208654704	187756224	340120384	175744992
LPC(18:2)_T3acidic	9767147	7637860	9837243	7569270	6036416	6362221	7798364	11677610	4743414
LPC(20:1)_T3acidic	9106043	6086465	9990061	16531236	10371362	11090619	10953868	16006039	12482565
LPC(16:1)_T3acidic	10867004	8201329	12256942	12532334	8888005	11157372	13535284	15999182	13247374
LPC(18:1)_T3acidic	194250912	166720096	233257296	228706960	153374496	173257920	175471424	268232064	131293064
LPC(18:0)_T3acidic	42786732	12496748	22426858	22357524	17341538	18281014	20458604	22767258	15396306
LPC(22:6)_T3acidic	21091478	14514357	20873362	3858925	9172833	9398003	10951999	26044432	7398823
SPH(d18:1)_T3acidic	2235470	1898035	2186269	8083543	12515331	10700631	22375238	42442068	20346518
PA(18:1_22:6)_T3acidic	262374752	310247424	279789184	125245096	1825650048	612254848	387329600	99535208	599896064
PE(21:1)_T3acidic	3490936	3454746	2797389	8396962	8371278	6861791	10149522	11677917	8546408
PE(22:6_16:0)_T3acidic	229981888	278011936	234005136	65466652	1750221184	562934016	306929248	79269128	549613120
PE(38:6)_T3acidic	267225664	289862528	282035040	137203280	1843770368	614397376	392420896	102709416	605804288
PE(16:0_22:6)_T3acidic	226937968	261507392	245487872	55512604	1750954368	568446272	308996352	77676904	552404864
PE(P-18:0_20:4)_T3acidic	231331	81863488	147271184	52793564	89286528	225824784	2094604	57543276	79037144
PC(38:5)_T3acidic	426563552	44926436	150873280	367083808	133535224	86994496	435953248	162398976	141856688
PC(40:7)_T3acidic	176171152	7361650	42059920	48790996	8644367	12147833	62102164	22638678	42045976
PC(O-16:0_18:1)_T3acidic	28876514	148810992	393049536	2157056	69193152	82987728	18320916	73034088	79063480
PC(13:0_22:6)_T3acidic	258613856	304112768	264846688	140299424	1818139392	597250176	376743872	94907512	601325376
PC(36:3)_T3acidic	536628640	802877760	699510976	292152	4340603904	4042233088	4686208512	1488221	4421580800
SM(d36:2)_T3acidic	0	374702816	554289920	860608704	266685680	525887328	205546704	736027904	713011136
PS(7:0_18:1)_T3acidic	10060910	16447293	16576040	12440109	9992198	8054509	5192765	6875557	6434204

## Sheet: H2O-matrix - HEK293 (5f)
Peak area (A.U.) - HEK293 (not plotted)
Metabolite	AMW20			AMW35			AMW50
GABA_IP	173375	103120	192821	151230	185912	203414	104190	168072	181749
5-aminolevulinic acid_IP	199374	172735	202455	156678	191383	199609	197166	155536	198840
beta-alanine_IP	15131102	14088805	14735922	11823431	15356723	15622119	15117291	13901807	15389530
Glycine_IP	7588115	6327889	7395102	6894039	7682673	7730725	7487032	6965882	7831259
Serine_IP	5428890	4318538	4850819	8313039	5431929	5085105	5183364	4807456	5040933
Cystathionine_IP	1922621	1624190	1873675	2199145	2204310	2285109	2088493	1889924	2124954
asparagine_IP	1983350	1517435	1815421	1960109	2100237	2146635	1825727	1607249	1739647
Alanine_IP	14690000	13698559	14403096	11417989	14849315	15350784	14734260	13425113	14868769
sarcosine_IP	14506462	13600246	14273168	11234334	14517715	15177505	14331741	13313814	14662924
glutamine_IP	53417868	43179096	46836492	68625992	55112728	52857296	52189080	47620372	52889960
Taurine_IP	18848988	13597855	17234408	21357660	19566436	19307106	17585838	14477697	17110054
4-hydroxyproline_IP	215292	177726	210254	172396	202536	200774	207270	162576	210112
dimethylglycine_IP	190897	180234	227434	190938	224710	240088	243999	193647	215446
L-Citrulline_IP	93417	77523	95179	153139	83302	72376	85510	89384	94953
threonine_IP	35551084	33850768	34073320	42373476	36132548	35164764	36418132	33649084	35850080
2-aminobutyrate_IP	195965	180769	229753	193411	224155	242332	246563	195181	217463
Creatine_IP	2362390	2012357	2328003	2045945	2400965	2475325	2212950	1914091	2009628
Proline_IP	17772262	15576172	17857062	12379848	17982140	18773948	17483424	15601368	17517090
Valine_IP	38794888	29914990	30365670	62639296	38416688	37353096	37439528	34126828	38825900
O-Phosphorylethanolamine_IP	171509	148604	169278	187462	183718	193193	187085	153191	202890
Uracil_IP	1418564	559230	522771	1373242	618488	501332	528208	559825	651329
Methionine_IP	7564683	6134919	6242402	12647810	7614285	7196172	7194672	6894634	7602791
hypoxanthine_IP	30846	22203	16081	0	0	0	0	0	0
pyridoxine_IP	13560428	13527701	10113434	35839416	12935275	12423776	11907387	13123447	10675421
Tyrosine_IP	40598336	35478204	32826442	70824792	40771092	39989296	42949920	39861116	42622052
Isoleucine_IP	61109792	53261084	49049164	104618696	60305140	57431428	63482928	59961380	63640396
uridine_IP	173689	146507	172636	980840	130472	121236	280896	442285	787003
Leucine_IP	58209144	45656700	41601704	89482856	56262856	54634768	56363008	55700888	57759672
Adenine_IP	4360306	802553	687029	41007	397231	46088	62586	146650	72655
inosine_IP	40222	49129	49629	41601	42665	39426	160964	227103	543664
phenylalanine_IP	19653230	15157456	16473678	32344860	19634998	21130844	17164482	16491572	18081356
glutamate_IP	238689024	185576640	222072416	222561312	233662368	245948304	211363104	192996736	225659680
aspartate_IP	81778328	59543556	72693064	73514184	81773320	84270896	63300624	66014880	81099184
(tent.) glu-gly_IP	260762	2531	179097	159276	812875	826072	741823	742780	946002
N-Glycolylneuraminic acid_IP	10098	5311	4018	8427	3926	11256	0	2552	14559
SAH_IP	1433539	704116	1505565	178255	218453	213021	236277	266280	340255
galactonic acid_IP	12879918	14949484	18328088	24730172	21817476	22297672	18641702	13895217	24154024
threonic acid_IP	11329767	8539993	8635714	19280204	11591166	11848012	7073562	10527644	12135881
Gluconic acid_IP	5953510	6677899	7167387	10246959	8876077	7420627	5251389	6947072	8788947
glu-thr_IP	108063	54736	68798	95354	74474	85190	65461	58936	48103
CDP-ethanolamine_IP	60827	31252	49128	59606	56321	65674	70582	44786	55892
(tent.) glu-thr_IP	134238	69275	80488	114709	67831	100721	83437	72839	60534
n-acetylneuraminic acid_IP	667074	463291	397221	896193	595368	613365	455800	459017	430588
n-acetyl-serine_IP	11959198	11201488	11635799	14647289	13115395	13162883	11868218	12680547	14290666
O-acetyl-serine_IP	8246472	6117510	7552434	8184531	8400550	9239642	8999232	6287438	7387363
dihydroorotate_IP	225110	166826	51231	277077	275424	531433	365637	487745	313712
Glucose 6-phosphate_IP	1446352	599018	956104	3390366	2367648	4610741	2680178	995035	2025956
Glucose 6-phosphate_IP	1175072	2511648	1259100	1261590	1325668	898887	1043303	2233093	1888055
Glucose 6-phosphate_IP	1881047	2008618	2809627	3010794	1991922	2528374	2521289	1570373	2497254
Glucose 6-phosphate_IP	1446352	599018	956104	3390366	2367648	4610741	2680178	995035	2025956
Glucose 6-phosphate_IP	1175072	2511648	1259100	1261590	1325668	898887	1043303	2233093	1888055
Glucose 6-phosphate_IP	1881047	2008618	2809627	3010794	1991922	2528374	2521289	1570373	2497254
Glucose 6-phosphate_IP	1446352	599018	956104	3390366	2367648	4610741	2680178	995035	2025956
Glucose 6-phosphate_IP	1175072	2511648	1259100	1261590	1325668	898887	1043303	2233093	1888055
Glucose 6-phosphate_IP	1881047	2008618	2809627	3010794	1991922	2528374	2521289	1570373	2497254
N-Acetyl-L-glutamine_IP	2413042	2160030	2433518	2314413	2527190	2509581	2602514	2311642	2372185
Lactate_IP	1181664640	958087232	947271040	1220273152	1154704896	1174505088	1161634176	915928768	1197921920
Pyroglutamic acid_IP	137839248	104963632	90111176	395935456	127909520	118376312	116974584	99335744	121669104
galactose-1P_IP	559910	201284	467635	1587513	848882	1348966	940233	405287	984310
galactose-1P_IP	1241757	2907298	1721807	2295539	1152737	1270886	1983641	2500862	2500882
galactose-1P_IP	1803918	1873770	2256222	3179895	2173464	2260675	2753259	1484229	1978670
galactose-1P_IP	559910	201284	467635	1587513	848882	1348966	940233	405287	984310
galactose-1P_IP	1241757	2907298	1721807	2295539	1152737	1270886	1983641	2500862	2500882
galactose-1P_IP	1803918	1873770	2256222	3179895	2173464	2260675	2753259	1484229	1978670
galactose-1P_IP	559910	201284	467635	1587513	848882	1348966	940233	405287	984310
galactose-1P_IP	1241757	2907298	1721807	2295539	1152737	1270886	1983641	2500862	2500882
galactose-1P_IP	1803918	1873770	2256222	3179895	2173464	2260675	2753259	1484229	1978670
Orotidine_IP	1457235	1010317	1148628	1511440	1315704	1529696	1560426	1077648	1543688
ribose-phosphate_IP	3657228	2198551	4490042	6043190	6507088	6549967	5845318	2754011	4845209
3-hydroxyisobutyrate_IP	928364	1009379	1083043	1032537	1005756	1545589	2055127	1433442	1521218
Tryptophan_IP	9197066	6298270	7074608	17842644	8824478	9085327	8139150	6960208	9373754
Fructose-6-phosphate_IP	1704707	474286	1316049	3499838	2437515	3062565	2467594	598178	1999663
Fructose-6-phosphate_IP	1182778	3008727	1545682	1733813	1045463	2122686	1846833	2546763	2301718
Fructose-6-phosphate_IP	5203640	4832926	6274767	9468195	6103617	7574511	8915140	3784134	6434545
Fructose-6-phosphate_IP	1704707	474286	1316049	3499838	2437515	3062565	2467594	598178	1999663
Fructose-6-phosphate_IP	1182778	3008727	1545682	1733813	1045463	2122686	1846833	2546763	2301718
Fructose-6-phosphate_IP	5203640	4832926	6274767	9468195	6103617	7574511	8915140	3784134	6434545
Fructose-6-phosphate_IP	1704707	474286	1316049	3499838	2437515	3062565	2467594	598178	1999663
Fructose-6-phosphate_IP	1182778	3008727	1545682	1733813	1045463	2122686	1846833	2546763	2301718
Fructose-6-phosphate_IP	5203640	4832926	6274767	9468195	6103617	7574511	8915140	3784134	6434545
gamma-Glu-Cys_IP	256729	461099	414171	430743	407359	436240	341862	414430	400786
3-hydroxybutyrate_IP	14128048	15700814	18274022	19399748	16667751	19251834	1897722	15142273	19452086
mannose-1-phosphate_IP	2060507	466540	908299	3737633	2945460	3872647	2852118	1229453	1450950
mannose-1-phosphate_IP	2003729	3057556	1740316	2382595	1917141	1780549	2417113	3004927	2062350
mannose-1-phosphate_IP	3011654	2878409	3617865	5603060	3826913	3800786	4056178	1726328	3360270
mannose-1-phosphate_IP	2060507	466540	908299	3737633	2945460	3872647	2852118	1229453	1450950
mannose-1-phosphate_IP	2003729	3057556	1740316	2382595	1917141	1780549	2417113	3004927	2062350
mannose-1-phosphate_IP	3011654	2878409	3617865	5603060	3826913	3800786	4056178	1726328	3360270
mannose-1-phosphate_IP	2060507	466540	908299	3737633	2945460	3872647	2852118	1229453	1450950
mannose-1-phosphate_IP	2003729	3057556	1740316	2382595	1917141	1780549	2417113	3004927	2062350
mannose-1-phosphate_IP	3011654	2878409	3617865	5603060	3826913	3800786	4056178	1726328	3360270
glucose-1-phosphate_IP	1897544	544895	1105197	3763540	3354273	3915053	2504771	1236967	2294691
glucose-1-phosphate_IP	1182778	3008727	1545682	1733813	1045463	2122686	1846833	2546763	2301718
glucose-1-phosphate_IP	3800056	3543310	5117399	7097312	4570080	5424343	5755755	2604055	4423444
glucose-1-phosphate_IP	1897544	544895	1105197	3763540	3354273	3915053	2504771	1236967	2294691
glucose-1-phosphate_IP	1182778	3008727	1545682	1733813	1045463	2122686	1846833	2546763	2301718
glucose-1-phosphate_IP	3800056	3543310	5117399	7097312	4570080	5424343	5755755	2604055	4423444
glucose-1-phosphate_IP	1897544	544895	1105197	3763540	3354273	3915053	2504771	1236967	2294691
glucose-1-phosphate_IP	1182778	3008727	1545682	1733813	1045463	2122686	1846833	2546763	2301718
glucose-1-phosphate_IP	3800056	3543310	5117399	7097312	4570080	5424343	5755755	2604055	4423444
glycerol-3-phosphate_IP	81612936	47859532	56728072	70565072	76368400	67316072	99191648	76481096	91723856
Ophthalmate_IP	184953	65990	160191	217431	153863	190087	244102	196040	176354
L-Glutathione (reduced)_IP	553794880	668107520	661158528	673747520	685713792	711134144	716081600	706084800	753199360
N-Acetyl-glucosamine-phosphate_IP	471256	307005	495846	485255	535857	524619	431596	351792	421913
xylulose-5-P_IP	1091539	727172	1191526	243005	848997	666207	452529	362806	252503
N-acetylalanine_IP	7722511	6648827	6958098	7906193	7472768	8060603	7649341	7428109	7685186
4-hydroxybutyrate_IP	170155	232429	272657	245223	48105	454404	907525	242190	745262
NAD+_IP	20997416	18671812	20000728	22594644	21489728	22228182	22823324	21831104	23209192
CMP_IP	470922	389083	441775	853210	404987	442735	1046348	928364	2491783
(tent.) 2,3-Dihydroxy-2-methylbutanoic acid_IP	695620	573053	616404	688814	722334	762023	705708	583519	725989
Pyruvate_IP	68705952	59231504	47960412	45428568	68051272	68224504	75768096	82169048	75904224
phosphoserine_IP	15352024	11161439	13852844	14479779	16133982	15243794	12576018	11939057	13787849
2-hydroxybutyrate_IP	1442508	2538275	780999	1385816	645497	1447905	265108	1841823	303431
dCMP_IP	275612	339223	314537	113669	219195	117048	199475	426002	346515
dihydroxyacetone phosphate_IP	12825001	13253619	12086474	24274992	16818280	16282891	13759946	11437731	5470844
UMP_IP	30927570	13432457	19481076	12214386	7397244	5427884	10143655	10929220	22272964
AICA ribonucleotide_IP	43064	38538	59828	64461	53609	66197	79621	74273	69072
IMP_IP	1347332	1072188	1130851	3532061	1507719	1549244	1493310	991854	1060146
GMP_IP	418583	307235	209163	1842952	607619	558455	1657865	1415673	2022789
Methylthioadenosine_IP	670134	651592	570140	729239	653251	699730	234520	245800	113805
dTMP_IP	2004767	1516547	1491510	1867010	1889131	1548701	1439414	1596440	1804290
AMP_IP	3249595	4053661	3843756	17321308	3690170	3779111	13788609	10603817	14916016
Pantothenic acid_IP	219283680	180379616	176830896	292222976	215053584	221662448	224808848	222722112	243996752
Riboflavin_IP	0	0	0	0	0	0	0	2415	0
malonic acid_IP	1772756	1439969	1628066	1856453	1759861	1908989	2341754	2247564	2247782
Succinate_IP	136745616	116064296	106279280	211276416	134388208	134761616	160415024	140969296	155318240
p-Hydroxyphenyllactic acid_IP	3318385	2889877	2514185	3807986	3130865	3210941	3392763	3335976	3531939
Glu-Ile_IP	250363	229862	229418	325783	287298	252862	280660	260589	270715
Ureidosuccinic acid_IP	35526204	33778632	35436744	35606640	36249312	34422056	35455320	33327618	38003796
L-Glutathione oxidized_IP	59188332	24073822	33195762	47640296	43886748	47181876	49878584	34426312	38272784
n-carbamyl-glutamic acid_IP	845925	77394	460923	569414	1682037	2743219	3388400	1736549	2885455
Glu-Leu_IP	307575	252611	224364	495071	299737	320384	337958	324742	400862
Phosphocreatine_IP	231339872	237313488	239409360	249911472	246846000	247078928	237601920	261882544	269759424
Malate_IP	748072128	712583040	718500352	829231744	797812352	837895040	805118400	762629312	816795392
D-a-Hydroxyglutaric acid_IP	8800463	7229935	7256242	9673820	8007592	9571896	8644833	9513300	10045134
citraconic acid_IP	1366808	1275346	1212493	1483734	1265492	1355552	1262137	1189110	1499014
CDP-n-acetylneuraminic acid_IP	2307498	1910400	2081402	2555641	2564288	2397860	2547191	2695004	2764755
N-Acetyl-L-aspartic acid_IP	2183912704	2009606784	2034788096	2297832448	2210826496	2232300032	2271125504	2214691584	2324220672
n-acetylglutamate_IP	94528408	83186032	84103784	97352824	93818744	96917368	99279920	97417888	102561856
UDP-N-acetylglucosamine_IP	161194192	148717216	152802816	168656912	163680048	164001776	165970016	155361456	161343616
GDP-Mannose_IP	884490	486022	603446	799123	939133	845759	326088	412656	240440
alpha-ketoglutarate_IP	93809936	93156728	94271512	97359928	102770056	104947472	108209800	108521416	113191584
D4 alpha-ketoglutarate_IP	65346	13060	36707	497233	50831	77698	3133157	3657926	4326812
CDP_IP	2281053	830639	1108921	2586316	2857629	2451439	4089511	3647242	6930821
Alpha-ketoisovalerate_IP	21084150	21322616	14400650	24208034	21051580	19761376	21286030	20687256	22111894
Adenosine diphosphate ribose_IP	226258	10609	0	0	98855	323863	27531	7997	0
(tent.) sulfolactic acid_IP	115241048	99097792	108673216	130251696	123718968	121714616	125762640	123440440	135314592
Fumarate_IP	50959924	44504220	44777900	47476372	47435608	47347068	46268836	49975136	50073676
3-phosphoglyceric acid_IP	61918476	54868224	53393688	73132088	77212008	65251332	96764696	71182224	80379400
Fructose 1-6 BP_IP	49648528	28948814	32866882	58652128	56095156	52327752	48143320	65363248	44538716
NADP+_IP	647422	245497	467228	550153	598175	675260	503318	545563	415113
UDP_IP	24311744	11430889	14690427	21115604	21889272	21444924	40262088	38822068	57382980
GDP_IP	916668	338807	503648	1774999	1609173	2224117	2349019	2359976	2615266
Pyridoxal-5-phosphate_IP	2232760	3509035	3286653	2251855	2718255	2916063	3615836	3879230	4900966
folic acid_IP	328014	363980	138766	1544851	351438	265722	366697	355052	453233
Citric acid_IP	154354048	193702224	199271728	263981648	255841696	269358688	255179072	243968256	278089408
Phosphoenolpyruvate_IP	8818613	3434492	4522378	11261762	9403770	9597693	14627668	10456374	12314986
ADP_IP	71872656	41433184	45763952	147344224	79752968	86887896	122976104	112011464	124749192
MethylcitricAcid_IP	520529	523532	487182	701884	629559	532905	551610	657078	702642
NADH_IP	661202	723347	693111	2000919	946566	819155	343375	366486	570219
Flavin mononucleotide (FMN)_IP	22292	46913	39969	187236	72435	99388	128902	189684	295663
Alpha-ketomethylvalerate_IP	70100352	71721200	48817208	75977808	70589952	66618840	59262944	59889104	61265056
Alpha-Ketoisocaproate_IP	60549164	61883156	40986936	58210908	58952016	54546792	45863684	47209164	49835744
n-phenylalanine_IP	152889	118806	122739	184620	128003	175733	138877	121453	144222
bisphosphoglycerate_IP	24388554	3656705	6102031	61433412	52275816	60708236	57964964	62753996	68773688
UDP-alpha-D-glucuronic acid_IP	15341173	3371392	6554596	18107402	18745156	18974746	19300726	18373638	19103660
CTP_IP	19300014	5722042	8315337	32732216	30430578	32050180	31441990	32305664	31468308
Flavin adenine dinucleotide (FAD)_IP	210918	219677	194819	166946	149928	163760	127651	168877	168877
GTP_IP	6832184	2608987	3531893	16594216	16248132	16285291	16970144	18427364	19035224
UTP_IP	227155264	77246360	119663536	339196832	318782272	335068416	324223872	317905152	337351328
NADPH_IP	0	115841	0	0	0	0	0	0	0
ATP_IP	223302768	109685232	152970672	278687680	292770368	295124032	288548032	289638048	304156640
Adenosine 3-phosphate 5-phosphosulfate_IP	1257469	435169	495607	1801511	1578316	1775055	1376585	1233145	1238838
coenzyme A_IP	703633	421649	691406	857348	803082	812468	745937	1101838	1019822
sedoheptulose 7P_IP	1215292	546932	1475300	1576629	1492504	1801019	1224509	750432	1490502
arachidonic acid_IP	3555236	2514545	1729042	10309696	1233501	967477	2095756	2470408	3468456
Palmitoyl sphingomyelin_HILICA	47264508	40309680	166990432	38110428	47001672	48282336	31284232	31235212	63480840
Palmitoylcarnitine_HILICA	4123459	3346012	3633980	5246823	4527455	3296145	3921698	2941257	3640672
5-methylthioadenosine (MTA)_HILICA	79704312	84495592	80474800	118405656	96438096	105665016	86923456	74129208	90708224
nicotinamide_HILICA	5098007	5495051	3495271	12759095	4657101	4291352	6281777	4756832	4955360
adenine_HILICA	237470848	71571184	52013268	37892868	61829960	37450208	38930936	36989588	45492988
adenosine_HILICA	2070692	2651085	3836861	19995756	2326302	2191983	15928398	15810384	30326310
creatinine_HILICA	234877840	256602848	183584336	391225120	307859136	218977344	255740832	271210464	255467232
N-Acetylhistamine_HILICA	177364	217475	219565	197919	238307	209800	271083	209563	223905
hypoxanthine_HILICA	2135464	667415	591386	649881	1066673	691898	861097	986094	1200552
Hexanoylcarnitine_HILICA	10407436	9203722	8588106	12134475	9895743	9840550	11113287	9778109	12485937
riboflavin (Vitamin B2)_HILICA	0	0	0	9393	0	0	2531	7502	57711
cytosine_HILICA	19191670	15090302	8141159	17662582	13661519	12184749	18220462	19386974	26783546
serotonin_HILICA	1497209	1583010	982947	3357685	1427393	1281974	1725130	1571038	1668769
serotonin_HILICA	374231	368685	293849	599630	342774	288940	380989	389091	373788
serotonin_HILICA	1497209	1583010	982947	3357685	1427393	1281974	1725130	1571038	1668769
serotonin_HILICA	374231	368685	293849	599630	342774	288940	380989	389091	373788
inosine_HILICA	96213	165890	155753	250266	78612	100550	851690	1136979	2845341
guanine_HILICA	616341	28492	27363	39351	55121	32661	40477	62259	61492
pantothenate (Vitamin B5)_HILICA	108664848	66937552	94227528	146718480	113955696	117388856	95729208	78418968	100332776
cytidine_HILICA	290088	258619	387370	2021137	358918	491316	1212410	1757974	4607299
L-Phenylalanine_HILICA	602055616	520087744	439276288	1015847104	540568320	502199328	588339968	554950848	575241088
tryptophan_HILICA	48227608	48384044	33933584	101539704	45855700	42324172	51368964	50991944	52747360
butyrylcarnitine_HILICA	552981632	226125168	497780096	498002560	599503040	644131968	411733856	231679072	368821504
leucine_HILICA	267798272	250818672	217955984	405238240	252550768	243664608	276812864	249320464	268201488
kynurenine_HILICA	14489184	14751544	10714017	26827352	14383171	13231999	15597375	15965138	17229102
1-methylnicotinamide_HILICA	2105812	504864	1827902	1770096	2378790	2660293	1497669	894910	1264424
Propionylcarnitine_HILICA	2271193856	2257453056	2073287424	2045644288	2256775168	2282010880	2354652160	2288603904	2301841920
isoleucine_HILICA	418086432	411452320	305491520	680462464	402670336	371509248	432601088	419994400	436459552
guanosine_HILICA	579213	291914	200561	420422	140017	94271	708293	948141	1761373
betaine_HILICA	553543424	533016448	437500928	666171456	461656256	520111648	525591904	537818560	559116864
methylhistamine_HILICA	79270	52796	60004	53947	63796	66281	63256	46157	51598
methionine_HILICA	28018346	18574408	23395268	50693836	26603882	28966740	22919186	17590226	23910108
N-acetylputrescine_HILICA	24271	85192	43858	7368	2391	1884	2437	5128	0
N-acetylputrescine_HILICA	2629358	2240372	2547870	2641405	2733062	2969807	2704225	2183720	2874512
N-acetylputrescine_HILICA	24271	85192	43858	7368	2391	1884	2437	5128	0
N-acetylputrescine_HILICA	2629358	2240372	2547870	2641405	2733062	2969807	2704225	2183720	2874512
Thiamine_HILICA	65307720	74449080	62041776	180161200	104989048	104290448	102129672	92874568	110800680
Acetyl-L-carnitine_HILICA	1296699264	1292305536	1249652608	1181107328	1195251840	1225717120	1249334144	1214819712	1214952064
valine_HILICA	563591936	542161984	444377088	680979328	469473056	530127424	535843360	547770816	570434368
proline_HILICA	616016064	492737184	502322976	623621440	549972032	604615232	543804224	468385792	590656448
tyrosine_HILICA	81754328	76395480	59592884	154491200	76232560	69406192	77519016	77734552	86205128
Methyladenosine_HILICA	2289816	2501516	1796929	4547942	2137617	2189201	2830388	2627297	2626161
pipecolate_HILICA	320232	197041	310691	270510	381926	420828	224621	160796	230785
taurine_HILICA	13890127	2128176	13949266	8359283	23886398	30556508	5664456	3397672	6738816
histamine_HILICA	42968	29792	47523	41792	39398	45171	43377	38210	43975
theanine_HILICA	1477883	145530	284671	2694061	1039295	2451370	1196830	672753	955787
L-Ergothioneine_HILICA	35011	19524	34913	67824	34961	31765	19922	17614	14615
cysteine-S-sulfate_HILICA	0	0	0	2737	0	0	0	0	0
N-Acetyl-L-glutamine_HILICA	748603	530717	711056	671500	747870	723821	666944	559904	651278
4-guanidinobutyrate_HILICA	65373856	57718544	56995140	67402536	67512128	71284728	65653944	57094624	71054472
hypotaurine_HILICA	20167958	20297448	19648912	20659262	21679794	20917946	20613442	20439934	21168974
hydroxyproline_HILICA	16482083	13924850	13534997	21347980	16500891	16631681	15712529	13488558	15700429
creatine_HILICA	1293997440	1195358080	1139485952	1264352128	1286799360	1350982656	1438679168	1285472256	1602725248
carnitine_HILICA	1674065024	1681764736	1474697984	1712914048	1573071360	1550377088	1676759424	1665378176	1695180416
threonine_HILICA	115916472	113209008	106034496	156365776	129801024	121113816	124506056	116451528	123975288
N5acetylornithine_HILICA	9624	5131	399	13878	6258	17429	7415	33151	5391
homoserine_HILICA	114165296	111864824	107308584	154525408	127963760	119578696	123558368	114838040	119830456
N2acetylornithine_HILICA	9624	5131	399	13878	6258	17429	7415	33151	5391
guanidinoacetate_HILICA	1150749	213293	407586	536403	290058	130207	86174	98984	151356
Acetylarginine_HILICA	1687172	1281786	1270795	2285909	1394297	1559921	1521031	1263265	1371775
methionine sulfoxide_HILICA	115801736	113687936	94228864	174827344	110564928	110366616	122389424	118099368	118675760
deoxycarnitine_HILICA	327426496	332537888	276845856	367180448	315622592	312161600	355674784	340473280	340259712
N-alpha-acetyllysine_HILICA	477749	317710	326635	537418	315285	425734	365938	317108	300740
N6-carbamoyl-lysine (homocitrulline)_HILICA	863871	755411	653233	1396232	977066	1029921	1345627	969011	1154804
glycerophosophocholine_HILICA	1173503488	1139767040	999284928	1225576960	1209839104	1080999040	1316597888	1327890048	1213189632
N-acetylaspartate (NAA)_HILICA	369494	342612	392034	368019	382892	384354	380770	382137	432109
N-acetylglutamate_HILICA	452544	415947	423387	490070	453070	470046	564189	529394	558336
asparagine_HILICA	77004128	78857680	70418880	67880984	73884360	78773208	67940400	58002272	60779512
S-adenosylhomocysteine (SAH)_HILICA	51677480	40138032	68308936	10922579	13214812	14497339	11315092	17162478	19412076
citrulline_HILICA	10334799	8945976	7563316	16914088	11005175	9744162	10456601	9346555	10377373
glutatrylcarnitine_HILICA	764079	712630	366105	1876465	619930	745876	587807	652540	739331
N-acetylneuraminate_HILICA	1996527	2172906	1840163	3402214	2180288	2054546	2398172	2397643	2491723
adenosine 5'-monophosphate (AMP)_HILICA	49913184	43376504	39242568	120018864	45675200	47705484	27708770	37875084	19400962
asymmetric dimethylarginine (ADMA)_HILICA	27411190	35601532	25100810	57421740	31304810	32273916	34981364	39141604	41433232
uridine 5'-monophosphate (UMP)_HILICA	10433747	8512360	7660456	7970071	5263791	2594357	5642980	5822712	8402150
N-acetylspermidine_HILICA	16333899	32915660	21249644	22919794	16498641	15503322	15866135	21134688	20251006
gamma-Glu-Cys_HILICA	16436	1288588	944204	861452	848972	1038815	1043301	1210139	1025243
S-Lactoylglutathione_HILICA	579695	285019	640070	2417569	5328702	6603590	2525921	2136082	1270030
2-aminoadipate_HILICA	27795358	28808838	23689728	25396994	26965256	25555378	30337662	27226480	26663918
glutamate_HILICA	1406363904	1480654336	1308883584	1535027200	1404827264	1409782272	1557928832	1518283904	1533970176
malonylcarnitine_HILICA	189874	179452	153019	312461	141759	165067	181631	230357	195702
ophthalmate_HILICA	806188	814235	728454	861648	888116	882154	809388	804024	799747
IMP_HILICA	1955920	1836307	1564898	4461677	1780309	1847910	1774730	1278726	950119
glutathione, reduced (GSH)_HILICA	20632742	1726315136	1469657216	1241325184	1250898432	1520837888	1474355968	1891934080	1609950208
5-L-Glutamyl-taurine_HILICA	607904	556759	466385	519632	527713	563609	563217	567603	518816
aspartate_HILICA	72107360	64788372	61382264	71118256	65084500	65481552	72983296	78333960	77185008
trimethyllysine_HILICA	19262588	20361286	13870212	33663052	17373674	16524663	20583852	19519954	18347120
homoarginine_HILICA	1784699	2079530	1318860	2336546	1642593	1709914	2077083	1989094	2045476
carnosine_HILICA	5963255	5634521	4375662	8320995	4834262	4979030	5192158	5138660	4946664
flavin adenine dinucleotide (FAD)_HILICA	1660754	1525111	1396276	1108739	1912268	1603155	1328085	1585395	1283709
arginine_HILICA	634071552	684617216	512887200	1327585536	670129856	602497344	601263744	669247552	662789504
nicotinamide adenine dinucleotide reduced (NADH)_HILICA	1516581	3976732	4507181	3746906	4312479	3699833	9215709	5159834	14215286
anserine_HILICA	258083	258192	199557	333006	215056	221176	219074	297302	251200
N-Acetyl-1-aspartylglutamic acid_HILICA	41861736	41675572	45486388	38769260	43002636	46169848	40828948	47103572	45225736
gamma-glutamylglycine_HILICA	1822618	1602458	1766017	1862805	1693374	1855976	2252992	2284772	2437652
lysine_HILICA	291564448	314133664	229585536	633504704	300901376	278173408	292034208	295265792	311102848
ornithine_HILICA	13906977	20362664	13403033	28461372	16990986	16216007	20076514	18524600	19982640
nicotinamide adenine dinucleotide (NAD+)_HILICA	165827760	187283024	152393008	171979072	165894560	169927760	170433136	174310672	157407392
adenosine 5'-diphosphoribose_HILICA	6662746	6906472	5686225	4612756	4200703	5207292	2606435	2856529	1499477
glucose 6-phosphate_HILICA	916406	1005758	970789	2689636	1302776	1760254	2929321	1789305	1971167
glucose 6-phosphate_HILICA	624584	600697	593586	1943599	1268836	1512726	2085449	861617	1346192
glucose 6-phosphate_HILICA	1868394	1592908	1726197	1536939	1586334	1538122	1633434	1673669	1841688
glucose 6-phosphate_HILICA	916406	1005758	970789	2689636	1302776	1760254	2929321	1789305	1971167
glucose 6-phosphate_HILICA	624584	600697	593586	1943599	1268836	1512726	2085449	861617	1346192
glucose 6-phosphate_HILICA	1868394	1592908	1726197	1536939	1586334	1538122	1633434	1673669	1841688
glucose 6-phosphate_HILICA	916406	1005758	970789	2689636	1302776	1760254	2929321	1789305	1971167
glucose 6-phosphate_HILICA	624584	600697	593586	1943599	1268836	1512726	2085449	861617	1346192
glucose 6-phosphate_HILICA	1868394	1592908	1726197	1536939	1586334	1538122	1633434	1673669	1841688
S-Adenosylmethionine_HILICA	1958884	4277568	2868584	8221577	8246329	8176567	10010423	9880514	10594035
Cytidine 5'-diphosphocholine_HILICA	1710568	1187449	1602001	1947550	1598629	1610536	1505945	1391631	1449391
CDP-choline_HILICA	1709636	1186158	1605714	1946487	1601243	1610097	1506730	1390190	1452550
cystathionine_HILICA	54794632	72674440	64912588	65116032	65680252	67336208	66705556	68042912	71937624
CDP-ethanolamine_HILICA	650450	509340	515813	657512	561548	645501	663481	614308	625634
UDP-N-acetylglucosamine (UDP-GlcNAc)_HILICA	162505920	157890592	141091648	141667792	146520736	147366528	145302320	143239184	145179808
methylpicolinate_HILICA	2735058	2182729	2090180	3069128	2328726	2380099	2192509	2221132	2252257
saccharopine_HILICA	4712393	5525317	4017371	4336068	4728843	4491226	4620673	4689383	4779258
Glutamyl-glutamic acid_HILICA	3246772	3836334	4220808	4961219	3989736	4329729	4918260	5775824	11162454
EDTA_HILICA	0	0	0	0	0	0	0	0	0
phosphocreatine_HILICA	1367622144	1218891264	1175848704	1287538048	1224914688	1126401920	1150589952	1261405824	1104100480
tentative.GDP-fucose_HILICA	1619073	1082725	1232914	1578800	1595520	1797874	1694117	1649298	1787147
Argininosuccinic acid_HILICA	3840191	4255689	3854974	3708113	3612989	3845978	3592902	3411726	3878573
guanosine 5'-diphosphate (GDP)_HILICA	5584201	2690442	2894018	15486735	8631154	11253654	7111481	10657054	6936507
nicotinamide adenine dinucleotide phosphate (NADP+)_HILICA	5997535	3636908	4358841	5647577	6359223	6844827	5115083	4836577	3671771
glutathione, oxidized (GSSG)_HILICA	555988416	248707120	240378112	340807360	295374720	250794112	289677312	201921280	246175776
coenzytme a_HILICA	61088	2899909	4397261	4215739	5365398	6528386	5493070	7688332	6332325
acetyl coenzyme a_HILICA	21146	0	3443	0	28036	179633	76791	5862	11915
LPE(16:0)_T3acidic	4714418	4871401	2909127	3721045	3284572	2276717	2697823	1930569	3835747
LPE(22:6)_T3acidic	9452894	19885604	4476274	4453764	4597650	4696101	4728294	3385846	14007138
LPE(22:5)_T3acidic	4907773	11363702	1656577	1779170	2246530	2802763	2058047	1625240	7906800
LPE(16:1)_T3acidic	31282106	7225369	6677426	9701148	10899189	5054050	9112873	5577417	9346647
LPE(18:2)_T3acidic	21033234	4529218	3872533	5815468	6518548	2737072	5652656	3764930	6547231
LPE(20:4)_T3acidic	111592224	34777040	21203376	35741708	37901772	20376508	36976612	22044980	47478872
LPE(20:3)_T3acidic	11213952	1424283	1658505	3321118	2857140	1453030	2962815	1645223	3203158
LPE(17:1)_T3acidic	8498060	2091236	1943887	2344654	2432938	1229772	2191819	1498042	2446052
LPC(16:1)_T3acidic	65775352	36110604	31222846	44823628	40845164	21007740	24453836	15469891	28093634
LPC(15:0)_T3acidic	2816659	1882035	1462466	1682445	1688820	719532	1000941	951206	1267558
LPC(16:0)_T3acidic	38374972	37122284	26386526	41961460	29623130	19013554	25526534	16976740	30043408
LPC(P-18:0)_T3acidic	17658002	11997806	11547774	17935840	14557002	10310000	12411195	7781003	12357623
LPC(18:2)_T3acidic	13353248	4904667	5017778	7015012	7707670	2804116	4050435	2988329	4228344
LPC(18:1)_T3acidic	247104704	125312296	129092944	166297552	143749744	70077768	88934256	62582148	98242696
LPC(20:1)_T3acidic	20091048	8536237	10250194	14340923	10656523	6504240	8013932	7444375	9116068
LPC(22:6)_T3acidic	4302976	2123827	2478433	3827588	2989628	1469017	2081702	1167011	1988578
LPC(14:0)_T3acidic	21615424	11890612	10623392	14802704	13940977	6717824	9579929	6045849	10220249
LPC(15:1)_T3acidic	236384640	75315472	63846948	97464104	77712632	46993960	76238760	51362312	85318672
LPC(17:0)_T3acidic	8589229	6579774	6106485	10916207	8745065	4335102	7177269	4713740	6575518
LPC(18:0)_T3acidic	156653568	105634016	110961224	203942640	153301136	93611120	129425208	92228160	126079680
LPC(20:4)_T3acidic	14334708	4197072	4639765	7953862	7693515	2973568	4400865	2547850	3906830
LPC(P-16:0)_T3acidic	19642810	15013099	16330733	21639702	17888962	11311565	13999571	10617913	15652750
AcCa(16:0)_T3acidic	5905052	3798982	4552950	6105377	5398758	3847548	3972899	2782479	4734673
PC(18:1_16:0)_T3acidic	41892572	178423408	289462144	195213536	266396944	285870496	86471768	156634768	307079392
PC(18:1_18:0)_T3acidic	85379728	93225464	71133936	94981928	120303272	74755744	71428152	115733080	65646600
SPH(d18:1)_T3acidic	3814740	6550072	7154596	6389549	4251330	3646500	3796326	3272058	5504000

## Sheet: H2O-matrix - liver (5f)
Peak area (A.U.) - Liver (not plotted)
Metabolite	AMW20			AMW35			AMW50
GABA_IP	483506	535950	499967	511830	542441	448807	435112	500501	527356
5-aminolevulinic acid_IP	131928	136784	126587	134907	144949	124467	125629	122806	135928
beta-alanine_IP	16236102	17622034	17479402	18074312	17373450	17073988	17718262	18564512	17212652
Glycine_IP	4585778	4979345	5073364	5280988	5137036	4909263	5609773	5421583	5370104
Serine_IP	2560382	2793144	2754877	2877208	2819433	2680775	2558021	2788260	2719622
Cystathionine_IP	114690	122341	113875	177292	151335	169279	169380	195417	171473
asparagine_IP	331108	359760	372411	418033	398476	365537	378399	363189	325051
Alanine_IP	16013039	17352350	17421674	17763368	17293376	16777582	17469522	17693116	16766924
sarcosine_IP	15860119	17085002	17174178	17482146	16881880	16484340	17053776	17415852	16375292
glutamine_IP	7652903	8776291	8943188	9126705	9031682	8501534	9710694	9337532	9533557
Taurine_IP	108167904	119175552	114543616	115590168	127785056	118072080	126017696	128101264	135597072
4-hydroxyproline_IP	147601	149666	141547	148546	160072	138967	146815	139466	166040
dimethylglycine_IP	543632	592596	569927	569050	511833	566816	562933	453647	579495
L-Citrulline_IP	173204	195869	198257	189750	197732	219493	240906	208771	212190
threonine_IP	1103027	1315101	1196765	1269314	1259089	1269950	1378219	1337725	1271716
2-aminobutyrate_IP	543646	529951	568639	572433	606861	564327	559882	567172	582602
Creatine_IP	244301	238510	235449	243256	250804	240436	237701	238453	219751
Proline_IP	1580089	1696973	1579910	1739845	1752838	1625039	1475755	1534162	1652235
Valine_IP	8634158	10683555	10506743	10853628	10768048	10352126	10836255	11000806	10853279
O-Phosphorylethanolamine_IP	2291199	1983812	2119804	4700085	4423791	4448383	4935262	4854303	4533854
Uracil_IP	226360	285294	283963	355311	313725	377409	226682	287373	223083
Methionine_IP	1050599	1294643	1312102	1387296	1308593	1376459	713477	518267	984033
hypoxanthine_IP	134384	153775	158344	170185	204469	198069	174837	138015	189079
pyridoxine_IP	13616	17551	11934	10418	15904	16564	0	16506	10812
Tyrosine_IP	4489130	6069302	5889213	6090544	5882237	5903191	6350851	6633153	6162359
Isoleucine_IP	4374340	5841795	5710147	5777801	5602613	5370719	5856184	5506018	5632700
uridine_IP	11796197	14593704	15486345	16228309	16309900	16006296	30351338	28941378	30395052
Leucine_IP	7905583	10717841	10255043	11509332	10873810	10338276	11711779	12177693	11556123
Adenine_IP	1014222	834765	1044352	2141847	1649587	2078981	4926737	6313389	3430854
inosine_IP	465346	563471	542588	5050025	4181521	3207251	48337192	50515608	50461572
phenylalanine_IP	10795104	13261408	13012272	13698588	13013755	13386915	14648054	15202006	14762900
glutamate_IP	68363280	77426720	76322272	77640584	77201120	76344320	87062024	83091664	84035480
aspartate_IP	127229352	135394240	136078464	141282128	141969584	145398864	148245952	146794144	142336000
(tent.) glu-gly_IP	2026865	2637384	2690379	2281062	2266129	2452300	3899067	3539491	3373305
N-Glycolylneuraminic acid_IP	7294150	7823536	8175043	9162170	7676998	8265276	8849209	8763013	7485910
SAH_IP	2537635	2771473	2834507	5476043	5272854	5422022	7798169	7885403	7659672
galactonic acid_IP	47787528	61885892	59876224	60738712	63165148	61932776	70251480	70378168	69944360
threonic acid_IP	53801112	71536968	69440768	47463900	51593944	46126352	41177712	45827008	45449216
Gluconic acid_IP	784311232	988535360	995114368	990051968	1029872000	955246144	1093680896	1078056064	1143449728
glu-thr_IP	908356	1257732	1128741	752225	1064484	976365	1197629	951899	901387
CDP-ethanolamine_IP	856780	908595	910678	1125339	1115684	1099982	1212209	1135400	1164801
(tent.) glu-thr_IP	922917	1272369	1145001	773423	1077036	1000952	1207965	967638	967072
n-acetylneuraminic acid_IP	2333883	2809506	2593702	2046552	2751581	2380696	2317670	2440401	2023097
n-acetyl-serine_IP	1300289	1589492	1765472	2117772	2019788	1986567	1730753	1705964	1805471
O-acetyl-serine_IP	229373	219009	37335	223116	157933	127770	206272	42882	285885
dihydroorotate_IP	7521	11847	16463	15998	16074	22074	0	2926	0
Glucose 6-phosphate_IP	30283694	29306568	29101690	56264004	49926880	52843792	57712336	53418424	53430340
Glucose 6-phosphate_IP	12966558	12186633	12074833	26973210	23361618	23781898	31587314	31284464	31331720
Glucose 6-phosphate_IP	22585364	26997074	24725960	38901936	34346348	33532004	43657896	45764252	41016584
Glucose 6-phosphate_IP	30283694	29306568	29101690	56264004	49926880	52843792	57712336	53418424	53430340
Glucose 6-phosphate_IP	12966558	12186633	12074833	26973210	23361618	23781898	31587314	31284464	31331720
Glucose 6-phosphate_IP	22585364	26997074	24725960	38901936	34346348	33532004	43657896	45764252	41016584
Glucose 6-phosphate_IP	30283694	29306568	29101690	56264004	49926880	52843792	57712336	53418424	53430340
Glucose 6-phosphate_IP	12966558	12186633	12074833	26973210	23361618	23781898	31587314	31284464	31331720
Glucose 6-phosphate_IP	22585364	26997074	24725960	38901936	34346348	33532004	43657896	45764252	41016584
N-Acetyl-L-glutamine_IP	13584438	16185093	16310833	14855719	16176175	15985357	15677990	15212144	15608408
Lactate_IP	977793920	1161960832	1133718144	1170659840	1123660160	1126702464	1199019136	1223120896	1243144064
Pyroglutamic acid_IP	27827752	33433982	32497818	28914432	33513438	30710348	22109868	26050158	25277468
galactose-1P_IP	32145476	30915236	30727966	58628964	52259800	56310872	61001464	57501728	55924332
galactose-1P_IP	13791905	14427550	14655134	30852952	27373728	30266564	38976912	37701864	37892508
galactose-1P_IP	27731714	33379332	31411102	47218960	42024228	45107200	53350244	54364212	49350520
galactose-1P_IP	32145476	30915236	30727966	58628964	52259800	56310872	61001464	57501728	55924332
galactose-1P_IP	13791905	14427550	14655134	30852952	27373728	30266564	38976912	37701864	37892508
galactose-1P_IP	27731714	33379332	31411102	47218960	42024228	45107200	53350244	54364212	49350520
galactose-1P_IP	32145476	30915236	30727966	58628964	52259800	56310872	61001464	57501728	55924332
galactose-1P_IP	13791905	14427550	14655134	30852952	27373728	30266564	38976912	37701864	37892508
galactose-1P_IP	27731714	33379332	31411102	47218960	42024228	45107200	53350244	54364212	49350520
Orotidine_IP	659002	895221	846807	919046	885082	807437	941734	1004045	925659
ribose-phosphate_IP	119070	168742	169790	750650	660050	761756	10330191	7011897	17661542
3-hydroxyisobutyrate_IP	19683728	26189652	23049914	25635688	25187566	23657782	26401092	24716086	27682154
Tryptophan_IP	6406058	8767521	8155739	9128980	8479656	8366744	9507715	9419781	9694713
Fructose-6-phosphate_IP	31054466	29913790	29838222	57266064	50871088	54687992	59245132	55286016	54748160
Fructose-6-phosphate_IP	13316068	13072094	12328533	25398638	23851020	25749390	32764312	32499036	30224928
Fructose-6-phosphate_IP	43674976	50164188	48507956	78682872	73080616	76896680	85446272	85420664	81888856
Fructose-6-phosphate_IP	31054466	29913790	29838222	57266064	50871088	54687992	59245132	55286016	54748160
Fructose-6-phosphate_IP	13316068	13072094	12328533	25398638	23851020	25749390	32764312	32499036	30224928
Fructose-6-phosphate_IP	43674976	50164188	48507956	78682872	73080616	76896680	85446272	85420664	81888856
Fructose-6-phosphate_IP	31054466	29913790	29838222	57266064	50871088	54687992	59245132	55286016	54748160
Fructose-6-phosphate_IP	13316068	13072094	12328533	25398638	23851020	25749390	32764312	32499036	30224928
Fructose-6-phosphate_IP	43674976	50164188	48507956	78682872	73080616	76896680	85446272	85420664	81888856
gamma-Glu-Cys_IP	4048972	4959216	4974877	5649680	5132888	5775099	5535861	3813684	3071622
3-hydroxybutyrate_IP	64051756	78570272	84169360	111257376	111592880	102625312	82056264	85867336	86696992
mannose-1-phosphate_IP	30768160	29658402	29611026	56725276	50493400	53875060	58627156	54517780	54297400
mannose-1-phosphate_IP	12650793	11980091	12445654	24477592	23985502	26179152	32785262	31018820	30009296
mannose-1-phosphate_IP	29116338	33529034	32180950	46635368	44051404	46465532	56382500	55722112	48978836
mannose-1-phosphate_IP	30768160	29658402	29611026	56725276	50493400	53875060	58627156	54517780	54297400
mannose-1-phosphate_IP	12650793	11980091	12445654	24477592	23985502	26179152	32785262	31018820	30009296
mannose-1-phosphate_IP	29116338	33529034	32180950	46635368	44051404	46465532	56382500	55722112	48978836
mannose-1-phosphate_IP	30768160	29658402	29611026	56725276	50493400	53875060	58627156	54517780	54297400
mannose-1-phosphate_IP	12650793	11980091	12445654	24477592	23985502	26179152	32785262	31018820	30009296
mannose-1-phosphate_IP	29116338	33529034	32180950	46635368	44051404	46465532	56382500	55722112	48978836
glucose-1-phosphate_IP	29538334	28696926	28692274	54960440	49015056	51627404	56333212	51945364	52468148
glucose-1-phosphate_IP	13316068	13072094	12328533	25398638	23851020	25749390	32764312	32499036	30224928
glucose-1-phosphate_IP	32240666	37763432	34358880	51557532	47010048	48807932	60433468	60600716	57961228
glucose-1-phosphate_IP	29538334	28696926	28692274	54960440	49015056	51627404	56333212	51945364	52468148
glucose-1-phosphate_IP	13316068	13072094	12328533	25398638	23851020	25749390	32764312	32499036	30224928
glucose-1-phosphate_IP	32240666	37763432	34358880	51557532	47010048	48807932	60433468	60600716	57961228
glucose-1-phosphate_IP	29538334	28696926	28692274	54960440	49015056	51627404	56333212	51945364	52468148
glucose-1-phosphate_IP	13316068	13072094	12328533	25398638	23851020	25749390	32764312	32499036	30224928
glucose-1-phosphate_IP	32240666	37763432	34358880	51557532	47010048	48807932	60433468	60600716	57961228
glycerol-3-phosphate_IP	434327392	529929568	513234816	708554368	626044608	658580672	663755328	615159424	629635136
Ophthalmate_IP	32518842	38950048	37524828	35681616	38686356	36884820	43666204	43431764	44528352
L-Glutathione (reduced)_IP	842759104	915211776	894019008	940700160	945427520	938801152	956618816	822444480	781274304
N-Acetyl-glucosamine-phosphate_IP	2541624	3433220	2906644	3090329	3428605	3633668	4060528	4258719	4486706
xylulose-5-P_IP	9530536	9870204	10376501	16469052	16859478	15730307	14891881	13860358	12727272
N-acetylalanine_IP	1306321	1526160	1556739	1618630	1584156	1569616	862449	1041683	974590
4-hydroxybutyrate_IP	707782	1001044	927774	1233804	927167	845094	1323693	835633	371812
NAD+_IP	34129208	36916172	36887288	38398064	37204428	37782400	40792036	41330012	40700596
CMP_IP	4600059	3951234	4176933	7599323	8416020	7553264	8478649	8158809	10397838
(tent.) 2,3-Dihydroxy-2-methylbutanoic acid_IP	74636	92191	99923	87922	96371	76009	86567	106354	101294
Pyruvate_IP	19339904	20060726	19754834	24360358	23965602	23651952	36809728	34125068	36816164
phosphoserine_IP	68234	38327	61483	314929	306488	287774	253184	302906	317238
2-hydroxybutyrate_IP	13602700	18930574	18469496	15422323	16216489	16697176	16210750	15278767	18174328
dCMP_IP	120058	139523	146450	230388	249641	202932	286924	293400	315706
dihydroxyacetone phosphate_IP	29520	34551	32591	125189	71332	119849	3084281	2149394	3975188
UMP_IP	198667520	203929616	208359568	282424672	315258592	276552192	269562688	263210496	322801920
AICA ribonucleotide_IP	119939	126669	109582	226445	205053	230726	267803	245187	258339
IMP_IP	10287681	10769029	11155606	19956326	21367888	19846424	11378471	12562116	17541996
GMP_IP	18858930	12394055	14399069	60172616	61219280	55639396	64813472	62984384	66565616
Methylthioadenosine_IP	885643	1056063	1092002	2379911	1948252	1811442	1197053	1771061	1229569
dTMP_IP	147915	177524	161876	205337	232328	179541	223508	247407	239549
AMP_IP	160241824	148792448	163947216	367503616	382897952	352204064	398150080	394438240	409524128
Pantothenic acid_IP	23363630	26925116	26916246	25273986	26345198	25520900	25572540	26510526	24896170
Riboflavin_IP	26474	33722	28402	34069	33975	41214	381935	389035	402075
malonic acid_IP	1312284	1498179	1488872	1817116	1560162	1696337	2126080	2590878	1990073
Succinate_IP	412350656	509127712	507902720	544337728	515534528	515922240	549582144	542886592	582471488
p-Hydroxyphenyllactic acid_IP	1154490	1309334	1428737	1397693	1433904	1352925	1387470	1431048	1409684
Glu-Ile_IP	196357	266477	255012	282677	232840	251781	297356	304519	291405
Ureidosuccinic acid_IP	427084	614563	571378	588115	595893	632869	559652	638250	597449
L-Glutathione oxidized_IP	75961408	83033576	82218464	89076312	92122904	88719032	100346048	104638840	106039488
n-carbamyl-glutamic acid_IP	141135	127472	180379	166035	182466	161574	177252	215929	197645
Glu-Leu_IP	1267789	1535534	1495484	1564735	1440094	1455894	1709402	1702215	1649378
Phosphocreatine_IP	1716598	1591765	1631295	2320298	2385729	2211047	2982808	2553474	2362082
Malate_IP	647752768	782130944	764181888	884759808	848526848	809196928	885060416	896957248	940128896
D-a-Hydroxyglutaric acid_IP	1423446	2366312	1889208	1926288	1865419	2069038	2282536	2233434	2356953
citraconic acid_IP	97279	94719	107884	138581	107703	199315	65480	160503	188456
CDP-n-acetylneuraminic acid_IP	411456	462590	403775	461501	523743	601591	564862	598497	620318
N-Acetyl-L-aspartic acid_IP	7574530	8218052	7638396	8684690	8825357	8690190	8415161	7899001	7889801
n-acetylglutamate_IP	237624432	279035616	282066272	290560480	286812064	283535168	301008640	313542240	299917312
UDP-N-acetylglucosamine_IP	90465688	103877848	103979424	107893328	111104096	105384704	113004504	111412824	112606112
GDP-Mannose_IP	1305576	1230925	1271417	2269601	2277197	2308940	2432789	2570606	2455488
alpha-ketoglutarate_IP	6971653	8225510	6963535	6452079	6795623	6677629	536083	1173180	865009
D4 alpha-ketoglutarate_IP	0	49031	44810	1208352	987811	1151233	59183	584116	357234
CDP_IP	299564	261543	304765	2866756	2570231	2833345	3403384	3653264	3025430
Alpha-ketoisovalerate_IP	817610	1031537	553100	576915	988678	921522	609569	929184	851346
Adenosine diphosphate ribose_IP	571628	805024	798006	995433	914312	970889	657176	488499	433376
(tent.) sulfolactic acid_IP	727981	889487	845684	1063206	983222	962337	1065258	1053307	936215
Fumarate_IP	17615414	20674390	20461608	24067198	23724254	22571538	36720868	33373900	38505312
3-phosphoglyceric acid_IP	84419352	67667016	70061856	186285040	186506656	190472960	223096400	236308288	204315376
Fructose 1-6 BP_IP	302172	382531	272575	1410326	1368339	1244272	2756256	2963988	2401513
NADP+_IP	974178	672590	719050	4874947	4553816	4429068	6414667	6337374	5903064
UDP_IP	27701012	22246308	25724506	76680304	72919960	73882280	76122720	79678592	69902664
GDP_IP	1145138	890672	899683	8683826	8630259	7763836	9691122	9779810	8615399
Pyridoxal-5-phosphate_IP	4184402	3512444	3763622	7424355	6556301	6380007	22683606	22732862	18120294
folic acid_IP	0	0	0	0	0	0	0	0	0
Citric acid_IP	54586868	53449208	53309252	93501408	103947936	99118728	99713400	106239904	105092320
Phosphoenolpyruvate_IP	9258805	8253316	8480763	28942256	29456396	28457454	31606624	32963268	29054516
ADP_IP	105741208	76283664	85036984	260202048	257560000	250107408	284493472	285125568	285316960
MethylcitricAcid_IP	817826	842358	858053	1128638	1180904	1117708	1347303	1263826	1113485
NADH_IP	10655697	12726918	12127613	23419796	21638296	22741704	9327943	11779850	10088115
Flavin mononucleotide (FMN)_IP	472343	578843	574412	5612729	4721832	4859384	16439953	16865134	19535668
Alpha-ketomethylvalerate_IP	1092937	1589801	1298413	1337936	1395179	1398833	1449391	1494557	1409955
Alpha-Ketoisocaproate_IP	1132992	1701917	1518602	1327439	1620807	1585160	1473061	1604821	1526405
n-phenylalanine_IP	1593829	2156081	2090734	2017944	2091580	2017346	1899198	1902921	1897782
bisphosphoglycerate_IP	1137313	828079	927511	121742376	115974840	108714936	184218496	182264608	157179856
UDP-alpha-D-glucuronic acid_IP	14965570	20358322	18468216	34456636	29669564	35463212	43835488	47293056	38304568
CTP_IP	139507	109635	103945	2063548	1719327	1979480	2739379	2999979	2512770
Flavin adenine dinucleotide (FAD)_IP	4177030	5016101	4791788	4667596	4753458	4532315	1640074	1480025	846034
GTP_IP	570212	407157	432164	11283401	9537308	10452366	19583748	19184758	17297070
UTP_IP	6730759	5389060	5652968	61812984	50925696	57656108	80804576	85600488	73250160
NADPH_IP	332578	103214	173851	1401141	1512266	1270347	32496	24483	28669
ATP_IP	29201124	18367952	20598946	231798240	220692832	227273488	245822496	251087008	238217744
Adenosine 3-phosphate 5-phosphosulfate_IP	172306	123726	127629	1476388	1422280	1210896	2511185	2503470	1603254
coenzyme A_IP	7690781	7597272	8001058	16757425	17021340	15956183	16626057	12825368	9486724
sedoheptulose 7P_IP	26421168	31266454	28858984	53907320	52386828	50517684	56297652	54354812	58399912
arachidonic acid_IP	12960433	19586704	11205821	11543855	12519962	11765662	180924128	221795952	165425808
Palmitoyl sphingomyelin_HILICA	189706768	164925040	168043424	57541744	55612120	45000612	145642336	158132624	159505040
Palmitoylcarnitine_HILICA	6086895	5948960	6089620	10800371	10411166	13538014	7471485	6811148	8678642
5-methylthioadenosine (MTA)_HILICA	8409088	10899329	10780888	122145528	104791648	103205456	10877512	9775610	16077497
nicotinamide_HILICA	14544407	17053748	13480714	23991786	25633852	20742864	16998060	15651160	18062204
adenine_HILICA	20314758	22945970	23417634	87165304	68238576	88222584	76584960	48174180	78754872
adenosine_HILICA	177833872	239019568	176826208	151017776	211407264	180035536	142062784	86257264	197612192
creatinine_HILICA	52872560	75221440	71696656	89144456	97490584	97966400	54878368	33611972	75841712
N-Acetylhistamine_HILICA	502886	560078	660605	896439	847583	896328	579036	349802	702951
hypoxanthine_HILICA	6620078	6329133	6264691	6984132	6890443	7512771	5067628	3610683	4584839
Hexanoylcarnitine_HILICA	6039289	9288366	8359824	10538173	11392878	13461488	8111578	8345780	10965652
riboflavin (Vitamin B2)_HILICA	563578	845805	683446	1047098	1202524	1049379	14471482	11251962	18181084
cytosine_HILICA	5294129	6573392	5909074	5819949	4807028	6007451	4872249	2821034	6042882
serotonin_HILICA	5975959	5774672	4678914	8041894	7654321	6483114	4741586	1933054	4724377
serotonin_HILICA	958782	906193	735849	1325874	1363286	1204414	819468	403588	766512
serotonin_HILICA	5975959	5774672	4678914	8041894	7654321	6483114	4741586	1933054	4724377
serotonin_HILICA	958782	906193	735849	1325874	1363286	1204414	819468	403588	766512
inosine_HILICA	895678	1031716	1121122	10805592	10008492	8335865	67135072	53008604	65881944
guanine_HILICA	1724084	2021627	1638425	4941117	2288139	2820199	960895	600897	2922234
pantothenate (Vitamin B5)_HILICA	12040433	11170147	12793739	9614359	8268590	8071919	16699043	13399543	12503121
cytidine_HILICA	2468231	3125766	2966677	2815226	2580991	2620915	7649448	5221590	7629889
L-Phenylalanine_HILICA	54107216	64015996	60097192	64289588	59586004	63774096	66495616	58097504	73463128
tryptophan_HILICA	12660622	15215284	13445873	17337778	15118713	14564636	16515584	11736328	15689274
butyrylcarnitine_HILICA	238649552	422902144	361948384	356956416	340151840	415680480	256549360	266929760	420149824
leucine_HILICA	75951400	92098064	93661456	99012272	87746800	89386328	108465872	108070544	104280840
kynurenine_HILICA	730163	809677	774290	883888	947108	795452	1099805	828168	1022214
1-methylnicotinamide_HILICA	24587736	25212734	25834638	28688322	27666464	27770450	21616762	18157462	24286924
Propionylcarnitine_HILICA	456510848	574890816	535238144	620460736	651922048	579705664	495636640	367126912	605994880
isoleucine_HILICA	46372172	54797976	53654020	59278108	54566548	56412148	68238248	64531048	62208356
guanosine_HILICA	2438378	2438914	2524911	5431250	6536067	4649411	26817530	19208724	28106064
betaine_HILICA	1618020352	2127381888	2014974976	2188160768	2315737856	2222991616	2475169280	2356936448	2138926080
methylhistamine_HILICA	1057991	1240973	1130889	1243765	1437274	1334220	1102507	949343	1378651
methionine_HILICA	9926115	11327837	11018447	10269983	10557715	11090422	6471137	5444865	9395019
N-acetylputrescine_HILICA	6235	0	17879	31948	46543	31463	52396	56895	59824
N-acetylputrescine_HILICA	328151	588077	413766	354286	449925	471436	246960	293788	509058
N-acetylputrescine_HILICA	6235	0	17879	31948	46543	31463	52396	56895	59824
N-acetylputrescine_HILICA	328151	588077	413766	354286	449925	471436	246960	293788	509058
Thiamine_HILICA	6918048	8615515	7911348	6511838	7458082	7333594	15612216	12938529	8766394
Acetyl-L-carnitine_HILICA	4308124160	4948088320	4880595968	4943980544	4963212288	4673640448	4076907776	4096532224	4403670528
valine_HILICA	1824052608	2247327744	2137554688	2315679232	2441658880	2347079680	2609087488	2475862528	2262392320
proline_HILICA	64946948	81636400	79854720	82919064	83006296	74947904	83970560	92992712	86463000
tyrosine_HILICA	15949213	18190562	17157520	19348732	17396700	17798808	18171374	17479038	18081782
Methyladenosine_HILICA	5166020	7074688	6641488	7313981	7031599	6892957	7380432	7156098	7234679
pipecolate_HILICA	10394570	12828583	13403986	12449675	12208062	12063472	13764870	15545613	13797153
taurine_HILICA	445410912	537129984	572017920	584285952	607702400	548446144	586837632	676542912	643993472
histamine_HILICA	9343723	10263621	8139185	11030984	8434215	15445679	10529317	6286695	11889383
theanine_HILICA	318586	273799	258819	575395	581473	483678	464719	909751	703199
L-Ergothioneine_HILICA	366935520	477228896	412698720	529322528	492317888	461262048	534099328	554152512	455926400
cysteine-S-sulfate_HILICA	0	0	0	0	0	0	0	14811	16949
N-Acetyl-L-glutamine_HILICA	4698562	6475698	6589210	6237000	6123632	6177953	5899464	6765945	7109569
4-guanidinobutyrate_HILICA	212793296	223809136	223404192	251412560	244068480	238147680	267029664	258452640	253376912
hypotaurine_HILICA	9533715	12277838	12108972	11724043	11859965	11871505	12717032	13171833	13362859
hydroxyproline_HILICA	19022384	23606098	23423464	25118740	23262296	23883550	26943108	32284576	27946268
creatine_HILICA	265001856	301002560	303310592	325498592	301999040	299369216	372996768	392561088	332968672
carnitine_HILICA	4073813760	4432416256	4434167296	4943527936	4448340992	4403279872	4951090688	4951506432	4783216640
threonine_HILICA	9669113	13007915	12249556	14764664	13524188	13140686	16519105	20416980	16810076
N5acetylornithine_HILICA	170968	477779	445449	382161	1061941	520114			1538047
homoserine_HILICA	9911710	13349133	12498748	15356719	13813872	14012205	16996122	21013888	17202302
N2acetylornithine_HILICA	170968	477779	445449	382161	1061941	520114			1538047
guanidinoacetate_HILICA	7199805	11240547	10249184	12771256	10657613	10828240	14204703	14792722	14161569
Acetylarginine_HILICA	11941230	15090963	14867762	15633560	14206152	15375831	19158576	18250266	16928606
methionine sulfoxide_HILICA	1911916	1955126	1925404	2839038	2140325	2191090	1932221	2328926	2170429
deoxycarnitine_HILICA	303084000	348714400	349898528	409652992	377015552	369818944	389315648	382100576	350971712
N-alpha-acetyllysine_HILICA	25055710	32396558	30181410	32884540	31434422	30081228	35803664	40899020	35477600
N6-carbamoyl-lysine (homocitrulline)_HILICA	2849663	3636035	3737602	4019900	3651948	3386402	4093769	4586136	4129914
glycerophosophocholine_HILICA	2453964288	3237494016	3082901760	3580734976	3053089536	3091638784	3452533248	3779260160	3361650176
N-acetylaspartate (NAA)_HILICA	0	0	0	0	0	0	0	0	0
N-acetylglutamate_HILICA	1616414	2230751	2218514	2658686	2308331	2313280	2865906	3220860	2582484
asparagine_HILICA	9475361	12029261	11278026	11915785	11191842	11290918	7813755	7050270	7142834
S-adenosylhomocysteine (SAH)_HILICA	37089032	46316012	45607264	82472760	85835504	85516480	113808280	112927096	115657488
citrulline_HILICA	19607804	25573572	22595262	30927452	24127906	26045792	32940782	40106972	31850488
glutatrylcarnitine_HILICA	286464064	346190720	347508288	395689856	371226400	383094880	422470368	462071264	431928224
N-acetylneuraminate_HILICA	3703444	4851818	4769460	4461608	4524245	4552308	4447275	4572899	4877313
adenosine 5'-monophosphate (AMP)_HILICA	466260192	484167264	497854752	1107831680	1135402240	1077247360	1196168320	1168580224	1157385600
asymmetric dimethylarginine (ADMA)_HILICA	20555246	22847318	22990578	27804766	29808718	28586124	24161402	27198310	27804880
uridine 5'-monophosphate (UMP)_HILICA	59567192	56029612	57214684	81229528	81972720	75466728	79221080	81325952	91321568
N-acetylspermidine_HILICA	4570453	4040025	4171572	6550463	7614206	7273238	9851835	10832000	11066744
gamma-Glu-Cys_HILICA	2601918	3214095	2764037	2434103	2353137	2066849	1003299	46719	28377
S-Lactoylglutathione_HILICA	9100902	11807634	10845580	13048902	10672330	11799625	37837	62160	31593
2-aminoadipate_HILICA	52027124	62962560	59362592	60574800	66568128	62506876	73588456	70747608	77489056
glutamate_HILICA	219107024	246613568	248669216	246150432	234525648	241627280	362529088	286060384	272654336
malonylcarnitine_HILICA	78570872	105166232	96006528	102921376	89062952	94700128	130150720	110751592	101324624
ophthalmate_HILICA	50891268	59422316	56536948	52836680	54390916	57249100	56705956	57757424	62381020
IMP_HILICA	11003113	12434439	12810438	22627800	22986646	21287700	9461117	12377465	17834036
glutathione, reduced (GSH)_HILICA	1090713344	1432074496	1344639360	1026025664	1115157248	1033136960	441373056	24609240	17662850
5-L-Glutamyl-taurine_HILICA	554737	778336	754977	574618	551867	558032	581368	544167	437919
aspartate_HILICA	49105584	54515032	52810604	62738020	56646508	63992748	71107520	73756072	69332808
trimethyllysine_HILICA	21495096	25373786	24707138	23295044	23421356	24497656	27789036	27720432	26819384
homoarginine_HILICA	1372019	1369431	1331068	807434	942571	919719	310838	278362	362625
carnosine_HILICA	1037789	808061	920123	784155	787800	785730	818235	815606	896276
flavin adenine dinucleotide (FAD)_HILICA	23400686	26290854	25866844	24125114	24100058	23400996	6583017	6827431	1035924
arginine_HILICA	6409224	3823543	3549781	6102779	6514290	5039158	4176824	4572958	3884752
nicotinamide adenine dinucleotide reduced (NADH)_HILICA	20430994	18406136	16363806	38144388	31560202	33230728	3973466	7516298	5849852
anserine_HILICA	1315220	1386266	1721783	1335009	1327396	1334112	1584630	1504726	1752112
N-Acetyl-1-aspartylglutamic acid_HILICA	71232	98044	75945	99566	99898	85928	86077	100958	85471
gamma-glutamylglycine_HILICA	14728654	16848954	17586546	16522358	14441170	16568247	27726052	26050298	23743710
lysine_HILICA	97896392	86006464	94244432	204357952	225826176	200083472	255866000	287174240	282057312
ornithine_HILICA	19779628	16527018	17272372	46455420	47953276	45359336	66313448	70602784	71310504
nicotinamide adenine dinucleotide (NAD+)_HILICA	322389888	411221696	413528160	463225024	442023072	408240416	517456000	571540224	526661376
adenosine 5'-diphosphoribose_HILICA	5285080	5622760	5154224	8927484	7865717	7853625	3646543	4461269	4491900
glucose 6-phosphate_HILICA	4628988	5720158	4926153	9807418	9044199	9045472	10239012	11738933	10450142
glucose 6-phosphate_HILICA	4420924	5512883	5736353	8671037	8502947	8796553	10431869	10341878	10997408
glucose 6-phosphate_HILICA	1224459	1337669	1326751	1581150	1720918	1561268	1688841	2014907	1849796
glucose 6-phosphate_HILICA	4628988	5720158	4926153	9807418	9044199	9045472	10239012	11738933	10450142
glucose 6-phosphate_HILICA	4420924	5512883	5736353	8671037	8502947	8796553	10431869	10341878	10997408
glucose 6-phosphate_HILICA	1224459	1337669	1326751	1581150	1720918	1561268	1688841	2014907	1849796
glucose 6-phosphate_HILICA	4628988	5720158	4926153	9807418	9044199	9045472	10239012	11738933	10450142
glucose 6-phosphate_HILICA	4420924	5512883	5736353	8671037	8502947	8796553	10431869	10341878	10997408
glucose 6-phosphate_HILICA	1224459	1337669	1326751	1581150	1720918	1561268	1688841	2014907	1849796
S-Adenosylmethionine_HILICA	167739	139551	211181	361834	212242	303449	2149842	2687352	1134225
Cytidine 5'-diphosphocholine_HILICA	34693644	46353428	47553176	39286084	46030796	36908744	34990856	38731028	34851304
CDP-choline_HILICA	34578620	46280808	47447600	40109792	44904200	36706776	34908328	39439124	34731552
cystathionine_HILICA	4358940	5659836	5350050	5028283	4827418	5199450	5062913	5364236	5500039
CDP-ethanolamine_HILICA	10612833	12339946	11748724	9590892	9588090	9097815	8808767	8914725	9796389
UDP-N-acetylglucosamine (UDP-GlcNAc)_HILICA	113332864	129294544	124026424	93939488	92686832	82928808	78807816	82894344	89388120
methylpicolinate_HILICA	2259380	2899795	2913231	1413623	1378599	1478861	1257772	1197398	1189370
saccharopine_HILICA	4210980	7050508	6349840	3666950	3889793	3674911	3554801	3973329	4528760
Glutamyl-glutamic acid_HILICA	313632	347432	436258	369533	396367	375926	4020714	4246390	3681941
EDTA_HILICA	885	468	0	2759	0	0	0	0	2832
phosphocreatine_HILICA	10688629	11307461	11336494	16000868	15175895	14960279	10766409	14730760	18725690
tentative.GDP-fucose_HILICA	3409277	3436982	3949228	4983061	4681168	4300675	4855044	5689210	5022187
Argininosuccinic acid_HILICA	3135674	4165121	3917240	3747850	4015911	3359057	4040030	4404604	4193241
guanosine 5'-diphosphate (GDP)_HILICA	5910334	5227402	6262857	52699628	45968268	44376740	50338216	56859204	39501948
nicotinamide adenine dinucleotide phosphate (NADP+)_HILICA	18632364	11819216	12750380	86735752	75209424	79184192	95005264	91362960	75648824
glutathione, oxidized (GSSG)_HILICA	443508704	482550208	505461216	653101760	612437760	612550720	819370048	844321344	825970048
coenzytme a_HILICA	14297584	16421952	14692410	19085810	19529538	18877124	6124534	324988	403074
acetyl coenzyme a_HILICA	113186	64127	81906	268807	107271	128172	5082769	4864495	1297214
AcCa(10:0)_T3acidic	1063501	1175614	1868910	2041195	2005188	1940951	1455918	1447210	1404526
AcCa(13:0)_T3acidic	3013826	2950306	2888473	3671587	3399701	3234390	3796882	3677302	3618949
AcCa(14:0)_T3acidic	8426912	8611894	8697798	8748243	7850673	9845186	11142012	10115825	10437120
AcCa(16:0)_T3acidic	49004096	41952840	43716136	39054060	35363160	43092640	49343352	47271300	42276236
AcCa(18:1)_T3acidic	51393636	43261280	43742344	42117436	39702912	47519568	49450872	49166232	43745520
AcCa(20:5)_T3acidic	1700246	1715527	1703846	1220607	1668818	1592570	2287584	1735219	2081728
AcCa(18:0)_T3acidic	27541024	25077012	25916946	14683418	13663991	15282184	15872584	24674666	14520272
PE(36:3)_T3acidic	269607360	522444384	287579968	327164160	135653648	182965520	171271920	297091616	155782208
PE(38:5)_T3acidic	261438208	455091456	340246048	261768592	64883184	100386888	115501856	243677456	98377304
PE(20:5_16:0)_T3acidic	273193856	136058752	104432432	264602928	329668480	300108896	298040320	75167352	323488992
PE(38:7)_T3acidic	69345376	26073346	29207592	58686032	80008304	81656208	73668880	17331644	90012128
PE(19:0_22:6)_T3acidic	7933775872	875942080	883904064	12746108928	20724371456	21409871872	19854026752	528786528	21113933824
LPE(16:1)_T3acidic	11151240	11632190	12261917	8818826	7616087	9684497	54969656	76477376	49597120
LPE(18:0)_T3acidic	15223647	14904089	16023796	6204647	6517860	5102885	36016320	71615416	45631644
LPE(16:0)_T3acidic	29693704	28130122	28776786	19047386	19008140	20128898	93553000	137055760	108320888
LPE(17:0)_T3acidic	7088311	6830013	7265712	3049727	2935031	2754318	22637660	36465764	17796698
LPE(18:3)_T3acidic	1245308	1484057	1443971	702004	773674	840728	4337563	5358407	4076652
LPE(18:2)_T3acidic	19021992	16759912	19263110	6618688	6904991	5638662	20793146	31281232	15383393
LPE(18:1)_T3acidic	110984368	116368336	116172304	68534528	62258480	62308564	438609728	678621632	388267136
LPE(20:5)_T3acidic	9309364	10660852	10637509	4235213	4238506	5437834	19532926	21290708	18846538
LPE(20:4)_T3acidic	54307936	43534364	46903272	13907629	16711513	11906811	51505376	86426424	36640236
LPE(22:6)_T3acidic	87578704	96355368	97754888	34462280	38040736	40695984	122966704	137064144	120921160
PC(38:7)_T3acidic	376057696	250531344	306143840	230734288	281371744	272086560	211437456	330146912	298804448
PC(22:7_16:0)_T3acidic	369180224	255342608	310305536	229869728	265317312	265878640	197669584	326854720	287284736
PC(18:3_20:3)_T3acidic	12057697	4486718	2265461	32741982	52409612	53908768	71199264	3614280	59876152
PC(18:1)_T3acidic	569660	413754	704525	4749777	2576676	4681647	3708176	4786942	2432987
PC(37:6)_T3acidic	262705216	522147968	188395744	287030240	209768368	241050496	184052304	250022800	211208736
PC(36:2)_T3acidic	623632064	345888576	415072128	750320640	1083027584	1449306112	1310983296	368303424	1440610944
PC(32:1)_T3acidic	401031392	393226912	394368000	269746112	229081840	162548016	256407648	312594080	199276528
PC(32:1)_T3acidic	95592248	105305792	104054368	66275296	54468452	57760332	52091368	85639728	61944776
PC(32:1)_T3acidic	401031392	393226912	394368000	269746112	229081840	162548016	256407648	312594080	199276528
PC(32:1)_T3acidic	95592248	105305792	104054368	66275296	54468452	57760332	52091368	85639728	61944776
MG(21:6)_T3acidic	30755648	41328700	38721152	36836500	42596384	35842304	38010688	36086736	33893076
MG(21:5)_T3acidic	3073727	3952056	3695142	4041843	2861418	3449002	3395648	3428839	2971267
MG(P-21:6)_T3acidic	16917964	22002194	20908120	23216692	18820510	20418352	21503640	20153354	18004336
DG(26:6)_T3acidic	4529334	5473027	5955582	4197518	4298267	5213437	5870598	5726412	5862702
DG(O-26:7)_T3acidic	1096618	1153203	1251473	965870	915328	1011347	1359519	1300009	1296551
DG(21:3)_T3acidic	101145944	114040088	116849616	126603592	105546008	114340120	123529864	124651448	106138504
LPC(15:0)_T3acidic	1513306	1319279	1526206	1871637	1470609	1928905	2757307	3061318	2773010
LPC(O-16:0)_T3acidic	19469572	20656190	19880122	14575014	12355356	14242174	18636912	25811342	18949274
LPC(16:1)_T3acidic	39133328	40775092	42195376	52230316	38461596	53307360	128001464	140147792	112854448
LPC(16:0)_T3acidic	310449408	318533760	326335008	304399616	271819488	326145568	500229920	620541248	567266240
LPC(17:1)_T3acidic	7162539	9399817	9167719	11649319	7179499	10207957	23149098	26893664	19663186
LPC(17:0)_T3acidic	63533280	67827280	67941616	49841272	38821056	43117548	76476952	114000672	73377792
LPC(18:2)_T3acidic	165726848	146470528	164096896	60923340	50242488	58170476	143490672	187115552	113830328
LPC(14:0)_T3acidic	7419703	7435610	7972597	9646744	7113808	9150905	17723570	20837322	16407470
LPC(18:1)_T3acidic	112187504	106049008	112120848	67253224	49148768	59051184	115695664	160900816	108469904
LPC(20:5)_T3acidic	10783529	10558201	10493760	2512089	2323287	2559401	13329191	16928632	10056134
LPC(20:4)_T3acidic	44867520	40537844	42441180	11444770	10560265	11040391	47829780	60545108	33692096
LPC(20:3)_T3acidic	29910762	30815428	29990068	24212052	23397756	21948312	37074408	41499756	40461332
LPC(20:2)_T3acidic	9623964	10170895	9958855	8407167	7123147	8359121	14957976	21031010	14843634
LPC(22:6)_T3acidic	69175016	65031952	68832312	12050811	12438932	11651078	61848368	87199304	47908492
LPC(O-27:8)_T3acidic	16415516	17625116	17357326	3111198	4058752	3532756	7992909	11796827	5091456
LPC(19:0)_T3acidic	9843726	14240621	15877189	5524259	4489962	4721133	10428820	19409552	6622702
LPC(25:8)_T3acidic	4683197	5421771	5081486	938702	1188403	1345447	247497	485800	166006
LPC(P-27:7)_T3acidic	11869135	13690432	12558752	1904699	2325018	1819267	4135361	6269258	3199714
PA(22:5_18:1)_T3acidic	258418112	447030816	347844960	247109728	63039680	86866032	137994560	262531264	78463864
PA(7:0_16:0)_T3acidic	7792486	7542683	7536571	5911944	4881755	5457729	6440088	8579256	5581763
PA(4:0_20:4)_T3acidic	4933814	3341861	3320512	2885503	3624694	2932678	0	0	0

## Sheet: H2O-matrix - muscle (5f)
Peak area (A.U.) - Muscle (not plotted)
Metabolite	AMW20			AMW35			AMW50
GABA_IP	94096	24234	18801	91049	96573	43157	50027	46482	17239
5-aminolevulinic acid_IP	803775	811046	649963	651837	757441	645701	647323	738323	650171
beta-alanine_IP	28219358	28040920	29165238	30586626	29950504	31116138	28844660	30095124	30630958
Glycine_IP	4055149	4067360	3581143	3677758	3903503	3599805	3574117	4108331	3709037
Serine_IP	1123810	1203905	1138815	1107808	1064689	1072374	1107208	1237357	1042067
Cystathionine_IP	72296	58435	61668	58797	61896	65225	79187	68945	82596
asparagine_IP	153270	123056	148022	156010	132971	150722	163692	159590	130317
Alanine_IP	27706902	27317706	28379492	30180942	29251940	30498986	28190578	29365024	29889364
sarcosine_IP	27266076	27174666	28155162	29967964	28915890	30242716	27952552	29008542	29445644
glutamine_IP	2855504	3093869	3228033	3186065	2716578	3156067	3404254	3267054	2775893
Taurine_IP	169114464	172814608	173460848	161449968	161189952	166287024	167829296	165653776	168106720
4-hydroxyproline_IP	836338	855163	683562	682204	815948	672911	686263	795492	698213
dimethylglycine_IP	49377	167902	21652	23314	123492	166323	153451	146535	180525
L-Citrulline_IP	427514	431548	430984	454633	391186	422504	412731	422789	441853
threonine_IP	758466	780258	774578	748374	741899	818603	793743	815326	794982
2-aminobutyrate_IP	124818	171939	155675	73195	126331	20061	151298	143919	61970
Creatine_IP	12093278	11871698	12843670	14021078	13528014	13917804	13051124	13235413	14009875
Proline_IP	1383735	1433177	1355921	1415991	1387487	1384111	1271362	1537998	1363333
Valine_IP	5990198	6501714	6275513	6059238	6293205	6729341	6015899	7162899	6967543
O-Phosphorylethanolamine_IP	609937	696827	699836	744507	738350	759357	838787	841639	844589
Uracil_IP	495184	548897	526078	490702	476585	533255	649773	469594	581284
Methionine_IP	1973436	2235492	2292412	2175752	2234661	2352492	2117548	2516946	2491760
hypoxanthine_IP	61924	74841	75559	39663	55047	33410	74100	70582	58517
pyridoxine_IP	8009	16903	7829	2577	7347	5239	21471	8741	16392
Tyrosine_IP	7968520	8279598	8564534	8907595	8486537	9283592	8236789	8993167	9603891
Isoleucine_IP	3319265	3690802	3701723	3385198	3710229	3753223	3406805	4023178	4342671
uridine_IP	1259012	1386010	1479930	1101806	1299651	1219700	1840564	2044994	1543349
Leucine_IP	4871724	4961528	4981056	4764684	4776428	4983285	4965970	5375124	5389647
Adenine_IP	646232	348038	558077	948165	1003877	624427	1135243	1564266	1716564
inosine_IP	213703	248350	245525	272715	250369	206318	773594	1186091	1064809
phenylalanine_IP	10705470	9949616	10045439	11923592	10456650	11349161	11749589	12493593	11366442
glutamate_IP	57297192	53367936	62725240	56974156	52088436	59288340	67845568	60134608	64945268
aspartate_IP	25024848	23678952	25636582	25327052	23361250	26243010	22047238	22089308	19763712
(tent.) glu-gly_IP	17616	58809	26724	62529	74332	51743	136624	193682	65551
N-Glycolylneuraminic acid_IP	96843	65592	123484	114545	105735	91628	126477	141234	156438
SAH_IP	491447	479203	461325	615912	584376	624513	465733	526009	592546
galactonic acid_IP	12571642	13748661	11408101	11165071	16291802	11296985	27718854	13663202	16247090
threonic acid_IP	15460304	17041160	18096982	13885136	14603930	16575112	18267714	12381374	15616756
Gluconic acid_IP	6418452	8297463	6156565	5592905	7522236	5615191	12045836	9717635	8385506
glu-thr_IP	26546	19973	24725	18534	16715	13186	33977	7236	14626
CDP-ethanolamine_IP	113535	106568	148145	121339	115181	151194	142218	132746	133189
(tent.) glu-thr_IP	28878	24693	31150	23139	20965	17541	40609	13118	20922
n-acetylneuraminic acid_IP	230130	217252	258357	273213	250816	263733	309564	177268	297145
n-acetyl-serine_IP	1786148	1717251	1399690	1560625	1853284	1426203	1996139	1421688	1756281
O-acetyl-serine_IP	95020	151630	191391	148038	206179	160057	233137	199600	207637
dihydroorotate_IP	0	0	0	0	0	0	0	0	0
Glucose 6-phosphate_IP	117031384	135338128	130223096	146888016	158592880	151232688	139058960	153571232	168604064
Glucose 6-phosphate_IP	84295528	85044464	81404248	100554864	105667992	96926480	95634040	105545952	111055384
Glucose 6-phosphate_IP	55047744	58164264	46479296	82079720	75664432	73214064	107760256	118311272	105439512
Glucose 6-phosphate_IP	117031384	135338128	130223096	146888016	158592880	151232688	139058960	153571232	168604064
Glucose 6-phosphate_IP	84295528	85044464	81404248	100554864	105667992	96926480	95634040	105545952	111055384
Glucose 6-phosphate_IP	55047744	58164264	46479296	82079720	75664432	73214064	107760256	118311272	105439512
Glucose 6-phosphate_IP	117031384	135338128	130223096	146888016	158592880	151232688	139058960	153571232	168604064
Glucose 6-phosphate_IP	84295528	85044464	81404248	100554864	105667992	96926480	95634040	105545952	111055384
Glucose 6-phosphate_IP	55047744	58164264	46479296	82079720	75664432	73214064	107760256	118311272	105439512
N-Acetyl-L-glutamine_IP	1787648	2093789	1544031	1479738	1957798	1594231	3960523	1624907	2076285
Lactate_IP	1023820480	1010989248	1030164928	1035758848	1043728064	972122432	1041244288	1105475840	1032417344
Pyroglutamic acid_IP	54157800	49060984	49261244	35135068	34423672	33109628	24639774	40010512	23825502
galactose-1P_IP	10403767	28356052	33894684	24027800	27516028	28430548	37287180	42923980	35232016
galactose-1P_IP	80540600	73387968	73015352	99216576	89006080	86457864	88248048	100258992	89063664
galactose-1P_IP	45827740	45284996	34028808	53464372	49372556	37679484	87687104	103980208	81906408
galactose-1P_IP	10403767	28356052	33894684	24027800	27516028	28430548	37287180	42923980	35232016
galactose-1P_IP	80540600	73387968	73015352	99216576	89006080	86457864	88248048	100258992	89063664
galactose-1P_IP	45827740	45284996	34028808	53464372	49372556	37679484	87687104	103980208	81906408
galactose-1P_IP	10403767	28356052	33894684	24027800	27516028	28430548	37287180	42923980	35232016
galactose-1P_IP	80540600	73387968	73015352	99216576	89006080	86457864	88248048	100258992	89063664
galactose-1P_IP	45827740	45284996	34028808	53464372	49372556	37679484	87687104	103980208	81906408
Orotidine_IP	379618	386387	347108	418624	433676	329934	588868	403735	381278
ribose-phosphate_IP	36298	152730	37599	90657	26794	206940	469185	937732	437540
3-hydroxyisobutyrate_IP	5608446	7466433	6171769	7225865	6934979	8886024	5976757	11779133	5915917
Tryptophan_IP	5508929	5528399	5941878	6530570	5589162	6396169	6101857	6882676	5896093
Fructose-6-phosphate_IP	121394120	139123328	133245672	152136416	163707424	155513488	143586160	157807520	172756736
Fructose-6-phosphate_IP	91487320	85970368	85464392	106154928	96381456	95144152	96448464	111511392	107878024
Fructose-6-phosphate_IP	153454896	135199472	108281360	205893040	174483184	174669808	191670368	216722592	178641840
Fructose-6-phosphate_IP	121394120	139123328	133245672	152136416	163707424	155513488	143586160	157807520	172756736
Fructose-6-phosphate_IP	91487320	85970368	85464392	106154928	96381456	95144152	96448464	111511392	107878024
Fructose-6-phosphate_IP	153454896	135199472	108281360	205893040	174483184	174669808	191670368	216722592	178641840
Fructose-6-phosphate_IP	121394120	139123328	133245672	152136416	163707424	155513488	143586160	157807520	172756736
Fructose-6-phosphate_IP	91487320	85970368	85464392	106154928	96381456	95144152	96448464	111511392	107878024
Fructose-6-phosphate_IP	153454896	135199472	108281360	205893040	174483184	174669808	191670368	216722592	178641840
gamma-Glu-Cys_IP	192023	183989	186557	176251	146011	190518	165716	163152	98531
3-hydroxybutyrate_IP	18668132	28192302	24843170	32601642	32989600	31847420	24147082	41452612	29581382
mannose-1-phosphate_IP	119259120	137204176	132027264	149740048	160864496	153968928	141662608	155508352	170958096
mannose-1-phosphate_IP	95504496	80819072	80054936	100688240	94871600	86003256	90953576	110669848	99039528
mannose-1-phosphate_IP	73217888	67738280	54631140	95069096	91164184	78395336	116686016	135884160	109436496
mannose-1-phosphate_IP	119259120	137204176	132027264	149740048	160864496	153968928	141662608	155508352	170958096
mannose-1-phosphate_IP	95504496	80819072	80054936	100688240	94871600	86003256	90953576	110669848	99039528
mannose-1-phosphate_IP	73217888	67738280	54631140	95069096	91164184	78395336	116686016	135884160	109436496
mannose-1-phosphate_IP	119259120	137204176	132027264	149740048	160864496	153968928	141662608	155508352	170958096
mannose-1-phosphate_IP	95504496	80819072	80054936	100688240	94871600	86003256	90953576	110669848	99039528
mannose-1-phosphate_IP	73217888	67738280	54631140	95069096	91164184	78395336	116686016	135884160	109436496
glucose-1-phosphate_IP	115933792	134546688	129596136	145471904	157570912	150348656	138210496	151720816	168053648
glucose-1-phosphate_IP	91487320	85970368	85464392	106154928	96381456	95144152	96448464	111511392	107878024
glucose-1-phosphate_IP	86168488	83095272	63496460	118750808	98907832	95158328	130138136	149298016	128344336
glucose-1-phosphate_IP	115933792	134546688	129596136	145471904	157570912	150348656	138210496	151720816	168053648
glucose-1-phosphate_IP	91487320	85970368	85464392	106154928	96381456	95144152	96448464	111511392	107878024
glucose-1-phosphate_IP	86168488	83095272	63496460	118750808	98907832	95158328	130138136	149298016	128344336
glucose-1-phosphate_IP	115933792	134546688	129596136	145471904	157570912	150348656	138210496	151720816	168053648
glucose-1-phosphate_IP	91487320	85970368	85464392	106154928	96381456	95144152	96448464	111511392	107878024
glucose-1-phosphate_IP	86168488	83095272	63496460	118750808	98907832	95158328	130138136	149298016	128344336
glycerol-3-phosphate_IP	343673888	331656832	332393440	431707392	420042784	385875072	417626432	430503488	453017536
Ophthalmate_IP	277301	220965	237040	222034	261786	224281	248772	343027	242133
L-Glutathione (reduced)_IP	255802432	240171184	206321936	242656400	163538368	219777072	154329456	131476352	70219360
N-Acetyl-glucosamine-phosphate_IP	74137	157810	157766	179653	120254	188998	171135	119766	290277
xylulose-5-P_IP	933984	1007532	783252	1029189	1226975	911297	1162585	1361355	1014598
N-acetylalanine_IP	838818	898177	789221	950106	875292	762361	1247403	777208	887103
4-hydroxybutyrate_IP	1336852	1857060	2266176	583235	1259967	856640	1341019	1645142	1182373
NAD+_IP	25726436	25214224	25656480	28633000	27247550	29252058	28294084	26289346	28007424
CMP_IP	755653	704058	737771	817917	777089	675065	948836	770005	1093399
(tent.) 2,3-Dihydroxy-2-methylbutanoic acid_IP	123901	108653	79630	89925	116454	107783	175471	112489	125470
Pyruvate_IP	26261588	23502330	22460196	26883442	30120866	23301172	31616456	29114346	24632216
phosphoserine_IP	236484	235140	202490	459512	442962	542010	352820	362954	406787
2-hydroxybutyrate_IP	781256	2970651	3080673	3301250	1948612	4364404	5163656	2197896	2508756
dCMP_IP	1191	0	1897	0	0	3146	3680	2596	6669
dihydroxyacetone phosphate_IP	79354	50817	36450	1617210	684886	1665210	14399021	9270393	2920246
UMP_IP	6667915	6455621	6371706	6901455	6779408	5964736	7431688	6826010	8268690
AICA ribonucleotide_IP	188145	149335	88341	141462	154667	135411	144524	149500	144388
IMP_IP	9265160	9550422	12190390	10729726	12498524	8679167	11413842	8420386	10997529
GMP_IP	823974	787846	769661	1210133	1331276	1413277	1456107	1193195	1657072
Methylthioadenosine_IP	385222	387016	373178	619005	581213	655948	431538	280273	294417
dTMP_IP	0	0	1695	3839	6977	3571	0	4231	3141
AMP_IP	15635679	28013372	18715712	50949196	33556984	53365584	47226108	37594440	45629904
Pantothenic acid_IP	33205320	32632700	34320768	40408860	32994496	39783756	39385244	34332996	35744208
Riboflavin_IP	6951	6454	2638	7609	3839	1999	13391	4620	2330
malonic acid_IP	1557322	1572466	1590794	1488927	1869989	1496346	2267219	1554392	1805267
Succinate_IP	262517072	239149888	268276256	254177888	232634912	261662976	263781616	247732816	271171072
p-Hydroxyphenyllactic acid_IP	1735363	1818095	2045047	1980657	1677315	2127665	2538617	1840655	1955793
Glu-Ile_IP	19459	24800	19674	6370	22145	14654	30077	33018	18898
Ureidosuccinic acid_IP	321278	350944	310561	338434	362179	331362	517463	360286	368802
L-Glutathione oxidized_IP	3696283	3477176	3790159	3123389	4730456	3451960	4207731	5462839	6193675
n-carbamyl-glutamic acid_IP	20770	10045	28682	43867	47674	52458	34106	34992	25007
Glu-Leu_IP	158901	143347	145967	139522	131785	122467	181017	206377	131085
Phosphocreatine_IP	357318240	367505152	366679968	353824224	364325504	376935520	360065216	362109344	354681536
Malate_IP	211578960	204333648	229742288	224848736	203430544	241317760	272156384	235644112	261729984
D-a-Hydroxyglutaric acid_IP	5599581	5018590	5556150	5682016	5332724	5569149	7291891	5401045	5848596
citraconic acid_IP	917720	793334	617048	1069973	809366	625114	1042424	852909	859552
CDP-n-acetylneuraminic acid_IP	961865	788512	829788	1018058	926193	998903	970938	849253	949111
N-Acetyl-L-aspartic acid_IP	32936622	42487684	46049944	41909604	30114104	51200128	47976888	38976072	41160396
n-acetylglutamate_IP	4879576	5941526	4838327	4898747	5952638	4917742	9758730	6085037	6014401
UDP-N-acetylglucosamine_IP	3353381	3174458	3333397	3682146	3260080	3481202	3692211	3991491	3354264
GDP-Mannose_IP	347141	327034	337501	383359	360430	425443	384578	352943	393817
alpha-ketoglutarate_IP	20712524	25492574	22439750	17086124	23075414	14060676	22011504	6597141	6211478
D4 alpha-ketoglutarate_IP	0	5851	19573	4478555	3249204	5928091	16126090	5471712	6064383
CDP_IP	439159	380903	351683	1905332	1801859	1726469	1587663	1230838	1337910
Alpha-ketoisovalerate_IP	8648241	8226913	7480294	9265841	9125333	8234249	11240212	9808380	9660236
Adenosine diphosphate ribose_IP	424404	496440	514338	449895	479513	546256	475473	611858	860560
(tent.) sulfolactic acid_IP	631397	809874	805229	806650	930913	840945	1440055	889559	1011628
Fumarate_IP	13568957	12094528	16620654	13036620	10685716	14621328	15910676	12589486	13666493
3-phosphoglyceric acid_IP	95377888	100695872	104227016	120355984	119170400	110540936	205035680	282974848	267227440
Fructose 1-6 BP_IP	22289476	22550698	24023918	49333000	52467860	46938720	10077942	10573018	11247010
NADP+_IP	201999	210309	186836	292785	309318	293829	316021	350835	285156
UDP_IP	3759327	3852929	3671930	13434238	11536119	12774496	8892829	7419701	6788350
GDP_IP	232108	263204	210517	1934557	1562469	1691141	843090	870586	858969
Pyridoxal-5-phosphate_IP	10081727	8637611	8578907	11803058	9961975	11204628	11538243	12239286	11675749
folic acid_IP	0	0	0	0	0	0	0	0	0
Citric acid_IP	156159728	175359328	171182736	240889824	250023328	226869680	321085248	179958656	235226496
Phosphoenolpyruvate_IP	6267487	5925677	6177184	15741740	15375277	13657624	30164304	42144588	39983204
ADP_IP	224705056	148154208	148746144	21805370	26370076	22827960	19064244	16811638	21504648
MethylcitricAcid_IP	430141	515417	306013	517516	578862	438664	602892	457648	577916
NADH_IP	12027301	11086202	10894686	12190892	10433893	11583868	11363273	19415402	15661760
Flavin mononucleotide (FMN)_IP	123315	117545	146020	197904	161735	193498	305287	280758	341823
Alpha-ketomethylvalerate_IP	11273746	11063675	9972389	11658366	11790109	10832439	13839944	12190390	11933606
Alpha-Ketoisocaproate_IP	13169353	13190498	12251290	13438648	14489935	12210987	19053622	14174125	13981936
n-phenylalanine_IP	324006	339262	282215	332605	254015	276376	387583	302713	300676
bisphosphoglycerate_IP	1235233	1631163	1371430	26798336	30375904	17948942	23126594	29413988	13145759
UDP-alpha-D-glucuronic acid_IP	606228	623102	632560	883021	766745	872236	997560	1017751	784911
CTP_IP	628781	615461	593467	2861998	2705284	2781586	2928267	3279366	3169712
Flavin adenine dinucleotide (FAD)_IP	445260	454527	547484	502162	438162	516571	531427	453416	451934
GTP_IP	671565	690242	619676	4771945	4265104	4596826	5611439	5659026	6244497
UTP_IP	5660186	5748050	5667959	22110382	20028292	21507170	22774096	24580460	26615296
NADPH_IP	87681	96353	92628	83653	99144	70474	0	3898	0
ATP_IP	184426896	204977424	207170352	654885056	614153280	641146240	627148736	630137088	653172544
Adenosine 3-phosphate 5-phosphosulfate_IP	459536	604287	717413	2022147	2465164	3238887	1775984	2116772	2971185
coenzyme A_IP	310770	265123	344317	481314	313678	529345	322844	258034	221891
sedoheptulose 7P_IP	125165	156107	150131	211769	186597	194552	254598	461192	234732
arachidonic acid_IP	4081017	5559180	4646692	3437805	3767521	4592648	8528440	9051311	7060027
Palmitoyl sphingomyelin_HILICA	157423392	117845008	152761392	22901174	22320940	21769388	117315360	115948896	65551608
Palmitoylcarnitine_HILICA	19538298	11269706	18653930	23924446	26737982	43090860	21037346	15187063	24985688
5-methylthioadenosine (MTA)_HILICA	5136889	19610642	11255768	51244308	46035344	53564904	2313954	2872044	3851921
nicotinamide_HILICA	7092628	6870459	7716741	8110877	7414675	8088639	5518041	5419025	5850513
adenine_HILICA	11396000	35437672	26576138	53922664	68135992	64018008	41947868	43660300	82664600
adenosine_HILICA	12042453	11888805	16173365	14901020	11659594	18517170	36729844	34435084	33336298
creatinine_HILICA	747085888	968267712	932622848	1067868160	1096900992	1217612032	845172096	785635520	1027736064
N-Acetylhistamine_HILICA	797515	1247615	1044608	1269380	1465928	1280120	1709398	1184575	1423370
hypoxanthine_HILICA	3090079	2354511	3720786	1443362	1786399	1285537	1931245	2271903	1753636
Hexanoylcarnitine_HILICA	5674375	7794096	7132732	9768841	10070203	8664318	7612284	8060547	10058240
riboflavin (Vitamin B2)_HILICA	278944	376582	299687	338670	356463	275508	565724	315404	538588
cytosine_HILICA	10831174	7898631	11719033	5372600	6614899	5675453	4165614	4785326	6153035
serotonin_HILICA	1175108	1268852	1277126	1641200	779685	1220749	895367	1031937	1114022
serotonin_HILICA	145096	176683	367444	229454	286144	357000	134792	188054	340771
serotonin_HILICA	1175108	1268852	1277126	1641200	779685	1220749	895367	1031937	1114022
serotonin_HILICA	145096	176683	367444	229454	286144	357000	134792	188054	340771
inosine_HILICA	707312	648183	791262	1159134	1153301	1118939	5475972	7334173	7578658
guanine_HILICA	6005513	3010643	6354302	1344928	2111707	1508169	1193247	1406383	1371347
pantothenate (Vitamin B5)_HILICA	22235088	10788983	13716844	10784647	10108745	9612749	11450888	11004245	11185740
cytidine_HILICA	1467894	959177	1422277	717832	880886	780682	997680	1161753	1200024
L-Phenylalanine_HILICA	81958208	66199528	69614336	79368608	68144728	73897080	70302232	73669712	73511784
tryptophan_HILICA	16888456	14405574	15758655	17794552	15006989	17205274	15249291	16038710	15161394
butyrylcarnitine_HILICA	55207564	52114764	55861828	65356548	58235616	60844692	54280080	60128620	68666696
leucine_HILICA	36482048	29266316	31888456	36234516	35126640	31953974	31640046	33420740	37139712
kynurenine_HILICA	428985	356683	365411	427788	376857	369067	395551	398782	379020
1-methylnicotinamide_HILICA	33739228	39799900	38397688	34541776	37866512	34066764	56950064	40459596	39590868
Propionylcarnitine_HILICA	46471024	45366900	53874160	53612708	46820800	53549700	50735416	50587144	47176356
isoleucine_HILICA	67212848	59318996	48246088	58432416	70351224	57964328	57564624	64799892	60052396
guanosine_HILICA	525428	403051	614862	498311	528418	534561	906751	1139120	1076160
betaine_HILICA	479926656	446945312	445872704	458717664	456179552	451454848	439330176	508149728	437263904
methylhistamine_HILICA	2850098	3221204	3022242	3686190	3182565	2571322	4591194	3061048	3579219
methionine_HILICA	27967730	24206806	24377204	24609388	22115628	23639646	25405616	25017694	23935138
N-acetylputrescine_HILICA	66154	58882	70729	32381	35574	31680	54767	34607	32423
N-acetylputrescine_HILICA	1856531	902311	658829	881649	1099749	737527	1565589	554662	1184900
N-acetylputrescine_HILICA	66154	58882	70729	32381	35574	31680	54767	34607	32423
N-acetylputrescine_HILICA	1856531	902311	658829	881649	1099749	737527	1565589	554662	1184900
Thiamine_HILICA	927450	1615489	1124265	2475296	2854548	2582113	4469148	3649126	3217456
Acetyl-L-carnitine_HILICA	1441072512	1378013312	1538880896	1399589888	1388286976	1439566592	1284205184	1276922624	1388784128
valine_HILICA	472004800	441919456	452847584	457358656	463251936	446780288	437446432	505905088	434743072
proline_HILICA	100268136	96756520	91338768	100010568	97455448	91601744	86275560	100891944	89378200
tyrosine_HILICA	21329236	19872374	20522552	23894340	20470126	21504292	21109426	20804756	20277176
Methyladenosine_HILICA	6946535	7531077	6776829	6195676	7346344	6866361	10959846	7251234	7851888
pipecolate_HILICA	7488114	8274548	7395903	7468123	8213905	6780523	9175525	7119513	7288497
taurine_HILICA	1322060544	1344381312	1417846016	1520092672	1424045824	1383514112	1306436352	1376630016	1336927488
histamine_HILICA	174566624	215046336	193777280	236655152	205183744	198523296	217990928	267924928	212422880
theanine_HILICA	162915	107230	144649	232450	202449	127275	273015	143110	133590
L-Ergothioneine_HILICA	24868718	23699876	27975028	26284034	20248184	28990886	28443334	30248974	21464324
cysteine-S-sulfate_HILICA	0	0	0	0	15569	0	9686	45173	88941
N-Acetyl-L-glutamine_HILICA	705906	763449	552470	555226	700276	596685	1398725	580700	833606
4-guanidinobutyrate_HILICA	42260820	46766920	41261052	39864508	53403148	37222504	72874200	45243392	49288104
hypotaurine_HILICA	4519841	3901358	4379162	5635541	3517524	5190186	5121954	5167649	4331015
hydroxyproline_HILICA	128784528	107269440	89468032	99401448	108684008	96560688	100963896	105660976	100593840
creatine_HILICA	3933865984	4013274112	3823113216	4420072960	4240402176	4292777984	4129347328	4542509568	4254982656
carnitine_HILICA	2638939392	2612505088	2691649280	2619575296	2406440192	2713038848	2598747136	2374105856	2557675264
threonine_HILICA	10447117	9736973	9564897	9767351	10088539	9371288	9942842	9797224	9899197
N5acetylornithine_HILICA	217871	50118		463901	203743	170016	253103	18071	310100
homoserine_HILICA	10921343	10199364	9986268	10221340	10279809	9559092	10383590	9992983	10383539
N2acetylornithine_HILICA	217871	50118		463901	203743	170016	253103	18071	310100
guanidinoacetate_HILICA	2031267	2201975	1924923	658921	1158188	702758	1241972	951382	1112421
Acetylarginine_HILICA	8038333	8482550	6890341	7040968	8496968	6500643	13505751	7429520	7975291
methionine sulfoxide_HILICA	4395134	4158891	4361620	4232246	6149489	3941447	4239323	4039957	4692141
deoxycarnitine_HILICA	224633792	210034784	220998080	243698656	210763232	258233616	223379120	219189984	223266352
N-alpha-acetyllysine_HILICA	6345845	6885978	6482177	5856558	7707901	5585087	11979523	6876021	7223899
N6-carbamoyl-lysine (homocitrulline)_HILICA	5479828	5093366	4853666	5078033	5111377	5061716	5731786	5096357	4917142
glycerophosophocholine_HILICA	79036232	77751920	92471608	81771600	77144080	87006584	99516280	109407944	84421416
N-acetylaspartate (NAA)_HILICA	0	0	0	0	0	0	251	0	0
N-acetylglutamate_HILICA	19528	27071	16051	16151	10725	19396	44732	29082	13877
asparagine_HILICA	8654768	8263180	7880546	6157387	5822783	5827138	3603210	3203079	3041420
S-adenosylhomocysteine (SAH)_HILICA	9497503	8526562	8907698	11724730	10751315	11294965	8484418	7893722	10215116
citrulline_HILICA	76282424	71730088	67534104	68144248	67091536	68730392	76231792	68541056	74498536
glutatrylcarnitine_HILICA	444366	488488	412085	400697	499625	425792	929533	1193401	540095
N-acetylneuraminate_HILICA	1001409	957017	1064231	763779	942208	1040285	1276756	1055071	1099395
adenosine 5'-monophosphate (AMP)_HILICA	116489728	62555316	127843872	108693120	100414192	139433824	42148240	45161928	71058736
asymmetric dimethylarginine (ADMA)_HILICA	21552576	20889000	20457796	24493058	26094066	24562068	33481296	25784462	26192948
uridine 5'-monophosphate (UMP)_HILICA	2854150	3018725	3228093	3414544	3436966	3318162	3789320	3531554	4486681
N-acetylspermidine_HILICA	1513314	1430261	1464405	1496785	1568378	1543775	2867856	1731210	1641040
gamma-Glu-Cys_HILICA	196511	259012	91550	391082	124895	298902	214582	160344	54224
S-Lactoylglutathione_HILICA	1251568	2108774	1026255	27815160	4357430	23313654	3953002	1336271	812679
2-aminoadipate_HILICA	2425666	2564632	2211525	2623075	2322866	2507598	3293389	2959032	2565130
glutamate_HILICA	151238064	138298608	161837568	172432272	137499472	192220112	187387984	153005360	162707616
malonylcarnitine_HILICA	21392272	19458640	23419634	23801008	17995618	25969782	23683836	19977198	21077802
ophthalmate_HILICA	492917	482954	479364	374773	474670	394003	449245	534997	401581
IMP_HILICA	15675876	18120652	23593830	17079752	22152542	15087473	16179859	11870208	16431264
glutathione, reduced (GSH)_HILICA	69669288	127642792	20406614	106039648	9905193	89440704	61495488	49425240	26534084
5-L-Glutamyl-taurine_HILICA	1009591	938756	1167373	1172763	827927	1175010	1286768	1127642	1002630
aspartate_HILICA	9471598	8396346	10230727	10389146	9400331	11091744	10573982	9506246	9657846
trimethyllysine_HILICA	93354784	90623632	83268040	92619504	103061168	90645688	97023424	102248464	95903480
homoarginine_HILICA	669640	640674	672244	840662	658451	701316	589983	552328	533187
carnosine_HILICA	2718277632	2409090304	1977460224	2352699136	2674923520	2306354688	2417505792	2466249984	2581972480
flavin adenine dinucleotide (FAD)_HILICA	1202519	1129785	1573953	1467707	1055435	1520015	1432124	1310946	1281611
arginine_HILICA	197796064	192107984	197288784	302152736	291967200	285987168	332962464	343535456	306989952
nicotinamide adenine dinucleotide reduced (NADH)_HILICA	11970988	11923780	11069389	12869587	8780769	12865771	5441906	12401672	13085113
anserine_HILICA	5807991296	5333782528	4724353024	5410411520	5440921088	5199846912	5363289088	5368358400	5454345216
N-Acetyl-1-aspartylglutamic acid_HILICA	3348517	3469229	4098032	3753075	2701309	4006352	3622014	2902106	3637501
gamma-glutamylglycine_HILICA	1028398	988900	991890	849477	1696411	925079	2333219	3204475	2576161
lysine_HILICA	87558032	76705264	82876480	121053488	111922328	122137896	142766112	139809008	129223864
ornithine_HILICA	4510072	3811967	4140316	6881713	6376992	6733012	7841576	11280179	7899154
nicotinamide adenine dinucleotide (NAD+)_HILICA	190076912	187948144	191738032	209461632	201994304	209404400	219022048	201815904	200492080
adenosine 5'-diphosphoribose_HILICA	2404748	2750328	2996353	3069121	3389136	3220743	3320027	3082371	3955495
glucose 6-phosphate_HILICA	43006692	39660192	37356812	47509188	44385672	42639208	38732520	40964544	41783580
glucose 6-phosphate_HILICA	42638796	40731392	36727464	46409852	47883980	41676172	40794244	43396568	40770020
glucose 6-phosphate_HILICA	961126	1037786	852684	893071	1578758	918634	1290815	1010925	984115
glucose 6-phosphate_HILICA	43006692	39660192	37356812	47509188	44385672	42639208	38732520	40964544	41783580
glucose 6-phosphate_HILICA	42638796	40731392	36727464	46409852	47883980	41676172	40794244	43396568	40770020
glucose 6-phosphate_HILICA	961126	1037786	852684	893071	1578758	918634	1290815	1010925	984115
glucose 6-phosphate_HILICA	43006692	39660192	37356812	47509188	44385672	42639208	38732520	40964544	41783580
glucose 6-phosphate_HILICA	42638796	40731392	36727464	46409852	47883980	41676172	40794244	43396568	40770020
glucose 6-phosphate_HILICA	961126	1037786	852684	893071	1578758	918634	1290815	1010925	984115
S-Adenosylmethionine_HILICA	417861	453509	447617	879556	630661	713422	1204974	1539045	937666
Cytidine 5'-diphosphocholine_HILICA	3255923	3508381	3961894	3145020	2687613	3565194	3131768	3022352	3098073
CDP-choline_HILICA	3243405	3472601	3930699	3198376	2622401	3550507	3127469	3018190	3019961
cystathionine_HILICA	252995	374612	218297	209317	241013	201909	324021	321758	247614
CDP-ethanolamine_HILICA	1382663	1744990	1787538	1158609	1031428	1384154	1091947	1031288	1115416
UDP-N-acetylglucosamine (UDP-GlcNAc)_HILICA	4986261	6140441	5759265	4447034	4333356	4423941	4134788	4770043	3812352
methylpicolinate_HILICA	121800	149172	122230	103248	108357	31203	109691	103119	76041
saccharopine_HILICA	31553	23075	34571	20154	12687	20021	32878	28818	13551
Glutamyl-glutamic acid_HILICA	38314	81082	93255	138123	153062	120497	994382	985770	466805
EDTA_HILICA	0	0	0	0	0	0	0	0	0
phosphocreatine_HILICA	4872879104	4383561216	4098819328	3370890752	3288316672	3654654208	2904658688	2854383104	2979112704
tentative.GDP-fucose_HILICA	156288	164428	170549	134496	112993	146096	127454	129063	123740
Argininosuccinic acid_HILICA	1463995	1416272	1926387	722504	630951	796621	834743	649767	649047
guanosine 5'-diphosphate (GDP)_HILICA	1990161	1980764	1796037	4479858	5990180	4534271	1344435	1844750	1216338
nicotinamide adenine dinucleotide phosphate (NADP+)_HILICA	4143082	4221573	4182133	4013617	3763479	4327413	3510717	3768548	3389015
glutathione, oxidized (GSSG)_HILICA	117307680	91596400	103268944	53355272	69407736	53243220	46365084	52010180	54732064
coenzytme a_HILICA	747952	1339925	601863	1171794	225297	1217763	538314	375952	265240
acetyl coenzyme a_HILICA	0	0	0	0	0	0	0	2146	0
SPH(d16:0)_T3acidic	258952000	255169072	255431120	248307312	243357936	246336944	250671824	250901920	244592400
SPH(d18:1)_T3acidic	14676743	6678300	14768920	3648305	4764538	4593629	4458663	4931416	4830965
LPC(16:0)_T3acidic	86741896	59770168	88656440	101935560	142748384	109776040	142322704	130589728	129737784
LPC(17:0)_T3acidic	21235640	13994436	19577132	19448098	25821044	21263130	31282314	28784258	26218264
LPC(14:0)_T3acidic	6628532	4882169	6948279	15760960	23986446	15008228	14167291	12164425	10553284
LPC(18:2)_T3acidic	14524942	10377679	14592764	9752168	9261694	10237023	14469442	11211121	10431915
LPC(18:1)_T3acidic	100454344	61671740	92207376	96650264	117276528	97037344	136055056	120429888	110242288
LPC(18:0)_T3acidic	35581580	18390228	24527946	10479846	11003327	12710381	18937682	23114430	11045592
LPC(23:7)_T3acidic	33993104	25655272	36131244	14446839	16890490	26771070	13940394	8427666	7677924
LPC(15:2)_T3acidic	12273455	9989470	14971971	9630278	9448505	10305571	26434362	26481856	20266174
AcCa(18:1)_T3acidic	68561240	29950594	67176136	50117180	53951552	83521776	69848632	51555832	80022264
AcCa(18:0)_T3acidic	47135040	19968910	42077708	25433928	30897512	37251780	40691360	34321824	35100876
AcCa(14:0)_T3acidic	9853929	5147328	9493575	9522007	9824430	12233324	11549482	9014743	13856046
AcCa(16:0)_T3acidic	74429408	34412444	75706856	54506012	59887248	86589416	77436912	54622668	84377992
LPE(18:1)_T3acidic	15374649	17633870	26524294	13074015	12182249	13513323	50906316	51700320	35074464
LPE(18:0)_T3acidic	6073353	5333496	7338421	3180357	2165940	2971032	22976204	23453376	15282650
LPE(22:6)_T3acidic	155309152	171650384	234967824	36719056	34427928	39748356	128947552	77663352	74653560
LPE(22:5)_T3acidic	20637476	23645220	29569620	7261413	7195061	8409639	19897378	11898822	14917233
LPE(16:0)_T3acidic	64216976	54712584	67792384	38284140	41844016	38859328	158969040	184051200	115016376
LPE(18:2)_T3acidic	8025499	6783778	9562573	7056101	7408543	7907622	20036448	21580284	15334582
PC(36:3)_T3acidic	255325552	651542784	564400064	486553760	251954544	278406080	277673984	693998592	272893504
PC(36:4)_T3acidic	1012204672	1026915456	1141458432	1154660864	701468160	502154976	566162304	825698688	1049752064
PC(36:4)_T3acidic	453978592	357731616	458294688	395107232	198057024	439941120	579829760	328851200	624889344
PC(36:4)_T3acidic	1012204672	1026915456	1141458432	1154660864	701468160	502154976	566162304	825698688	1049752064
PC(36:4)_T3acidic	453978592	357731616	458294688	395107232	198057024	439941120	579829760	328851200	624889344
PC(16:0_22:6)_T3acidic	4841710592	2655394816	3612526080	17036453888	15205491712	16313645056	18630514688	2639974656	20527953920
PC(16:0_22:6)_T3acidic	249632672	108065600	158758512	449800864	435576576	492035392	526220512	100993072	541628288
PC(16:0_22:6)_T3acidic	4841710592	2655394816	3612526080	17036453888	15205491712	16313645056	18630514688	2639974656	20527953920
PC(16:0_22:6)_T3acidic	249632672	108065600	158758512	449800864	435576576	492035392	526220512	100993072	541628288
PC(38:6)_T3acidic	3201302272	1378073600	2061024128	9045084160	8106738688	7533986304	8672559104	1528057600	9749110784
PC(40:9)_T3acidic	32918976	11631140	15780886	30703178	36394768	28165128	39336656	8852494	41932188
PE(P-16:0_22:6)_T3acidic	214442848	260490752	313222848	326962240	129361232	88847048	143010640	236411136	113784832
PE(40:7)_T3acidic	10662529	15021339	18933754	85926496	83056360	79475344	71169272	15866508	89260072
DG(21:3)_T3acidic	3696297	2555547	3031883	5897736	2905051	4477310	7524105	4297081	3233197

## Sheet: H2O-matrix - plasma (5f)
Peak area (A.U.) - Plamsa (not plotted)
Metabolite	AMW20			AMW35			AMW50
GABA_IP	125216	163169	170095	122290	110704	155873	154904	184989	164897
5-aminolevulinic acid_IP	139980	170584	167152	168802	154198	163614	134867	147908	157657
beta-alanine_IP	8784087	10694668	10335953	9089740	9316626	8694885	8973758	9018419	9177381
Glycine_IP	1627926	1899480	1980741	1860681	1890301	1840809	1779827	1939784	1834064
Serine_IP	6809859	7889655	7867240	8153512	8303722	8237391	8283118	8704736	8129013
Cystathionine_IP	21929	30231	17326	30252	44258	30575	38295	29664	34802
asparagine_IP	1215825	1341772	1397679	1451355	1393349	1398059	1417395	1362371	1328332
Alanine_IP	7937582	9674391	9781328	8742606	8801829	8757260	8659189	8625958	8538810
sarcosine_IP	7659960	9091428	9283654	8523100	8678239	8647651	8562190	8373997	8566501
glutamine_IP	12160704	13915557	13820828	14367703	14737140	14374868	14315784	13777611	14016595
Taurine_IP	49964568	53592420	56270976	59558272	59263004	59520644	59803056	57688068	57750512
4-hydroxyproline_IP	178617	203362	200440	185737	174458	182745	152604	168649	166977
dimethylglycine_IP	166959	205191	198341	201982	198282	193659	178912	201242	189581
L-Citrulline_IP	1815025	2201475	2226197	2298383	2295968	2353236	2291698	2117580	2279848
threonine_IP	13932786	16457653	16786118	16709560	16908780	17122440	16936750	16547938	16599058
2-aminobutyrate_IP	97550	205084	200820	202836	200384	199245	181921	205390	192002
Creatine_IP	549564	771049	705896	730347	765959	706507	731375	696698	746398
Proline_IP	2766930	2972759	2813021	2833436	3062716	3006026	2922307	2979010	2964324
Valine_IP	22037776	26430932	26439286	27486852	28139090	27884996	27953178	29225208	29201634
O-Phosphorylethanolamine_IP	261536	338670	356300	328233	373152	385997	362202	340498	358431
Uracil_IP	2739333	3356381	3540375	3542482	3593299	3560364	3506482	3702464	3708303
Methionine_IP	4690632	6374971	6370248	6961371	7399855	7413859	7283663	7442066	7585140
hypoxanthine_IP	43729	82489	66651	47325	56926	52026	11425	3064	0
pyridoxine_IP	13470	23760	5564	12964	2255	14950	15875	19601	7773
Tyrosine_IP	21641792	28656084	29446308	29914004	31498624	31907766	30832842	32399536	32104328
Isoleucine_IP	13566957	19986210	20162976	19287170	21667798	21133344	19754238	22435556	21986466
uridine_IP	6366745	8606286	8597036	8138539	8802772	8531184	8662233	8883122	8597121
Leucine_IP	26013946	35667036	36648696	37968408	39996964	39942124	38584980	39534852	40795756
Adenine_IP	159608	181776	21900	124237	151536	103158	129210	39747	113503
inosine_IP	13568	38380	27863	17858	27079	39444	39204	224741	250227
phenylalanine_IP	46960136	60003412	61386584	64868496	68003440	66711084	65287656	67238584	69234632
glutamate_IP	7370299	9948307	9807192	10690908	11160240	11048915	15555741	19827864	18245628
aspartate_IP	6352547	7638924	7885030	9152785	8962463	8675179	8969985	11319325	9112170
(tent.) glu-gly_IP	1018806	1414253	1450917	1487816	1613294	1492134	1468169	1604126	1545042
N-Glycolylneuraminic acid_IP	234328	419455	437364	386939	455354	434607	380977	400793	433880
SAH_IP	0	2342	0	1773	1972	0	4409	4108	1959
galactonic acid_IP	12642643	7513678	10025378	6428810	5329406	6555964	12787830	4774963	6272308
threonic acid_IP	54986708	83621232	82245776	46977696	52085320	52831132	45846288	41401108	44425756
Gluconic acid_IP	114081624	138214960	134475536	152663072	150336704	142644288	152111440	150755520	143298032
glu-thr_IP	453434	706525	866583	718343	780185	852488	694479	811408	906958
CDP-ethanolamine_IP	0	0	2992	2636	3188	2183	2372	0	2339
(tent.) glu-thr_IP	470143	764083	847677	723867	864428	857143	706796	817589	870066
n-acetylneuraminic acid_IP	520477	897268	905005	825488	862077	828874	706461	803732	809877
n-acetyl-serine_IP	909737	1218046	996700	1020039	1147025	1253767	1037789	1262570	1365730
O-acetyl-serine_IP	147601	165080	71499	131069	156398	153436	154468	152459	143556
dihydroorotate_IP	2944	3288	3456	0	1419	0	0	0	0
Glucose 6-phosphate_IP	407114	434963	417168	407096	393076	358115	355393	349950	373610
Glucose 6-phosphate_IP	169151	212166	319584	386190	453622	277268	466718	447164	503370
Glucose 6-phosphate_IP	442541	689283	565598	638544	710926	690777	530086	731477	615781
Glucose 6-phosphate_IP	407114	434963	417168	407096	393076	358115	355393	349950	373610
Glucose 6-phosphate_IP	169151	212166	319584	386190	453622	277268	466718	447164	503370
Glucose 6-phosphate_IP	442541	689283	565598	638544	710926	690777	530086	731477	615781
Glucose 6-phosphate_IP	407114	434963	417168	407096	393076	358115	355393	349950	373610
Glucose 6-phosphate_IP	169151	212166	319584	386190	453622	277268	466718	447164	503370
Glucose 6-phosphate_IP	442541	689283	565598	638544	710926	690777	530086	731477	615781
N-Acetyl-L-glutamine_IP	1692144	1983195	2004407	1981249	1933497	1855544	1912041	2011288	1938078
Lactate_IP	1912028544	2153485568	2179320576	2183332352	2120871424	2204997632	2160805120	2196264704	2100166528
Pyroglutamic acid_IP	12554436	16671830	17071594	16578038	16663403	17265550	19120332	30354564	20590408
galactose-1P_IP	407598	433201	412209	416995	402434	368490	360649	341522	373314
galactose-1P_IP	309448	370361	380237	467822	440463	423932	344795	450838	346867
galactose-1P_IP	553174	855470	693187	770087	916190	782702	753387	733258	755461
galactose-1P_IP	407598	433201	412209	416995	402434	368490	360649	341522	373314
galactose-1P_IP	309448	370361	380237	467822	440463	423932	344795	450838	346867
galactose-1P_IP	553174	855470	693187	770087	916190	782702	753387	733258	755461
galactose-1P_IP	407598	433201	412209	416995	402434	368490	360649	341522	373314
galactose-1P_IP	309448	370361	380237	467822	440463	423932	344795	450838	346867
galactose-1P_IP	553174	855470	693187	770087	916190	782702	753387	733258	755461
Orotidine_IP	586413	847156	825012	812973	902315	812616	812987	774016	812274
ribose-phosphate_IP	328644	376129	411739	357033	388105	384504	364579	371338	391092
3-hydroxyisobutyrate_IP	75609984	97904112	99245456	98849576	101814256	94901288	97674056	96058048	97584488
Tryptophan_IP	66006452	81565280	84340920	85670648	89660184	87831904	88745024	88121000	93859056
Fructose-6-phosphate_IP	406639	433318	421801	410191	398547	361467	367392	354512	377569
Fructose-6-phosphate_IP	316919	386531	388562	493002	466382	447250	477269	389834	309227
Fructose-6-phosphate_IP	992215	1285702	1307274	1291184	1267081	1289395	1249181	1306949	1268104
Fructose-6-phosphate_IP	406639	433318	421801	410191	398547	361467	367392	354512	377569
Fructose-6-phosphate_IP	316919	386531	388562	493002	466382	447250	477269	389834	309227
Fructose-6-phosphate_IP	992215	1285702	1307274	1291184	1267081	1289395	1249181	1306949	1268104
Fructose-6-phosphate_IP	406639	433318	421801	410191	398547	361467	367392	354512	377569
Fructose-6-phosphate_IP	316919	386531	388562	493002	466382	447250	477269	389834	309227
Fructose-6-phosphate_IP	992215	1285702	1307274	1291184	1267081	1289395	1249181	1306949	1268104
gamma-Glu-Cys_IP	0	27356	23072	131273	141336	168980	144050	84440	182157
3-hydroxybutyrate_IP	211850432	243201936	243939440	239306608	239628848	242399712	245498688	239628096	243062000
mannose-1-phosphate_IP	407114	433170	417107	407116	392616	357454	360299	354840	378876
mannose-1-phosphate_IP	321025	389647	397404	500055	471748	450027	391248	453109	516567
mannose-1-phosphate_IP	521261	819461	765650	754519	722083	868789	817811	785031	664160
mannose-1-phosphate_IP	407114	433170	417107	407116	392616	357454	360299	354840	378876
mannose-1-phosphate_IP	321025	389647	397404	500055	471748	450027	391248	453109	516567
mannose-1-phosphate_IP	521261	819461	765650	754519	722083	868789	817811	785031	664160
mannose-1-phosphate_IP	407114	433170	417107	407116	392616	357454	360299	354840	378876
mannose-1-phosphate_IP	321025	389647	397404	500055	471748	450027	391248	453109	516567
mannose-1-phosphate_IP	521261	819461	765650	754519	722083	868789	817811	785031	664160
glucose-1-phosphate_IP	400615	428969	412549	403386	393785	351443	355670	346990	370097
glucose-1-phosphate_IP	316919	386531	388562	493002	466382	447250	477269	389834	309227
glucose-1-phosphate_IP	668892	1000109	756620	859903	1031650	1018074	715260	1059878	828590
glucose-1-phosphate_IP	400615	428969	412549	403386	393785	351443	355670	346990	370097
glucose-1-phosphate_IP	316919	386531	388562	493002	466382	447250	477269	389834	309227
glucose-1-phosphate_IP	668892	1000109	756620	859903	1031650	1018074	715260	1059878	828590
glucose-1-phosphate_IP	400615	428969	412549	403386	393785	351443	355670	346990	370097
glucose-1-phosphate_IP	316919	386531	388562	493002	466382	447250	477269	389834	309227
glucose-1-phosphate_IP	668892	1000109	756620	859903	1031650	1018074	715260	1059878	828590
glycerol-3-phosphate_IP	19970276	24914802	25433214	24228144	25631688	24959300	24654590	25278132	24450638
Ophthalmate_IP	494488	702474	726886	714947	765843	748706	762468	703684	730124
L-Glutathione (reduced)_IP	320617	712011	742271	1665365	2137551	2333505	1812948	1448741	2177588
N-Acetyl-glucosamine-phosphate_IP	10732	19679	17108	14829	19231	17973	15792	13980	18057
xylulose-5-P_IP	1665154	2324567	2540458	2331788	2433402	2267544	2143716	2202163	2265273
N-acetylalanine_IP	2421511	3322879	3282906	3083957	3355298	3045885	3054246	1899803	3053710
4-hydroxybutyrate_IP	4298574	5651639	6782185	6078035	6220295	6056633	5534569	6046614	5471139
NAD+_IP	0	0	0	0	0	2295	0	6943	2756
CMP_IP	45548	56034	50612	50007	83576	71619	69490	57099	66921
(tent.) 2,3-Dihydroxy-2-methylbutanoic acid_IP	253338	342911	347765	309439	341858	329838	329023	317450	356410
Pyruvate_IP	138398064	191861696	195689792	179116704	189781792	184497248	184555232	191044320	185140960
phosphoserine_IP	2802	2640	2498	6768	3482	3334	10498	8788	10944
2-hydroxybutyrate_IP	39876592	49414960	48792308	47849012	51424788	51828692	52421040	52147020	52927776
dCMP_IP	0	3397	3335	0	0	0	0	0	3285
dihydroxyacetone phosphate_IP	368377	417033	442684	501859	560930	587930	519984	540929	479004
UMP_IP	916481	1300916	1345196	1200791	1307834	1288962	1321337	1308935	1327482
AICA ribonucleotide_IP	0	0	0	0	0	0	0	0	0
IMP_IP	275588	367954	387547	385281	344775	407165	359385	352042	344566
GMP_IP	718062	1037877	1022250	1237320	1268646	1253247	1293000	1372169	1449840
Methylthioadenosine_IP	6730	11643	10545	7979	8789	9803	4299	0	13957
dTMP_IP	0	0	0	0	0	0	0	0	0
AMP_IP	4410555	6135065	6348252	6505641	6922233	6692950	6641689	6964166	7058584
Pantothenic acid_IP	15271045	20489182	21054112	20259992	21226244	20795722	20465714	20560646	20550598
Riboflavin_IP	6973	19095	25341	39886	20149	23558	27047	28724	23262
malonic acid_IP	3393761	4214683	4430761	4130800	4190628	4242420	3979191	4650346	4057611
Succinate_IP	164934672	210669776	210579024	204414272	205822880	201771376	203726928	205489680	202509824
p-Hydroxyphenyllactic acid_IP	9151311	11867771	12179575	11807402	11972865	12055519	11627778	12051378	12077383
Glu-Ile_IP	973656	1239192	1255788	1272365	1352505	1271263	1266678	1292640	1298969
Ureidosuccinic acid_IP	361320	464329	467977	512029	524467	507214	506493	499108	508209
L-Glutathione oxidized_IP	1577297	2073772	2110971	1287492	1282584	1252928	1242074	1220938	1240904
n-carbamyl-glutamic acid_IP	21485	42102	29145	42851	35488	29640	44367	55660	39702
Glu-Leu_IP	2870592	3596171	4008499	3756259	3835150	3593051	3799195	3948106	3784755
Phosphocreatine_IP	1006276	1420483	1418122	1376800	1458396	1386363	1446242	1376423	1430485
Malate_IP	655523328	858395584	863616384	850261568	835380160	827462720	851229120	860598912	823417024
D-a-Hydroxyglutaric acid_IP	4715941	6174308	6134230	5953357	5921699	6009254	6103792	6122647	5996004
citraconic acid_IP	312109	341069	354260	475095	314351	401271	393191	320694	328497
CDP-n-acetylneuraminic acid_IP	0	9546	6544	2543	0	0	0	0	6258
N-Acetyl-L-aspartic acid_IP	12655507	16956840	17219104	16662565	17559612	16523064	16803480	16806790	16687202
n-acetylglutamate_IP	9646571	12714969	12735328	12898396	13145890	12690556	12901244	12959440	12914108
UDP-N-acetylglucosamine_IP	119790	152447	130649	162806	133430	142471	149939	132819	164827
GDP-Mannose_IP	33678	45829	37578	30460	48879	28080	35084	44120	42310
alpha-ketoglutarate_IP	115417608	152971184	154770032	148066560	153328752	148116592	128244392	111718968	117307320
D4 alpha-ketoglutarate_IP	0	2763	2606	2964092	2811107	3169895	24894052	42685368	38273848
CDP_IP	0	9965	6754	0	5028	0	5271	0	0
Alpha-ketoisovalerate_IP	39112744	50884996	53140720	51362664	52602984	51206964	51172724	52365944	51953264
Adenosine diphosphate ribose_IP	17342	9133	27912	34616	37216	48708	17512	8676	19624
(tent.) sulfolactic acid_IP	2053755	2774861	2898611	2493979	2733015	2560108	2485027	2490454	2417406
Fumarate_IP	24508244	31780618	32508482	31074100	31463978	31080616	30723366	31002022	30029130
3-phosphoglyceric acid_IP	13455924	18564848	19005458	20496506	20969274	21022288	24159026	29676588	30200350
Fructose 1-6 BP_IP	70230	86254	54881	106008	71557	47084	136583	152558	90421
NADP+_IP	0	0	0	0	0	0	0	0	0
UDP_IP	833495	1116467	1022279	1071342	992275	978984	965413	1068890	1000608
GDP_IP	315590	341585	363023	381406	428545	459472	395467	415156	354402
Pyridoxal-5-phosphate_IP	62804	32438	60157	103556	117098	117373	107559	141728	152693
folic acid_IP	0	0	6750	0	0	0	0	0	0
Citric acid_IP	1823375744	2143582592	2146791808	2109332480	2157954816	2171414272	2130749824	2125123968	2169303808
Phosphoenolpyruvate_IP	311214	465927	450507	491603	444561	483519	449848	487242	470046
ADP_IP	10862532	13620139	13752337	13471936	13083201	12815945	12909595	13316083	13171679
MethylcitricAcid_IP	1828467	2648408	2789876	2682717	2582683	2659513	2535259	2486638	2747047
NADH_IP	0	0	0	0	0	0	0	0	0
Flavin mononucleotide (FMN)_IP	12209	15035	16297	14482	20575	17101	21931	19125	23968
Alpha-ketomethylvalerate_IP	97245880	129111768	130571816	126743400	133850544	130749200	129311728	128927432	132969504
Alpha-Ketoisocaproate_IP	78188872	104034120	107410248	102859504	107598328	106011784	103281336	104962632	106427360
n-phenylalanine_IP	10572697	14278725	14255613	13823001	14433793	14274275	14025420	14092455	14270546
bisphosphoglycerate_IP	97147736	127094096	127600048	160139808	165957104	155451152	164077760	151990688	144668496
UDP-alpha-D-glucuronic acid_IP	12024	23622	24450	41731	28633	37843	39279	44883	45982
CTP_IP	14114	29293	18287	39892	25100	22269	52889	39151	33738
Flavin adenine dinucleotide (FAD)_IP	17756	29340	23183	22020	29203	26743	15469	18014	15621
GTP_IP	589619	815004	723399	1213520	1253557	1036144	1300561	1208247	952494
UTP_IP	622291	894229	890165	1040612	1071421	983680	1195777	1022744	875677
NADPH_IP	0	0	0	0	0	0	0	0	0
ATP_IP	11610515	14293315	13571083	17705178	16534116	15551984	19040834	16810376	14721422
Adenosine 3-phosphate 5-phosphosulfate_IP	0	20545	25707	24440	20013	24842	32091	53421	11202
coenzyme A_IP	5421	0	0	0	0	0	2949	0	0
sedoheptulose 7P_IP	259938	349432	385721	367422	348322	366225	339149	365009	365333
arachidonic acid_IP	30624210	41391372	40435300	51264280	52572804	48532736	46614244	51774520	50311188
Palmitoyl sphingomyelin_HILICA	32082840	25261304	16567927	39550588	18134042	18747204	38721916	22593000	13719062
Palmitoylcarnitine_HILICA	9329692	11752588	10750790	10335102	17237316	11150487	7722572	8564097	8373604
5-methylthioadenosine (MTA)_HILICA	1620566	2179416	2300816	1708302	2506762	2308961	1246986	1332035	1530690
nicotinamide_HILICA	1854201	3021842	3651870	2943387	3378400	3501134	2313879	3272514	3002520
adenine_HILICA	8021815	7147724	6691615	5628457	3900883	4109238	3567200	4950617	4090732
adenosine_HILICA	4796825	5461863	5676760	10188287	10571753	11495589	11980954	3507602	5291976
creatinine_HILICA	294266560	366858368	355228160	362587200	354197632	356906112	313664128	342112960	333921440
N-Acetylhistamine_HILICA	1045733	1148773	1298356	1380986	1437280	1220315	1160587	1132134	1136556
hypoxanthine_HILICA	2199664	3065316	2713763	2205877	2383208	2096419	231901	105653	51378
Hexanoylcarnitine_HILICA	4979560	6828238	7107509	6764670	6947712	6976277	5953427	6483806	6639564
riboflavin (Vitamin B2)_HILICA	487899	768367	790061	766364	921594	979628	810642	852606	908268
cytosine_HILICA	28007378	40480540	39163736	41385636	35510748	38538512	37520440	39636772	38226264
serotonin_HILICA	46335976	215659408	218176976	183419712	247434560	183513088	92879	105938	180161
serotonin_HILICA	7253208	34647444	33385796	28542640	37631432	28820470	190513	37099	227271
serotonin_HILICA	46335976	215659408	218176976	183419712	247434560	183513088	92879	105938	180161
serotonin_HILICA	7253208	34647444	33385796	28542640	37631432	28820470	190513	37099	227271
inosine_HILICA	51352	98045	66475	91423	90463	114341	127564	832660	805584
guanine_HILICA	19453	10745	6214	9122	7835	7583	5412	14932	6669
pantothenate (Vitamin B5)_HILICA	19913068	29568308	29168520	30230078	27802778	30835506	25384696	27854058	30467270
cytidine_HILICA	5873462	11631455	11602159	12137750	10610128	11363288	10404652	12165984	11745162
L-Phenylalanine_HILICA	194164240	252869088	246348112	251369392	268601312	261084320	272294784	289611840	298033824
tryptophan_HILICA	134728704	166045184	164204336	174668848	184746032	166233584	167168800	172162208	144976656
butyrylcarnitine_HILICA	61082492	78410872	76802176	80041120	79587000	86896800	74274072	75564264	82671352
leucine_HILICA	205384208	243724800	221335744	247172960	281883552	271149536	249064544	243329488	232737328
kynurenine_HILICA	4479642	6244367	6075625	5599302	6217628	6324578	5581237	5648312	5980922
1-methylnicotinamide_HILICA	29529134	40979608	39722724	37619384	39671296	39515984	32466478	36020268	38183488
Propionylcarnitine_HILICA	136059936	159905216	158496160	176788016	163552896	166739200	165844512	163126304	165623616
isoleucine_HILICA	150028272	189027392	192536960	205900336	209002016	196389728	203217088	207018992	171152320
guanosine_HILICA	7115	25229	21138	71981	70758	82462	101277	148389	114830
betaine_HILICA	1040586240	1323866880	1285574400	1360836608	1262216192	1332794112	1297923968	1324095744	1376749568
methylhistamine_HILICA	11786027	15139537	14576572	14513944	16652279	16474225	12921691	14324790	14447010
methionine_HILICA	75356904	96263608	92156992	97411384	98757392	98013912	85422552	89560648	93038624
N-acetylputrescine_HILICA	2354	5817	7396	5761	10970	3352	15688	20823	30178
N-acetylputrescine_HILICA	822509	829816	854324	676725	659312	745712	800816	705388	555811
N-acetylputrescine_HILICA	2354	5817	7396	5761	10970	3352	15688	20823	30178
N-acetylputrescine_HILICA	822509	829816	854324	676725	659312	745712	800816	705388	555811
Thiamine_HILICA	2544735	13191742	14989795	25436332	26138910	25791412	9981765	9490091	11905347
Acetyl-L-carnitine_HILICA	2628493824	3254223616	3109189888	3356242176	3269954304	3535858176	3032581632	3081991936	3323933440
valine_HILICA	1098717824	1352918656	1302915072	1411975168	1323121664	1371441280	1349884928	1379305216	1433321088
proline_HILICA	377666464	411372096	351495872	411051232	417345088	382819552	353519584	356344480	341657920
tyrosine_HILICA	163549136	179526368	166346208	182157680	165599504	161543440	156902352	158961600	145137488
Methyladenosine_HILICA	6671054	7334346	6960394	9858776	8501731	8309730	8057161	8978949	7891074
pipecolate_HILICA	22866348	28290810	26310334	21368608	23565646	27510408	21118184	22032940	25662506
taurine_HILICA	93721240	74696848	79080280	85269928	62394912	87228408	79025984	82609840	84316408
histamine_HILICA	800582	858538	826967	794419	936216	840870	611650	716464	686765
theanine_HILICA	1433908	1688822	1626543	3700724	2824429	3856961	4403019	4680588	6595982
L-Ergothioneine_HILICA	7888638	21881088	20583184	19104112	23971686	20153530	1123633	1236288	784411
cysteine-S-sulfate_HILICA	45689016	57489700	54202752	27120826	29645594	31486056	8904203	6905637	7075456
N-Acetyl-L-glutamine_HILICA	997618	1168235	1172705	1023712	1129802	1146897	1022345	1028138	1201596
4-guanidinobutyrate_HILICA	13999923	17654928	17954874	15163077	14959515	19931562	15961966	17270620	18166272
hypotaurine_HILICA	1030107	1315609	1274038	1294165	1387295	1460002	1154496	1138551	1183356
hydroxyproline_HILICA	27962344	38783864	37063536	27517992	36216112	38220432	31448202	27991828	34671908
creatine_HILICA	426369888	495630112	486397120	484873376	465058752	484472032	500764192	448431264	504719776
carnitine_HILICA	1768763264	2136189952	2141828736	2033744000	1961588224	2020193792	1962537088	1959029632	1941502592
threonine_HILICA	32261840	36575828	35483652	35453824	33817244	37894496	37611896	32764674	35235396
N5acetylornithine_HILICA	1342		609974	95975		83582	77183		65426
homoserine_HILICA	32317718	36152176	34049428	36008528	34023336	36877936	38115116	33147454	33783460
N2acetylornithine_HILICA	1342		609974	95975		83582	77183		65426
guanidinoacetate_HILICA	6712336	8434820	8157858	6281368	8178009	8741754	7520687	5929692	7395974
Acetylarginine_HILICA	15914923	14847111	12726675	14084533	12481238	13433773	18048004	10835515	11575276
methionine sulfoxide_HILICA	9722595	10911779	10527074	11268393	10375124	11454186	14595448	13991209	14083897
deoxycarnitine_HILICA	119788768	140336192	139422112	161303632	145630800	144387440	132353000	145287488	138852832
N-alpha-acetyllysine_HILICA	13700727	18866410	17386958	19904366	18332698	20730280	21185936	20451626	23117850
N6-carbamoyl-lysine (homocitrulline)_HILICA	15165238	21157356	21606484	22563740	19276312	23036932	20287404	19623178	21956032
glycerophosophocholine_HILICA	75119800	131130608	117416656	232851328	206166880	246639920	218632208	212279392	237068480
N-acetylaspartate (NAA)_HILICA	0	0	2993	0	0	0	0	0	0
N-acetylglutamate_HILICA	49381	105606	98719	81782	86243	99506	67771	63494	121168
asparagine_HILICA	33339914	38941268	36788072	42369932	37858972	37251968	39282620	36304104	33890876
S-adenosylhomocysteine (SAH)_HILICA	147445	273122	240356	329561	271802	272084	237591	226807	240991
citrulline_HILICA	128502008	146852768	148274112	165797856	145733808	153276144	161691520	153856560	145451328
glutatrylcarnitine_HILICA	4209543	5657068	5810320	7016712	5334029	6501072	6242202	5726213	6312424
N-acetylneuraminate_HILICA	1436890	1802625	1665245	1397135	1835409	1649635	1639408	1625961	1943422
adenosine 5'-monophosphate (AMP)_HILICA	33025382	42114768	45522972	43637928	43835960	53538396	38849680	42992820	54326180
asymmetric dimethylarginine (ADMA)_HILICA	42014836	78643688	78675992	82373072	69753648	79077064	67056716	70849512	75637040
uridine 5'-monophosphate (UMP)_HILICA	522846	782738	778610	698735	728858	916231	675489	752588	936096
N-acetylspermidine_HILICA	6246379	10065457	9900888	14531811	12334462	14131329	12713578	13380298	13597628
gamma-Glu-Cys_HILICA	15743	126137	222094	862668	838155	867208	134766	225803	257361
S-Lactoylglutathione_HILICA	0	260	0	0	115	0	0	0	0
2-aminoadipate_HILICA	8768263	13609779	13151411	14810334	13610796	14540284	12981575	15275169	16052900
glutamate_HILICA	16101665	21459794	20535604	29455260	26203456	27557878	52145400	70589824	70271872
malonylcarnitine_HILICA	1879352	3243466	2859436	3349528	3070565	3147001	2938717	3395872	3875758
ophthalmate_HILICA	755310	872655	950325	867478	815266	914415	735955	800778	941128
IMP_HILICA	178164	418621	398813	362347	333520	417480	252544	317269	399428
glutathione, reduced (GSH)_HILICA	803669	1629979	1685459	5394558	5547249	5172332	1234865	2355399	1735968
5-L-Glutamyl-taurine_HILICA	1025351	1437650	1480357	1448484	1333224	1562748	1292081	1612930	1763420
aspartate_HILICA	549075	959519	1022700	1096506	1126300	1401559	979724	1341586	1413371
trimethyllysine_HILICA	15287692	27162960	27078380	27192906	25480754	28153252	21432054	25944878	27337950
homoarginine_HILICA	569127	868348	917321	959108	996104	926056	744782	963760	902238
carnosine_HILICA	1111341	2035503	2202340	2093973	2002080	2326712	1622263	1934605	2433443
flavin adenine dinucleotide (FAD)_HILICA	81886	120788	117017	105880	117950	128961	78935	114775	101862
arginine_HILICA	101767512	223105456	255719136	221093648	252108992	320227744	219412880	275902368	408860960
nicotinamide adenine dinucleotide reduced (NADH)_HILICA	0	0	0	0	0	0	0	0	0
anserine_HILICA	1801393	3245682	3572885	3203121	3246455	3826285	2665958	3090507	3735518
N-Acetyl-1-aspartylglutamic acid_HILICA	201062	262785	300765	255292	224686	269698	222506	216192	292609
gamma-glutamylglycine_HILICA	5665014	10035359	9538843	8559764	9142545	9320805	7181779	8587758	8359566
lysine_HILICA	107171376	188252992	214641248	185876736	205868304	263531440	177408912	197073248	283207456
ornithine_HILICA	8416431	13243350	14256129	15017785	14268842	18524528	13486873	15470800	20545308
nicotinamide adenine dinucleotide (NAD+)_HILICA	20615	9428	5821	0	0	8689	11574	9061	16872
adenosine 5'-diphosphoribose_HILICA	662952	879390	801430	772784	703280	784816	633636	658668	723774
glucose 6-phosphate_HILICA	58660	163261	188973	87482	116245	186992	92397	123413	202307
glucose 6-phosphate_HILICA	115502	64969	127197	97732	70572	118289	91275	89102	151586
glucose 6-phosphate_HILICA	14215	8825	8128	4376	10416	6148	22542	6192	2759
glucose 6-phosphate_HILICA	58660	163261	188973	87482	116245	186992	92397	123413	202307
glucose 6-phosphate_HILICA	115502	64969	127197	97732	70572	118289	91275	89102	151586
glucose 6-phosphate_HILICA	14215	8825	8128	4376	10416	6148	22542	6192	2759
glucose 6-phosphate_HILICA	58660	163261	188973	87482	116245	186992	92397	123413	202307
glucose 6-phosphate_HILICA	115502	64969	127197	97732	70572	118289	91275	89102	151586
glucose 6-phosphate_HILICA	14215	8825	8128	4376	10416	6148	22542	6192	2759
S-Adenosylmethionine_HILICA	10709	20980	106576	26059	22437	93176	23815	43337	142646
Cytidine 5'-diphosphocholine_HILICA	67500	83028	73971	89186	74558	90234	81801	86282	97363
CDP-choline_HILICA	67472	83192	74002	89174	76520	90346	81962	86124	97309
cystathionine_HILICA	835358	1027688	1136418	1112052	935002	1121062	917791	976746	1304985
CDP-ethanolamine_HILICA	51980	33132	49954	53634	57691	56757	60368	66604	67225
UDP-N-acetylglucosamine (UDP-GlcNAc)_HILICA	135907	182688	171427	181532	173049	168474	178133	163770	183949
methylpicolinate_HILICA	63797	58168	64764	70383	58740	75183	55123	49305	70316
saccharopine_HILICA	12325	37393	21462	23195	8216	27781	13971	14093	35756
Glutamyl-glutamic acid_HILICA	377939	452549	426810	519955	501200	489560	486161	530067	526534
EDTA_HILICA	181847	4498576896	7123070464	1530493568	3158240512	6381174272	264285568	2041337728	9300364288
phosphocreatine_HILICA	3513537	4632743	4852078	4486236	4289630	4914917	3717358	3904828	5220884
tentative.GDP-fucose_HILICA	23290	18982	0	36983	11561	0	19842	34517	7591
Argininosuccinic acid_HILICA	442772	452760	410213	546821	484776	432687	571514	516357	428795
guanosine 5'-diphosphate (GDP)_HILICA	1311251	2713958	2586713	3088646	3170680	3562426	1927457	2886774	3027240
nicotinamide adenine dinucleotide phosphate (NADP+)_HILICA	0	16131	0	0	2389	26033	5425	8730	9568
glutathione, oxidized (GSSG)_HILICA	11707253	16076025	15869032	5168078	5726345	6559647	5517012	4915055	4422700
coenzytme a_HILICA	0	0	0	0	0	0	0	0	0
acetyl coenzyme a_HILICA	0	0	1759	0	0	3314	0	0	0
SPH(d16:0)_T3acidic	220697184	234869488	256187200	261717808	276488192	279284128	275736576	267232960	356906368
LPE(18:2)_T3acidic	63572884	81113808	92775432	89411176	95488808	90761432	71311648	65745080	85497720
LPE(20:5)_T3acidic	7702243	9326444	10998591	10607356	11736221	10439028	9301568	9221892	12882907
LPE(16:0)_T3acidic	109879136	129829640	141103216	151648496	151742304	139583376	125914368	124563696	137021488
LPE(22:6)_T3acidic	55754208	70503728	82878680	78272240	87279616	77831344	62196212	54520876	78910808
LPE(20:4)_T3acidic	4546098	5075387	5252546	5458786	5462220	5027903	4707801	4216006	5237653
MG(21:6)_T3acidic	27125522	37868296	41947704	31949168	32394818	34156588	29788582	27233004	38189044
MG(P-21:6)_T3acidic	28958540	40124116	46222820	34490036	36967284	38586228	32067268	29764596	42908836
MG(21:5)_T3acidic	38058728	53629808	57724208	47454192	43075460	47829956	42199348	39145640	53560076
MG(O-21:6)_T3acidic	1709401	2395975	2252094	2447291	2437927	2391712	2744127	2573778	2825185
PC(P-20:3)_T3acidic	11417003	13324099	13734424	13374630	12279002	12567342	11468739	11366539	14541608
PC(36:2)_T3acidic	24146236	87294792	37552388	37280656	41768660	49326304	7414547	37534472	37976964
LPC(15:0)_T3acidic	35385024	41391332	48716184	47977200	50546312	47919692	60729164	53533068	62874948
LPC(O-16:0)_T3acidic	33936232	43329104	48701188	51109464	54985644	45775652	76178904	76711000	78044200
LPC(16:1)_T3acidic	109714584	130418328	147670800	146086112	156212080	139380240	173009696	150300096	185681712
LPC(17:1)_T3acidic	21231026	26568084	30361354	30159712	32117032	27058182	37954216	33150140	40955900
LPC(P-18:0)_T3acidic	10045497	11519169	13060395	13729297	15817554	13017855	28763944	25558756	26497098
LPC(17:0)_T3acidic	80866248	94586648	105643864	110963264	119545912	102458536	164718288	159086576	158199136
LPC(18:2)_T3acidic	333395200	391447552	459753312	431318784	484130816	418045792	454388256	385640288	502412576
LPC(18:1)_T3acidic	154184592	185891232	209420160	201850416	228069136	197033168	250786704	217942224	257590816
LPC(19:0)_T3acidic	36205556	42924588	52090572	57970888	59485136	57461568	51785652	71833520	70192016
LPC(20:5)_T3acidic	98173008	124137000	141555824	135582272	154418368	133310168	128711720	118385864	155865664
LPC(20:4)_T3acidic	36527696	44320472	51744896	47874280	55573856	48511064	47461632	41837988	55433784
LPC(14:0)_T3acidic	2233080	2918188	3184000	3059923	3341497	3093854	3704524	3156471	4192824
LPC(20:3)_T3acidic	14219662	16849396	19353622	18413402	21300816	18160244	19241004	16175961	19956088
LPC(18:0)_T3acidic	103787744	134018000	151903984	128251552	140982368	143666000	112937104	155158624	161057200
LPC(22:6)_T3acidic	472506240	573829952	672407232	605904128	713619008	624946368	579376192	514840320	660973632
LPC(22:6)_T3acidic	18479030	21200886	22835878	21287184	23460146	23312802	21041230	19140914	23636546
LPC(22:6)_T3acidic	472506240	573829952	672407232	605904128	713619008	624946368	579376192	514840320	660973632
LPC(22:6)_T3acidic	18479030	21200886	22835878	21287184	23460146	23312802	21041230	19140914	23636546
LPC(P-16:0)_T3acidic	7177271	9237344	9881626	11081385	11804759	9756842	17721222	17153782	17945598
LPC(P-16:1)_T3acidic	2601110	3898234	2446362	4720898	3991029	5774273	4822444	2744462	6646156
LPC(22:5)_T3acidic	2750832	3463291	4162498	3438376	4335511	3561826	3287123	3414229	4144595
DG(21:3)_T3acidic	145339328	203430480	224486736	160544832	158079168	184080336	147674032	135301744	210460640

## Sheet: H2O-filter (7a)
Peak area (A.U) - Liver
Metabolite	AMW20			AMW20 +F			AMW50			AMW50 +F
3-hydroxybutyrylcarnitine_T3acidic	8275275	7172054	8340843	5302927	6372066	5463329	11237880	7842564	8240442	9330565	9281544	8478579
1-methylnicotinamide_HILICA	7364430	8794692	6917910	8224334	7115806	6579827	9632799	8940958	8437175	9146593	7961689	9664773
2-aminoadipate_HILICA	21992368	28057716	21822754	19632478	20661322	18543762	27015090	19666122	22633404	27008120	22122614	23234226
2-aminobutyrate_IP	1573830	1622960	1449620	1604964	1797223	1360448	1126210	1515951	1454038	1720216	1700166	1546459
2-deoxyuridine_IP	3995251	4107427	3691856	3618546	3589878	3341296	4153060	3647389	4474493	4557770	4229439	4062771
3-hydroxybutyrate_IP	174217440	175444800	167132112	143917648	161033424	143009152	197138032	154564864	164684304	203003120	198506784	179100432
3-hydroxyisobutyrate_IP	47050372	47119268	37984812	35194272	42469792	35906720	45982100	46346440	40947400	52849160	54898360	48803904
3-Methy2-oxovaleric acid_IP	6293915	6298827	5937991	5045877	5832239	5743744	5807730	6584844	6362461	6639352	6783056	6066224
3-Methyhistidine_T3acidic	6748644	7637516	6599130	6480683	6254393	6599311	6231385	6588886	7470178	6635595	6088328	6832444
3-phosphoglyceric acid_IP	525557664	565406208	526084768	398898304	425136352	410703136	881409536	877108864	754787200	862634880	841424768	794382720
4-guanidinobutyrate_HILICA	88943600	120626768	76807608	106016920	81217720	79586496	115692184	99082576	85620072	102410608	88420816	103288616
4-hydroxyproline_IP	431347	421250	387999	396683	347606	369243	311914	358641	376903	325742	342479	382801
5-aminolevulinic acid_IP	405793	373611	345828	360059	311881	333930	297896	336828	352170	298728	321967	344095
5-Aminovaleric acid_T3acidic	551084608	565656832	562173824	611476736	645961088	570937280	593335296	566348224	517914112	684013056	641182400	680394880
5-Glutamytaurine_HILICA	650872	974875	698104	615518	526638	699675	448475	562358	695083	654294	628509	616928
5-methylthioadenosine (MTA)_HILICA	25778452	27949286	23376868	39189904	37820024	38314508	30243044	23644772	37921244	66963728	51580412	70059712
PRPP							345321	252640	197894	1489116	1591058	1034729
6-Aminocaproic acid_T3acidic	343049	1063624	1008141	322519	782653	341788	443940	194469	328676	622384	1365209	712605
AcCa(12:0)_T3acidic	2322209	1820315	2538327	2194499	2220453	1876631	2423217	2827344	3205817	2132568	2601758	1801825
AcCa(14:0)_T3acidic	7433259	5261679	8546331	6297232	6830115	5760010	5956823	7718358	7451363	2183979	2635152	2128175
AcCa(14:1)_T3acidic	4387608	3385495	5578259	3608209	4181337	3578834	3752952	5158778	5170378	3395721	4394282	2659565
AcCa(15:2)_T3acidic	2103492	2452503	2908357	2149702	2238671	1819213	1432359	2061841	3528712	2274142	2524183	1262213
AcCa(16:0)_T3acidic	51595060	33092374	54973380	37873060	36883688		34290628	41249036	34513024
AcCa(16:1)_T3acidic	6883231	5004349	8015797	6041926	6149765	5423932	6111877	7255027	6520377	1085182	1862984	1145846
AcCa(16:2)_T3acidic	1345906	1091072	1684738	1392276	1356621	1099728	1024555	1413323	1087315	725411	1052438	684777
AcCa(18:0)_T3acidic	24716588	25681146	34121528	25294790	25454326	24667302	13176039	16629704	14565396	19958	104739	55988
AcCa(18:1)_T3acidic	53890772	39241944	67428904	46349088	52170960	42697384	36705396	47335744	37589728	1375801	2386689	1490331
AcCa(18:2)_T3acidic	12147695	8375689	12696753	10149519	10255274	9368262	8880828	10730806	7344495	714037	1322643	854123
AcCa(20:2)_T3acidic	1505806	1442660	1998111	1527692	1515174	1245335	941883	1438653	690077		15609	24002
AcCa(20:4)_T3acidic	2864917	2441629	3815546	3212253	3217243	3147249	1422835	2221337	726494	187942	371927	169139
AcCa(20:5)_T3acidic	2029657	1697717	2976463	2394042	2494350	1987608	892014	1772889	405914	498744	808811	475305
Acetycarnitine_HILICA	1323207424	1470461824	1206879232	1119747712	1127220352	1006395136	1320573696	1160534656	1174930944	1241727104	1195293696	1216250624
Acetycarnitine_T3acidic	365586624	372313600	373292960	303372384	318339200	288085152	380246880	348529408	385026080	387286016	377099424	422120128
Acetylarginine_HILICA	5392863	4911715	3735281	2833930	4051142	3412296	4451378	3493291	4916336	3980445	3111283	5065900
Acetylcholine_T3acidic	26037398	25333680	28045716	22876638	24126126	21884344	27345624	26522170	25136050	28143498	28125870	33005574
acetylornithine_HILICA	3553603	3515441	2945285	3194167	3210880	3084880	3646491	4024460	2952644	3830494	3275368	3955202
acetyserine_IP	4164457	4847080	3936847	2880241	3251061	2922780	4782722	4192889	4757614	5260813	4587613	4358940
adenine_HILICA	16543100	17665782	18505434	22814568	22536048	28332898	29472892	14242749	26459588	111555056	79494384	110372928
adenosine 3-phosphate 5-phosphosulfate_IP	3099553	2535256	2759127	564849	859914	689580	13158320	11691912	6470659	10938626	11140635	9214264
Adenosine diphosphate ribose_IP	11938787	12009604	8662392	3243620	3826864	3610559	18014862	9687430	10266503	13278773	10984691	14493226
adenosine_IP	1746857	2011177	1813835	1424968	1560460	1615801	732762	1051059	87246	4005539	3283232	3389909
adeosine cyclophosphate_IP	471156	361141	563664	255049	272299	346476	301482	375025	457927	585557	530098	399362
ADP_IP	143034576	148650768	141394912	33883276	43365688	37571020	521066112	454836544	474415008	378834720	379616928	437452864
alanine_IP	44550928	42156308	42129084	45834952	46040036	45981460	43959348	38635472	41811220	44737112	44587844	44587880
Allantoin_T3acidic	534276	568402	498461	621497	492972	535693	588708	548234	570933	570535	692191	599625
Allopurinol_T3acidic	1186609	1018798	1319797	555707	809722	1059623	90171672	64378536	33093776	1012589	2397684	1854637
alpha-Glycerylphosphorylcholine_T3acidic	503722880	603675008	556597440	417859040	451536800	457030944	496922528	478302752	550438848	542334336	506197536	496313824
alpha-ketoglutarate_IP	14170951	16837022	12244344	8877064	9808520	9201538	1853498	5013615	6593289	15994578	14247562	17663956
Aminoadipic acid_T3acidic	14985890	16773617	16064898	12195018	13400966	12407937	19096716	14340596	16455563	19101126	16793424	16575540
AMP_IP	72852248	79944256	69019296	37764296	42655512	39237980	193461296	147514848	185486832	178815648	165472528	142545792
anserine_HILICA	2553161	2002116	1914340	1843978	1433843	1874175	2738948	1355498	4789846	1602857	1599377	4446749
arginine_HILICA		3911890	4196503		5119239	5022486				4184023	9796024	9565289
Argininosuccinic acid_HILICA	5141290	5144018	3988946	3651190	4032446	3751239	2783678	2745516	2783001	4119986	3103391	4379784
asparagine_HILICA	2640733	2435661	2442690	2554390	2748473	2531413	2245691	2188149	2225556	2940240	3163919	3808064
aspartate_IP	449852000	451488480	423599776	411592992	437101152	408293920	486657248	434841472	444077696	513187008	491089280	493258432
asp-asp dipeptide_IP	2756841	2616431	2393864	1404441	1637350	1538496	3141411	3097980	3613980	3823525	3876821	3795117
asp-gly dipeptide_IP	4817983	5067675	4573050	3909034	4006093	3734547	6272023	5714491	6995798	7345208	7197958	6891540
asymmetric dimethylarginine (ADMA)_HILICA	14918020	16618954	13686384	18054000	14759176	13482056	15549800	16775906	15808792	22308684	19690274	22389244
ATP_IP	187399536	157649280	150004896	33448992	46721020	42359916	686817920	682559104	690643968	719561280	702279296	676896064
Betaine_T3acidic	548569216	566361792	560115712	607499712	645312128	571025344	592910592	564856256	515060064	679542400	639676480	679034752
bisphosphoglycerate_IP	30113816	28949756	35851576	1697227	2300182	1332627	831737088	821367808	533688032	829203392	953691520	839634240
butyrylcarnitine_HILICA	77023136	92588632	75956744	59892552	63787520	62104084	72578496	75008344	96393128	81608696	72025336	86200760
carnitine_HILICA	1158856576	1086675584	1082727808	1057150720	1115420288	1059684672	1208627072	1132615680	1477974656	1156035840	1172331264	1199263744
Carnosine_T3acidic	385781	269746	258807	295480	242267	211297	338718	142767	483365	314002	295223	538955
CDP_IP	1340763	1446627	1150169	361371	502358	496089	7142707	6174474	6359029	6773490	6574241	5874561
CDP-choline_HILICA	4027158	4660774	3561651	2664676	2578022	2303892	4556339	3976774	3935856	4567190	4632181	4457543
CDP-ethanolamine_IP	2942358	3165654	2643699	1781542	1841641	1987155	3773637	3521423	3595828	4157707	4078285	3926311
CDP-n-acetylneuraminic acid_IP	18632012	18840018	15695154	12692508	13596393	12893206	20241164	18989260	18577740	17548334	20063976	20214490
cis-4-Hydroxy-D-proline_T3acidic	3163468	4034321	3590209	3709524	3726769	3481859	3791828	3345170	3865525	3734036	3619451	3393928
Citric acid_IP	599457152	579882560	492616256	425588704	443329216	429486720	1028823040	838568960	960097664	961548352	891799104	990745792
citrulline_IP	1762236	1603968	1646549	1625939	1727680	1417663	1643504	1503241	1444559	1678372	1698827	1931653
Citrulline_T3acidic	10679085	10086231	10038680	9894428	11129010	9590819	9652936	9604566	9920722	12627568	11712261	13328276
CMP_IP	6435065	8371434	4467256	3047071	3309289	4263793	16051463	10415932	13043802	12997930	10289280	13663516
coenzyme A_IP	7682973	7113663	7299711	1432261	1994257	1388720	3233315	5849864	6259397	8348652	6911154	4518320
Creatine_IP	3074470	1503178	1941554	1479594	1175895	1447758	3195385	1142856	3543533	981452	1051545	1679096
Creatinine_T3acidic	4379525	3723433	3538075	4739012	4852073	5023912	4372050	3234176	5313307	4443583	4913924	5927001
CTP_IP	1476155	1312014	1320175	267575	405843	270843	10135366	11769430	11017993	11810902	12448262	10165084
cystathionine_IP	539318	457998	477806	477670	505074	445940	651625	547353	534339	754176	670257	757036
Cytidine 5'-diphosphocholine_T3acidic	6642855	7148025	7454285	3453383	3913054	3378836	7235219	6790565	6814081	7644761	7514410	7789785
cytidine_IP	1243251	2433883	1433882	1304581	2027207	1528321	1120258	2978941	1744292	2497513	2256348	2854247
Cytosine_T3acidic	1017780	1128708	1042537	739205	748070	838655	1229628	1267500	1221029	1464168	1577382	1382237
D-a-Hydroxyglutaric acid_IP	29357446	31799544	29709824	20053738	20883994	20049184	28821962	28543102	35489480	31162086	29985772	30830318
DAP(O-16:0)_T3acidic	2772818	1920102	3302174	2249041	3355962	1945789	2373588	8435645	4630109	3088581	5386594	3140741
D-Carnitine_T3acidic	292416096	309919584	313403136	276298496	284781088	286074816	279872160	284617728	300645920	307801984	305952960	314088800
deoxycarnitine_HILICA	137066928	165980832	121595312	149527104	127582352	114653904	160720768	134808016	131574552	164229152	144901168	168009200
DG(21:3)_T3acidic	38710	39055	75815	155840	252732	64169	101366	140761	99586	156730	197865
DG(O-24:6)_T3acidic	1106709	903533	1143170	1042918	1347776	780608	1484500	1696375	1232909	639919	1034781	1054910
dihydroxyacetone phosphate_IP	11148967	10236340	11738475	4853373	5127031	3922186	29177404	30847380	26065556	22023244	26377346	21683700
dimethylglycine_IP	1394650	1420378	1283768	1438546	1636075	1203588	1046250	965775	1258649	1544307	1484365	1380562
D-Mannosamine_T3acidic	6642017	7442217	7561608	7233149	7416793	7027707	7284341	7510440	7190360	7725782	8598315	7809710
dTDP_IP	448300	421590	304867	166190	82296	184238	1036195	799006	888684	926679	818215	741817
Ergothioneine_T3acidic	281686848	323402688	306489664	264755616	272726752	264027776	294683584	296286144	334208288	335388160	329503520	333040128
farnesyl pyrophosphate_IP	126078	153231	158324	126066	156584	168220	239917	311678	145743	132993	137794	136908
flavin adenine dinucleotide (FAD)_IP	6698981	6889608	6078120	1677140	2073130	1695531	9015223	8256986	7774609	8327897	8063466	7093819
Flavin mononucleotide (FMN)_T3acidic	2925908	3266648	3387671	1676073	1792679	2039132	19670238	17348320	29615474	4107812	3952877	4833111
Fructose 1-6 BP_IP	1112532	1818989	1844857	306690	309693	345369	9348262	9671354	9566704	8308225	8424902	9175146
fumarate_IP	139064032	140439936	103741928	82910216	92193632	74275640	145398592	114401816	124256192	147085264	130303200	153161024
GABA_IP	1278743	1301302	1195353	1298513	1504979	1153958	1011850	908845	1109633	1435063	1354839	1261838
galactonic acid_IP	1814770304	2245420032	1795797888	1624492032	1662675712	1587904384	1865372672	1916301440	2173796352	2213150976	2119051520	1979354752
gamma-Glu-Cys_IP	2629362	1954959	3014179	2321419	2281984	1969773	1784982	1916413	3647796	5615612	3679495	3143347
gamma-glutamylglycine_HILICA	32509232	50188740	33225474	26310202	29017308	27096282	43615744	44412160	48997940	47558104	32642762	36222240
GDP_IP	3017299	4424696	2390932	499143	780628	639016	18458766	16563039	14310761	16602123	15367594	17974548
GDP-Mannose_IP	2169853	1907747	1872679	1214645	1354928	1292594	3198036	3049026	3363061	2990758	3067051	2756716
Gluconic acid_IP	157862656	185220256	145051744	135737968	146896544	179789056	189524112	208125040	157598688	195236912	184187488	179045056
glu-gly dipeptide_IP	12131381	16910508	13107367	9603997	10557404	10989262	13325559	14582444	19722316	16177578	14514283	12150730
Glu-Ile_IP	489943	558928	460961	331967	420349	409455	522578	520061	542570	635523	575267	530455
Glu-Leu dipeptide_IP	2477349	2819535	2575326	1784296	1780637	2077925	2340225	2417756	2927557	2767485	2523680	2326421
glutamate_IP	197318352	200815440	185192864	173042432	178961520	165017744	216181088	197579936	211161952	227022272	217271232	222058688
Glutamic acid_T3acidic	75801592	78150808	74520768	60854460	67786232	61454940	89299632	76646872	77735328	90549952	81584672	88259872
glutamine_IP	48587956	52796200	51385724	53974480	53311724	52124124	45072448	45064008	44941956	49356320	49248076	48833704
Glutamine_T3acidic	160287440	183314688	172373520	167900992	172808432	172315456	170809520	166319488	169754112	179335056	173984928	177703312
Glutamyglutamic acid_HILICA	358255	379104	380355	200483	242116	208778	15977246	7386218	5025801	405902	370177	647541
Glutathione (reduced)_IP	1906314368	1652787712	2212028928	1651396096	1665767808	1430233472	1355030400	1523823616	2047229696	2903243776	2144583936	2068880000
Glutathione oxidized_IP	236957072	244638224	205209936	165694464	181789232	170796480	259918176	247804400	247944432	229715808	262716400	265678880
glutatrylcarnitine_HILICA	120584768	138281200	95688616	63288912	63018968	48740516	152599104	133232456	115056088	153637952	114815184	138711760
glu-thr_IP	2014727	2932546	2229157	1923656	1744782	1675682	2047068	2088034	3631667	2600829	2581069	2528652
glycero3-phosphate_IP	1698839680	1838778368	1614728960	1377909248	1450090240	1434045952	1947107584	1744780672	2100646784	2045189376	1976699776	1817853440
glycerophosophocholine_HILICA	1006539904	1091789440	953168064	710324992	843665472	849768960	993880832	1001782848	1209236736	1074715904	912956032	1125794816
glycine_IP	13368912	14843837	13605516	14535605	15007470	13922723	14785308	13731332	13521156	14658314	13961890	14068835
Glycyglycine_T3acidic	1009932	1201266	1136235	1187400	1087445	1326171	753266	887634	792263	1193980	1324749	1261738
Glycyleucine_T3acidic	3885763	4637443	4459582	3436439	3824972	3664852	4110172	4551790	4399089	4410803	4634882	4838815
GMP_IP	25437688	28528866	13149065	10614406	12141619	19095270	112884000	69683232	74068960	82351568	59420264	91727144
GTP_IP	2830283	2441353	2524095	421535	728224	667876	41719920	47305960	35700784	48411440	53144344	38915888
guanidinoacetate_HILICA	8061789	8741208	6971652	7768726	8475617	7740381	7863494	9322088	6358414	9136133	7373225	9238528
Guanine_T3acidic	1058275	1110203	801973	704575	751705	1214501	3010716	2246914	2788568	2148952	2405310	2579390
guanosine 5'-diphosphate (GDP)_HILICA	4186221	4893015	2759170	1574687	1477867	1603532	13079422	13792613	11695166	13156157	12055671	15148880
guanosine_HILICA	1515048	2640294	862231	1215894	1195588	1772813	10885309	7782843	5343262	3090058	1658523	3345355
Hexanoylcarnitine_HILICA	3858289	4125749	3400113	3053027	3082985	2717942	4294542	4133773	4149498	4421905	4040075	4088745
Hexose-Phosphate 1_IP	69051912	63850272	68373256	55724660	55264244	44811616	83570240	89325352	107228664	91459336	99545376	93530720
Hexose-Phosphate 2_IP	37227944	37276632	39100872	32576066	30084400	23749600	53514484	55120884	66206288	55373196	74656584	59629628
Hexose-Phosphate 3_IP	113017184	108494488	116090080	99888808	93718648	80024208	115150208	117128424	148041760	149771056	169901408	162503536
Hexose-Phosphate 4_IP	24126014	22235640	25565982	20619716	19809658	16638111	23532356	27095324	24704820	30926362	35811564	33656316
Hexose-Phosphate 5_IP	18730346	19209114	14407193	14403087	14219207	15342132	25472440	22033708	21581806	27815210	24113070	26523330
Histamine_T3acidic	1335264	1547310	1164074	867825	926902	1199521	746517	579741	1483029	807701	998340	1691340
Histidine_T3acidic	31045024	32853852	31102030	31210964	32232724	33776524	31685630	29818032	29362414	32164668	32748194	32135654
homoarginine_HILICA	853982	971001	831643	995067	819450	737228	335501	532130	728467	1208938	1052950	954809
Homocitrulline_T3acidic	1207778	1179707	1229424	1196143	1099916	1223575	1319652	1307387	1312106	1327389	1356939	1495612
homoserine_HILICA	3162695	3491618	3142218	3525680	3382151	3449670	3678886	3521551	3514179	3899231	3769921	3837771
Hydroxyproline_T3acidic	3143840	3997569	3562760	3677412	3703634	3458301	3764013	3315000	3825517	3709394	3590216	3599385
hypotaurine_HILICA	4287165	5239989	3503948	4687124	4060574	3396614	5483547	4694838	4216688	6200816	4499190	5688568
hypoxanthine_HILICA	2238600	1585957	1516881	1520827	1736615	2091895	5348714	1306650	2140751	1613946	3184704	1528418
IMP_IP	13165810	11361845	11764723	5529716	5532638	7177009	17442752	10909888	22832548	12766880	13221537	13008937
indolelactic acid_IP	159107	172045	87318	105236	101425	130413	143455	129069	138281	158695	154971	183123
indoxylsulfate_IP	5074103	3951348	4019526	4476250	4061141	3779484	4542905	4531049	3550726	4789752	5095700	4829632
inosine_HILICA	241084	215815	226302	97067	138718	191640	18487806	13213190	7215451	212527	499506	309936
Isoleucine_IP	12916959	11358787	12364365	14297961	13335374	13091331	16541049	13842964	14663567	16329375	19000786	17126730
itaconate_IP	1579434	1411261	1638856	1444891	1612573	1571813	2050525	2190442	1583372	1785946	1769081	2386872
Ketoleucine_IP	2178421	2118946	2380692	2232673	2506430	2067072	1887163	2354807	2263831	2448735	2832105	2820002
kynurenine_HILICA	130779	121893	96969	112479	135040	119025	173514	171833	147511	163086	149712	196411
L(-)-Pipecolinic acid_T3acidic	5145034	5610464	5160844	4860688	5087951	4671005	4124725	4646653	5658628	4789146	4504052	4910208
Lactate_IP	2718300416	2688856320	2433352960	2333794560	2463667968	2422812672	2635456768	2601890048	2643443712	2706980864	2603654400	2927130368
Leucine_IP	20597206	17679820	18527510	21053734	21192868	19811806	24703814	22007828	23939676	25516054	28645066	26446620
LPC(14:0)_T3acidic	4406241	3866218	5248874	3095640	3428084	2727337	5233914	5703257	4608330	662412	790587	567025
LPC(15:0)_T3acidic	8328084	6689494	10544797	5679230	6528506	5056703	8530459	10842324	7300910	366682	414544	465747
LPC(15:1)_T3acidic	69160752	66694956	91659328	42476432	49143288	41589696	148169424	206104016	65840120	1357708	1438495	2306880
LPC(16:0)_T3acidic	1849649280	2120302208	2509040896	1672066432	1771698432	1587743616	1960557824	2439004160	1947446400	36083948	41469836	42490056
LPC(16:1)_T3acidic	24179914	19919898	26443762	13143573	15684869	13612823	29016102	37621212	24559950	1587825	1991656	1843094
LPC(17:0)_T3acidic	33102354	28943420	40390336	24834788	24982712	22160100	28811290	37304768	23155786	194819	163153	192785
LPC(17:1)_T3acidic	3990704	3206223	4859901	2694941	2799521	2393502	4715079	6311490	3864783	77213	66681	100051
LPC(17:3)_T3acidic	2491649	2553171	3370587	2648035	3329146	3184319	1563497	3204102	534047			32932
LPC(18:0)_T3acidic	914819264	1132309248	1568114304	1020479296	1215274496	964516160	882010176	1069920192	685433408	4650553	6341753	8170968
LPC(18:2)_T3acidic	632519	58297	43302	269292	366705	10684	68962	462411		109173	908663	205760
LPC(18:3)_T3acidic	2095251	1554883	2413511	1731212	2172379	1908657	1105029	1719222	1106130	211006	366841	241968
LPC(19:1)_T3acidic	1284698	1123972	2198641	1276028	1222097	1058327	1569050	2371502	1297369
LPC(20:1)_T3acidic	8261856	12550103	14976978	9028847	10559247	9115791	9833133	12791633	9458615			23639
LPC(20:2)_T3acidic	7813653	7199803	9513848	6222105	6469697	5666594	5623965	8146452	4590482		73030	22877
LPC(20:3)_T3acidic	22676364	31321710	38928780	31332310	32822496	29609712	13258484	19168260	12730429	720274	851012	975705
LPC(20:4)_T3acidic	81989176	82078064	119802440	89113616	100663648	87500064	38478720	54955064	18934662	4944813	6403037	5209307
LPC(20:5)_T3acidic	6447507	5542357	8626654	6710280	8286005	6398982	2655798	4202138	1169201	1200568	1705677	1191916
LPC(22:4)_T3acidic	849943	1107480	1133122	753666	858312	848344	541166	724042	221522
LPC(22:5)_T3acidic	3256444	3444374	3532889	2692017	3212823	2924707	1428312	2302835	602600	106221	91756	159762
LPC(22:6)_T3acidic	60559796	61817140	94716888	67127544	82950816	67651936	18128778	34547784	7516817	3418951	4872134	3387904
LPC(24:5)_T3acidic		87175	237072	83659	100371	70100		67025
LPC(O-16:0)_T3acidic	10845974	9413146	14520865	9111016	9487322	8043235	8295845	11452158	7688463	174848	45242	120168
LPC(O-16:1)_T3acidic	2817074	2394583	3518886	2091962	2538615	2194161	2089950	2834262	1767198	31535
LPC(O-18:0)_T3acidic	2932903	4911163	5786148	3667111	4141936	3427102	2408375	3287889	1923834			26333
LPC(O-18:1)_T3acidic	2844689	2458021	3520821	2105253	2230064	1902498	2277115	3375655	2052836			21753
LPC(P-16:0)_T3acidic	2817074	2394384	3519178	2072658	2538404	2199144	2065268	2834262	1767198	31535
LPC(P-18:0)_T3acidic	2866642	2489691	3551206	2118377	2238947	1923932	2276702	3375704	2064534			21753
LPE (18:0)_T3acidic	73640872	88966520	133993232	61172484	79372360	62907280	173615456	230073968	93122968	930932	1433838	2715900
LPE(16:0)_T3acidic	177219264	169446256	224740720	96324608	105790976	94788744	386814944	485890144	178993200	3817690	3820659	5640062
LPE(18:0)_T3acidic	70419216	86528776	128486312	58703356	74873544	58720740	169844800	222576928	89487160	931175	1404347	2657239
LPE(18:1)_T3acidic	68375168	65679360	90340184	41996436	48473956	40754752	141786624	197120176	65052172	1361112	1457705	2220973
LPE(18:2)_T3acidic	25047748	26272586	35871856	26833748	32420964	29405982	17220914	25433780	10513885	995912	632514	1364668
LPE(20:4)_T3acidic	31794070	31795770	48357956	36903948	46714456	41401472	20262264	31877212	5645322	1652333	1517226	1902355
LPE(20:5)_T3acidic	3201331	3689093	5145877	3246339	4358630	3821132	1559922	2546946	406478	262988	261038	309896
LPE(22:5)_T3acidic	1854063	2099670	3113328	1859408	2095909	1826070	2441268	4106039	564688	8457	25449	22856
LPE(22:6)_T3acidic	43413324	44885164	63870152	49809728	63661340	55772812	15595781	29444982	3594874	1978612	2371611	2026007
LPS(22:6)_T3acidic	3272006	3667735	4979423	5134548	5528149	4546479	1223469	2359674	241537	1178510	1165864	1429204
lysine_HILICA	35748852	33297346	34948012	30636400	29899360	26529110	66224004	61533204	64847856	78134256	73365536	86454536
malate_IP	2680651008	2788992512	2474231808	2344416768	2484506368	2268422656	2852585472	2643329536	2795216128	3011708928	2941773056	3113474560
malonylcarnitine_HILICA	49428228	59357076	44477812	28204146	29981438	24818064	50591036	45729792	51053152	53440964	44582132	49151004
methionine sulfoxide_HILICA	1301292	1160197	936935	1138522	998569	945454	2095340	1728602	1073934	1320828	1262735	1400353
methionine_IP	5227666	4799451	4774804	5062156	4909989	4632683	5516684	5146944	6829603	6541748	6874578	6757659
Methyl isonicotinate_T3acidic	84372232	92070368	88616232	101468952	104031416	106075512	86823152	86935912	87316128	104896760	108525352	101348488
Methyladenosine_HILICA	4067748	5921958	4004745	4978630	4097773	4219546	4919441	4846456	4757338	4866264	4862929	4361662
Methylcitric Acid_IP	2976025	2461636	2423679	1413612	1774338	1931596	4122120	3825738	3897110	4405300	3891240	3912834
methylhistamine_HILICA	2485138	2573103	1986258	2671316	1803188	2246792	2389436	1903029	2785796	2465140	2092224	2261802
methylpicolinate_HILICA	3839555	4765563	3563113	1527851	1675191	1274993	4168881	4031826	4185743	3788286	3414317	3607918
Methylthioadenosine_IP	367124	385433	455943	294158	358808	434615	91887	196075	375905	489809	520154	659486
MG(21:5)_T3acidic	3776960	2838616	4530873	3660909	4853662	2684960	2997336	9582850	6072471	4985653	8109514	4067368
MG(21:6)_T3acidic	78267368	56064340	99288200	74112592	105082960	58420552	71241488	215499888	143141248	96116720	168210672	83349616
MG(P-21:6)_T3acidic	27300146	21991060	34123876	25423764	34832596	18726730	24189268	69522624	45108036	36445364	63602968	28686190
Muramic acid_T3acidic	2802527	2480670	4126487	6768588	10566878	6363053	1972409	3843928	1066422	2742706	2763561	1993259
acetylysine_T3acidic	3885763	4637443	4459582	3436439	3824972	3664852	4110172	4551790	4399089	4410803	4634882	4838815
N6-carbamoylysine (homocitrulline)_HILICA	2550117	3055607	1897290	2353347	2031004	1849096	2884623	2491660	2463065	2955828	2512437	3087600
N-Acetyaspartic acid_IP	19765548	17481924	16337177	10903013	10777814	11418813	19948542	19027318	18636516	20552936	17208742	22313190
N-Acetylserine_T3acidic	76109432	78464104	74857296	61090380	68108376	61725912	89672224	77002712	78017408	90953200	81981272	88624512
N-Acetyglutamine_HILICA	1606812	1895781	1516296	924002	1109983	968357	1598763	1567485	1603100	1648106	1585978	1523964
N-Acetyhistidine_T3acidic	9891507	11499982	10427338	6757123	8139285	7134500	9463947	9850864	10409423	10827063	10745317	10642737
N-acetylalanine_IP	2338369	2095692	2235986	1752217	1734133	1590652	2079535	1806737	1947714	2607096	2356781	2524340
n-acetylglutamate_IP	327047488	326351808	276453632	150065424	186151712	141215520	344845632	297694208	309805184	386033344	351098176	366041760
N-Acetylhistamine_HILICA	769664	768082	767233	693492	680396	503177	815657	453588	582684	758549	694400	726050
n-acetylneuraminic acid_IP	2511558	2495355	2283413	1746741	1790770	1569322	2513979	2460684	2962687	2798171	2956131	3400339
N-acetylspermidine_HILICA	2837301	3466816	2743124	2169775	1926842	1780986	5030285	6362132	8919757	6381729	4862428	6532574
n-acetyphenylalanine_IP	1835355	1914931	1618840	1278790	1298890	1153339	1789628	1535785	1771043	2021540	1956801	1873471
n-acetytryptophan_IP	101494	109494	119371	60033	57803	33621	54448	76491	107485	104302	88323	92315
NAD+_IP	88160064	90237624	87635752	54650196	60103908	52945604	95902072	94270720	100812616	95982696	95126056	91183016
NADP+_IP	3950187	3524614	4275499	136915	502796	281762	22202892	20797514	20656466	19328870	17953602	18049198
NADPH_IP	3719775	3157710	2344841	205432	409458	240324	6987	9192		162201	3025530	158532
N-alpha-acetyllysine_HILICA	10490929	14239949	8774850	8889772	8622059	7920193	11442775	10330524	10656431	10805084	9073841	11362302
n-carbamyglutamic acid_IP	146184	175234	134015	100329	79132	85414	202189	171945	198358	217768	188690	204149
N-Glycolylneuraminic acid_IP	13330856	13552461	12623085	8880073	9765687	8806193	15243175	14323143	14188184	16425770	15562727	16360703
NADH	14856092	15797255	18465102	5230336	4974054	3811841	1022249	1117713	2155650	10283805	10372993	8188558
Nicotinamide_T3acidic	56798620	63121380	41103056	36011076	38976628	42636500	89170168	62074508	59138180	68616008	55156352	76199408
N-Methy-aspartic acid_T3acidic	76953840	79233752	75843224	61676412	66852160	61423288	89299632	75562296	78957016	90708352	80514576	87093952
N-Methyglutamic acid_T3acidic	14985890	16773617	16064898	12195018	13400966	12407937	19096716	14340596	16455563	19101126	16793424	16575540
O-Acetycarnitine_T3acidic	158713104	169653104	173849232	119837800	130426960	113793144	182050400	166158928	167215264	179979808	177253312	186253440
O-Phosphorylethanolamine_IP	12085726	10573446	10728069	9764719	10650010	9876109	17970142	17326430	17718526	20721648	19171600	22069140
Ophthalmate_IP	125986744	163978336	131016416	91111336	98055424	89297040	120493968	134430320	171454016	156768544	153363664	123636544
ornithine_HILICA	4138454	4949989	4045132	4689302	4029963	3956852	11720183	10130546	11356190	12614452	10144441	11863528
orotic acid_IP	295595	284088	182626	196231	205832	145026	247201	255996	302863	324687	287307	323865
orotidine_IP	2383075	2323348	2189734	1695558	1630961	1309986	2392874	2339137	2651999	2661096	2908612	2737809
Palmitoyl sphingomyelin_HILICA	47913924	51013056	65642132	6818961	6251623	11125523	23798520	28345560	10520716	26695	63086	39407
Pantothenic acid_IP	20007548	18783202	17384488	11033330	11945013	10313393	24682940	21078076	25642370	24617572	25301374	23675096
PC(19:2)_T3acidic			88483	140566	103582	151698						22759
PC(22:2)_T3acidic		58042	142546	237810	207863	133203	24440	25990
PC(22:3)_T3acidic	471337	611008	574250	272179	270621	287262	438578	403896	405623	15419	28106	20592
PC(O-16:0)_T3acidic	1839478912	2121012352	2506035456	1672039168	1797290496	1570378496	1957802880	2435362048	1945494784	35992940	41429520	42082360
Pentose-Phosphate 1_IP	7678398	8198658	7911692	4604739	4432889	3568816	36887472	30189256	42466264	12004157	23246038	13434138
Pentose-Phosphate 2_IP	23054548	27471152	26583908	19157238	20077034	15649191	43429992	38529884	40547936	42654904	41363720	36739264
phenylalanine_IP	19810636	18711112	19496406	21169256	21052302	19865128	23786882	22509446	26237668	23450690	26095746	22480820
phosphocreatine_HILICA	32068454	16923020	19679190	16079676	13895363	16404489	16007880	9937943	44215556	16533933	21387910	31202250
Phosphoenolpyruvate_IP	47139620	47563556	51688804	22878886	28422648	24779394	125470736	124951000	106961104	160729184	165062816	153880000
Phosphoserine_T3acidic	878230	964454	959958	699683	637827	418847	1206245	1030308	1124451	1236161	996568	1202633
p-Hydroxyphenyllactic acid_IP	903554	894654	866028	729039	651130	672863	979321	796687	1143478	937891	984185	1020865
pipecolate_HILICA	4786368	7185007	4643826	5764574	5164350	4989445	4758170	4750569	4899849	4655649	4501591	4549204
Proline_IP	2946745	2691743	2813962	2171324	2399587	2565221	3251810	2806574	2777347	2531884	1985210	1894438
Propionylcarnitine_HILICA	116767256	108716048	100205560	89631328	99855272	87496896	116811448	106751392	111430752	129533432	106008392	127246104
Propionyllevocarnitine_T3acidic	32041806	34034432	31939054	22640134	25344736	20420570	34327916	32602706	31817100	39475328	33560248	34419432
Pyridoxal-5-phosphate_IP	20397000	19018530	18216790	5999662	7944103	4667341	48017468	37501060	28293824	14051410	13228846	13453169
pyridoxal_IP	1923718	1910310	1902345	1116039	1270783	1124111	351437	253823	146296	2677752	2350575	2580029
Pyroglutamic acid_IP	29925888	35776460	25684778				38928852	35408368	40935820	42375360	53071752	56000452
Pyruvate_IP	72326760	85996368	79115616	67194896	70866576	67516040	138409872	130358120	163005584	104495976	90806376	104727240
riboflavin (Vitamin B2)_HILICA	618155	539646	604521	572054	731115	518121	2805764	2568031	1851846	926924	1294287	727832
saccharopine_HILICA	4209604	5092743	4173429	2889965	3048049	2658763	5056709	3646229	3937898	4914855	3836307	4381802
S-Adenosylhomocysteine_T3acidic	13311369	12641205	13441695	8396049	8905967	8875588	15788769	12981630	12751712	14511962	12318827	14221047
S-Adenosylmethionine_T3acidic	12673298	10116391	13157503	7812242	8744394	8001185	42723212	41813092	39508672	41981476	40806216	41910736
sedoheptulose 7P_IP	72383544	72864008	65958460	56341016	57020348	46337384	103906112	88800904	90479808	102319528	115788992	109130096
serine_IP	9200769	8849848	8656639	9700248	9945594	9354237	9966657	8862868	8314277	10005094	9575007	9730282
Serotonin_T3acidic	329395	327407	455624	291109	280021	238458	205540	380880	590886	719233	706518	680233
S-methylglutathione_T3acidic	6526290	7012925	6682009	4298715	4343164	4166142	6059863	6579132	6964134	7022417	6227652	7530947
Spermidine_T3acidic	1298589	1576621	2202908	187994	200599	136033	6469083	10534184	6556518	9810705	9601506	11994105
Spermine_T3acidic	63780	225335	306003				371242	862628	207543	864904	746827	1007021
Succinate_IP	295961184	319624672	272412416	192139296	219058768	228732800	320539360	253680256	365216608	306653952	304673344	276859072
taurine_IP	317695648	317809056	291291328	323461024	332412288	375375392	294125728	293729280	327540928	337326624	350762848	305328800
Taurochenodeoxycholic acid_T3acidic	27569380	18976266	36257380	30797806	43447292	25398328	27912270	78216464	60622672	33111976	61136576	20026934
Thiamine_HILICA	2972185	4041232	2924338	2821165	3292207	2963485	4710077	5568512	2608977	4194363	3381699	3791245
threonic acid_IP	321903808	353655520	368344832	326327648	341467040	331884736	181823360	193602240	197738640	244072560	257114544	249327680
threonine_IP	3915323	3584499	3927563	4872114	5077227	4501355	4228256	3825379	3576254	4766341	4806616	4712783
thymidine_IP	3955764	3749733	3402793	3424119	3334673	3254911	4020324	3815546	4634625	4250116	3709527	3961183
trimethyllysine_HILICA	27538446	33373336	26137190	35468024	24094140	21994770	30892888	30232574	27819162	33911020	36418740	40677692
Tryptophan_IP	21671796	19349772	19821354	24190422	21042722	20352326	22767504	21457856	23847640	23371730	29680700	26186350
tyrosine_IP	14721737	13751819	13545374	14297448	13760263	13662856	17338708	15287240	17694266	18174518	19638448	17737710
UDP_IP	36201192	35624704	36391972	19744868	23651208	20803876	97732416	83143344	87161424	78923752	76677464	66894520
UDP-glucuronic acid_IP	62446344	60070432	43988584	17199420	21638288	19897504	111485040	109497024	114370696	94591640	94690632	70797880
UDP-hexose_IP	10576503	15403973	13446570	5846963	6174478	3711161	11395808	15954510	12118971	15530815	12985054	8194262
UDP-N-acetylgalactosamine_IP	143464496	151231808	133385480	33096792	43242236	30161768	148129616	141672240	157860176	137418464	132146264	116272664
UMP_IP	164207328	209069152	98377072	72602136	81674856	108479880	312911776	192041712	214184800	253461328	197598208	252411392
uracil_IP	445843	396231	469639	468640	591317	505135	453794	445936	516252	799786	999453	603340
ureidosuccinic acid_IP	1766604	1746876	1340993	1067422	1238255	1202115	1726259	1618007	1988820	2116741	1934385	2094631
uric acid_IP	3235435	2720341	3438578	2194494	2413444	2564625	3443361	2865053	4497366	2996973	3545464	2897166
uridine_IP	10249971	11937397	8126844	8073943	8088859	9777389	32299230	21218782	15849376	16231781	13157748	13965697
UTP_IP	18916472	16144575	16156962	6885188	8688956	7666440	95266280	119820264	109937000	128591088	133612840	93569688
Valine_T3acidic	571672640	581382336	580719424	626643264	667305536	586607296	616217536	584493056	536549024	707194688	660903040	701652288
xanthine_IP	660369	650838	456531	452452	369992	560557	1736777	756333	865083	991107	1026278	832136
xanthosine_IP	77264	56788	38034	24356	7158	17678	237898	118616	131200	75880	199853	26078
