# Supplementary material for: A diverse proteome is present and enzymatically active in metabolite extracts
Source: Nat Commun. 2024 Jul 10;15:5796. doi: 10.1038/s41467-024-50128-z (PMC11237058; doi:10.1038/s41467-024-50128-z)
Supplement: Supplementary file 4 — Supplementary Data 2 [file 41467_2024_50128_MOESM4_ESM.xlsx]

## Sheet: H2O-matrix - liver (3e)
Peak area (A.U.) - Liver
PG.ProteinGroups	PG.Genes	PG.ProteinDescriptions	PG.ProteinNames	PG.NrOfStrippedSequencesIdentified (Experiment-wide)	PG.MolecularWeight	AMW20			AMW35			AMW50
A0A087WPF7;A0A087WPF7-3	Auts2	Autism susceptibility gene 2 protein homolog;Isoform 3 of Autism susceptibility gene 2 protein homolog	AUTS2_MOUSE	1	138919.92;138919.92-3	16329.7	8588.07	17306.8	9103.56	6852.98	8232.08	NaN	NaN	NaN
A0A5F8MPE6		Uncharacterized protein CXorf58 homolog	CX058_MOUSE	1	43039.8	NaN	NaN	NaN	NaN	NaN	NaN	337.598	NaN	530.367
A0JNU3	Aspg	60 kDa lysophospholipase	LPP60_MOUSE	2	60594.6	39116.9	18954.2	28053.5	9517.19	8171.33	7434.21	652.091	5386.47	NaN
A2A7S8-2	Kiaa1522	Isoform 2 of Uncharacterized protein KIAA1522	K1522_MOUSE	2	110654	NaN	NaN	NaN	NaN	764.972	NaN	502.533	NaN	NaN
A2A974;Q91WL5	Cyp4a12b;Cyp4a12a	Cytochrome P450 4A12B;Cytochrome P450 4A12A	CP4CB_MOUSE;CP4CA_MOUSE	2	58309.37;58349.5	18216	12370.2	NaN	NaN	NaN	NaN	NaN	NaN	NaN
A2A9C3;A2A9C3-2	Szt2	KICSTOR complex protein SZT2;Isoform 2 of KICSTOR complex protein SZT2	SZT2_MOUSE	2	377627.02;377627.02-2	438438	387360	215653	56990.4	54314.2	60760.1	26392.4	15430	19349.8
A2ADY9	Ddi2	Protein DDI1 homolog 2	DDI2_MOUSE	5	44590.6	42486.3	27790.8	37910.9	21838.1	21410.9	19219.3	20581.4	13102.2	13769.3
A2AEP0	Obp1b	Odorant-binding protein 1b	OBP1B_MOUSE	2	19394.1	NaN	NaN	NaN	960.777	1559.83	1022.11	1824.31	3498.98	2045.62
A2AHG0;A2AHG0-2;A2AHG0-3	Lzts3	Leucine zipper putative tumor suppressor 3;Isoform 2 of Leucine zipper putative tumor suppressor 3;Isoform 3 of Leucine zipper putative tumor suppressor 3	LZTS3_MOUSE	1	74985.56;74985.56-2;74985.56-3	4227.94	2577.01	7165.53	2807.22	NaN	1484.81	NaN	NaN	NaN
A2AJI0;A2AJI0-2	Map7d1	MAP7 domain-containing protein 1;Isoform 2 of MAP7 domain-containing protein 1	MA7D1_MOUSE	2	93275.68;93275.68-2	99608.4	66689.4	119494	30569.2	26885.3	22817.2	4683.59	12809.2	6615.81
A2AJL3;A2AJL3-2	Fggy	FGGY carbohydrate kinase domain-containing protein;Isoform 2 of FGGY carbohydrate kinase domain-containing protein	FGGY_MOUSE	6	60336.41;60336.41-2	8237.78	8623.33	6720.06	3527.37	4322.92	4434.73	3295.4	3090.02	2304.29
A2AKK5;A2AKK5-2;Q8BGG9;Q8BGG9-2	Acnat1;Acnat1;Acnat2;Acnat2	Acyl-coenzyme A amino acid N-acyltransferase 1;Isoform 2 of Acyl-coenzyme A amino acid N-acyltransferase 1;Acyl-coenzyme A amino acid N-acyltransferase 2;Isoform 2 of Acyl-coenzyme A amino acid N-acyltransferase 2	ACNT1_MOUSE;ACNT1_MOUSE;ACNT2_MOUSE;ACNT2_MOUSE	1	46070.53;46070.53-2;46595.09;46595.09-2	19442.7	9908.26	14060.1	4887.9	3933.5	4226.15	1510.14	NaN	NaN
A2ALU4	Shroom2	Protein Shroom2	SHRM2_MOUSE	3	164703	NaN	1462.02	5356.87	2240.7	2566.09	1036.94	NaN	4111.87	2209.03
A2AMT1;A2AMT1-2	Bfsp1	Filensin;Isoform 2 of Filensin	BFSP1_MOUSE	1	73668.54;73668.54-2	9961.92	4644.72	8502.61	1787.95	2591.63	2049.44	459.378	685.187	795.394
A2AQ07	Tubb1	Tubulin beta-1 chain	TBB1_MOUSE	1	50440.9	59324.6	48130	92232.1	NaN	30043.9	NaN	NaN	NaN	NaN
A2ARS0	Ankrd63	Ankyrin repeat domain-containing protein 63	ANR63_MOUSE	1	41067.7	NaN	5441.96	232601	776.516	3620.67	4877.77	NaN	NaN	177.66
A2ARV4	Lrp2	Low-density lipoprotein receptor-related protein 2	LRP2_MOUSE	1	519208	NaN	NaN	NaN	NaN	NaN	NaN	1429.43	1748.88	1249.14
A2ARZ3	Fsip2	Fibrous sheath-interacting protein 2	FSIP2_MOUSE	1	784857	1231.35	1027.75	NaN	308.39	556.162	277.507	85.8256	NaN	NaN
A2AS89	Agmat	Agmatinase, mitochondrial	SPEB_MOUSE	6	38254.9	285.015	2008.06	NaN	14323	15155.3	10414.8	5687.07	6174.22	6221.23
A2ASS6;A2ASS6-2	Ttn	Titin;Isoform 2 of Titin	TITIN_MOUSE	2	3906487.62;3906487.62-2	2.15852e+06	1.81815e+06	2.04901e+06	393745	478193	304493	124539	256077	104086
A2AUU0-6	Mettl8	Isoform 6 of mRNA N(3)-methylcytidine methyltransferase METTL8	METL8_MOUSE	2	35341.2	NaN	NaN	NaN	11427.2	15973.6	8677.25	NaN	7606.96	NaN
A2BIM8;P02762;P04938	Mup18;Mup6;Mup11	Major urinary protein 18;Major urinary protein 6;Major urinary protein 11	MUP18_MOUSE;MUP6_MOUSE;MUP11_MOUSE	21	20762.55;20649.39;20762.55	574639	43576.5	1.33941e+06	845742	1.15331e+06	1662131	5.30847e+06	12627713	7.21809e+06
A3KG59;A3KG59-2	Pm20d2	Xaa-Arg dipeptidase;Isoform 2 of Xaa-Arg dipeptidase	P20D2_MOUSE	1	46481.78;46481.78-2	NaN	NaN	NaN	1163.65	NaN	571.021	7507.89	5088.69	10392.4
A3KGB4	Tbc1d8b	TBC1 domain family member 8B	TBC8B_MOUSE	1	127893	NaN	12991.1	22209.9	7312.22	7690.1	7990.75	2193.75	3119.25	1537.62
A3KMP2	Ttc38	Tetratricopeptide repeat protein 38	TTC38_MOUSE	6	52223.8	2069.14	9173.73	1857.6	3024.38	1719.77	2734.43	1166.53	7167.12	2268.64
A6H630;A6H630-2	Armt1	Damage-control phosphatase ARMT1;Isoform 2 of Damage-control phosphatase ARMT1	ARMT1_MOUSE	2	50548.8;50548.8-2	NaN	NaN	NaN	134.048	NaN	NaN	154.001	NaN	NaN
A6H8H2;A6H8H2-2	Dennd4c	DENN domain-containing protein 4C;Isoform 2 of DENN domain-containing protein 4C	DEN4C_MOUSE	1	211457.95;211457.95-2	NaN	NaN	NaN	NaN	NaN	NaN	26426.7	73283.7	57127.5
A6X935	Itih4	Inter alpha-trypsin inhibitor, heavy chain 4	ITIH4_MOUSE	9	104659	7627.48	5520.77	7817.42	2279.67	942.744	1376.39	1459.39	3708.78	500.562
B1AR13	Cisd3	CDGSH iron-sulfur domain-containing protein 3, mitochondrial	CISD3_MOUSE	1	15676.2	NaN	NaN	NaN	5589.16	5951.95	NaN	5300.15	23919.4	5915.4
B1ARW8		Uncharacterized protein C1orf122 homolog	CA122_MOUSE	3	11318.5	8161.55	4915.02	12365.8	12520.3	16019.7	9390.12	3224.22	12633.9	4510.51
B1AXP6	Tomm5	Mitochondrial import receptor subunit TOM5 homolog	TOM5_MOUSE	2	6037.28	16529.9	11995.6	23494.5	11959.6	14670.7	6642.26	1509.74	6329.73	1442.69
B2RX12;B2RX12-2;B2RX12-3	Abcc3	ATP-binding cassette sub-family C member 3;Isoform 2 of ATP-binding cassette sub-family C member 3;Isoform 3 of ATP-binding cassette sub-family C member 3	MRP3_MOUSE	2	169222.78;169222.78-2;169222.78-3	5651	3736.97	NaN	5661.7	6140.96	4313.16	2565.58	3628	2490.44
B2RXS4	Plxnb2	Plexin-B2	PLXB2_MOUSE	5	206230	4311.39	NaN	NaN	4185.35	4120.3	3351.7	2908.43	517.05	2185.15
B5X0G2	Mup17	Major urinary protein 17	MUP17_MOUSE	4	20638.4	58033.7	2107.76	45696.6	108289	124782	179229	687927	1.82815e+06	1.42133e+06
B9EJ57;Q8CHZ9	Mterf1b;Mterf1a	Transcription termination factor 1b, mitochondrial;Transcription termination factor 1a, mitochondrial	MTF1B_MOUSE;MTF1A_MOUSE	1	43760.52;43814.57	NaN	NaN	NaN	NaN	NaN	NaN	556.956	931.04	600.622
B9EKX1	Ptchd4	Patched domain-containing protein 4	PTHD4_MOUSE	1	103115	28034.5	14149.4	32932	7089.76	6078.29	5464.84	NaN	NaN	NaN
C0HKE1;C0HKE2;C0HKE3;C0HKE4;C0HKE5;C0HKE6;C0HKE7;C0HKE8;C0HKE9;Q64523;Q6GSS7;Q8BFU2;Q8CGP5;Q8CGP6;Q8CGP7;Q8R1M2	H2ac4;H2ac6;H2ac7;H2ac8;H2ac11;H2ac13;Hist1h2an;Hist1h2ao;Hist1h2ap;H2ac20;Hist2h2aa1;H2aw;Hist1h2af;H2ac12;H2ac15;H2aj	Histone H2A type 1-B;Histone H2A type 1-C;Histone H2A type 1-D;Histone H2A type 1-E;Histone H2A type 1-G;Histone H2A type 1-I;Histone H2A type 1-N;Histone H2A type 1-O;Histone H2A type 1-P;Histone H2A type 2-C;Histone H2A type 2-A;Histone H2A type 3;Histone H2A type 1-F;Histone H2A type 1-H;Histone H2A type 1-K;Histone H2A.J	H2A1B_MOUSE;H2A1C_MOUSE;H2A1D_MOUSE;H2A1E_MOUSE;H2A1G_MOUSE;H2A1I_MOUSE;H2A1N_MOUSE;H2A1O_MOUSE;H2A1P_MOUSE;H2A2C_MOUSE;H2A2A_MOUSE;H2A3_MOUSE;H2A1F_MOUSE;H2A1H_MOUSE;H2A1K_MOUSE;H2AJ_MOUSE	5	14135.49;14135.49;14135.49;14135.49;14135.49;14135.49;14135.49;14135.49;14135.49;13988.37;14095.48;14121.46;14161.53;13950.26;14149.52;14045.45	77042.2	35736.4	44278.2	8937.18	9141.32	8414.95	4068.02	3168.4	3051.89
C0HKG5;C0HKG6	Rnaset2a;Rnaset2b	Ribonuclease T2-A;Ribonuclease T2-B	RNT2A_MOUSE;RNT2B_MOUSE	5	29608.78;29608.78	13820.4	13601.5	17499.1	7268.34	4470.84	6273.43	2688.08	3328.76	3658.24
D3YXK2;Q80YR5	Safb;Safb2	Scaffold attachment factor B1;Scaffold attachment factor B2	SAFB1_MOUSE;SAFB2_MOUSE	2	105103.61;111838.33	1067.53	NaN	NaN	362.541	567.114	416.246	NaN	280.78	NaN
D3YYU8	Obsl1	Obscurin-like protein 1	OBSL1_MOUSE	1	197937	57117.5	48226.2	59613.6	49570.6	57728.1	21617.8	30165.7	54426.3	38394.4
D3Z3C6	Zfand4	AN1-type zinc finger protein 4	ZFAN4_MOUSE	1	81553.5	29846.1	20045.7	92589.5	NaN	NaN	105.277	NaN	NaN	NaN
D3Z6H8;P0DMN7	Amd2;Amd1	S-adenosylmethionine decarboxylase proenzyme 2;S-adenosylmethionine decarboxylase proenzyme 1	DCAM2_MOUSE;DCAM1_MOUSE	1	38294.54;38272.49	NaN	NaN	NaN	131.513	206.855	340.912	378.286	625.258	382.709
D3Z6Q9	Bin2	Bridging integrator 2	BIN2_MOUSE	3	52554	8585.04	7097.15	7859.4	2953.44	2341.4	1685.14	633.755	4239.85	853.529
D3Z7P3	Gls	Glutaminase kidney isoform, mitochondrial	GLSK_MOUSE	2	73963.7	11892.5	8423.47	7030.93	4271.01	3348.91	4151.98	1104.85	NaN	NaN
E9PV24;E9PV24-2	Fga	Fibrinogen alpha chain;Isoform 2 of Fibrinogen alpha chain	FIBA_MOUSE	21	87429.26;87429.26-2	76789.3	63139	65489.5	58002.5	55387.6	44797.6	38327.8	44319.5	29645.9
E9PVA8	Gcn1	eIF-2-alpha kinase activator GCN1	GCN1_MOUSE	5	293021	17656	7611.01	895.676	4450	879.476	973.596	6035.55	NaN	2526.61
E9Q137;E9Q137-2	Tex264	Testis-expressed protein 264 homolog;Isoform 2 of Testis-expressed protein 264 homolog	TX264_MOUSE	2	33589.8;33589.8-2	21779.6	6606.41	21015.6	11318.7	8877.87	8966.35	3074.14	5622.54	2034.14
E9Q3C1	C2cd2	C2 domain-containing protein 2	C2CD2_MOUSE	2	76536.1	3047.02	4396.15	2403.44	1735.8	NaN	1337.05	836.929	1438.15	NaN
E9Q414	Apob	Apolipoprotein B-100	APOB_MOUSE	18	509432	20767.3	13535.4	15286.7	4834.74	3859.24	3629.62	2523.03	NaN	3009.51
E9Q4Z2	Acacb	Acetyl-CoA carboxylase 2	ACACB_MOUSE	6	275750	9973.92	7262.43	9075.81	10141.4	6933.99	7195.85	32920.5	44060.2	43659.1
E9Q555	Rnf213	E3 ubiquitin-protein ligase RNF213	RN213_MOUSE	7	584258	4295	3032.72	15814.5	2561.74	2629.59	1224.27	750.885	332.086	1072.24
E9Q557	Dsp	Desmoplakin	DESP_MOUSE	82	332912	27119.5	58548	1.53169e+06	16064.6	103618	57333.8	5041.31	4277.07	4885.41
E9Q5K4	Cyp2c23	Cytochrome P450 2C44	CP2CN_MOUSE	5	56422	82962.7	60951.4	120982	13264.1	8692.62	10485.3	4236.7	1585.23	NaN
E9Q735	Ube4a	Ubiquitin conjugation factor E4 A	UBE4A_MOUSE	2	118198	3899.61	2207.95	5420.75	667.631	NaN	1705.5	NaN	NaN	NaN
E9Q7G0	Numa1	Nuclear mitotic apparatus protein 1	NUMA1_MOUSE	16	235630	4922.23	2518.79	1905.99	2114.43	2184.82	2950.55	456.102	741.117	579.776
E9QAT4;E9QAT4-2	Sec16a	Protein transport protein Sec16A;Isoform 2 of Protein transport protein Sec16A	SC16A_MOUSE	7	254202.22;254202.22-2	5204.66	4937.62	4290.59	4205.82	3128.76	2682.92	1318.13	2544.48	1281.67
F6ZDS4	Tpr	Nucleoprotein TPR	TPR_MOUSE	13	273990	1229.21	808.114	76749.6	1158.92	1811.84	2290.93	733.87	1042.39	NaN
G3X982	Aox3	Aldehyde oxidase 3	AOXC_MOUSE	30	146902	25740.9	28896.2	29580.8	6563.03	7473.21	5296.35	75725.9	6699.13	128837
G3X9C2	Nccrp1	F-box only protein 50	FBX50_MOUSE	2	30407.5	NaN	1680.04	55863.9	NaN	7234.85	392.089	NaN	NaN	NaN
G5E8A8	Tekt5	Tektin-5	TEKT5_MOUSE	1	62734.5	9285.03	5115.48	6422.47	1302.1	978.575	NaN	NaN	NaN	NaN
G5E8K5;G5E8K5-2;G5E8K5-3	Ank3	Ankyrin-3;Isoform 2 of Ankyrin-3;Isoform 3 of Ankyrin-3	ANK3_MOUSE	3	214062.35;214062.35-2;214062.35-3	6810.62	8104.29	4994.74	25743.5	27204.5	32429.6	385824	37882	515626
G5E8V9;G5E8V9-2;G5E8V9-3	Arfip1	Arfaptin-1;Isoform 2 of Arfaptin-1;Isoform 3 of Arfaptin-1	ARFP1_MOUSE	1	41518.04;41518.04-2;41518.04-3	54839.9	33580.7	47706.7	9442.78	9501.45	10127.8	9188.46	NaN	7119.07
O08529	Capn2	Calpain-2 catalytic subunit	CAN2_MOUSE	1	79872.2	4581.8	2391.05	10727.6	4149.93	4959.06	3957.18	2133.8	3014.03	1964.91
O08547	Sec22b	Vesicle-trafficking protein SEC22b	SC22B_MOUSE	4	24740.6	5824.39	5594.57	8258.08	2808.66	2651.61	3718.01	1205.93	NaN	NaN
O08553	Dpysl2	Dihydropyrimidinase-related protein 2	DPYL2_MOUSE	6	62277.6	6990.79	2632.5	228.365	5575.16	4485.86	4296.69	1545.06	3273.59	2180.44
O08573;O08573-2;O08573-3	Lgals9	Galectin-9;Isoform 2 of Galectin-9;Isoform 3 of Galectin-9	LEG9_MOUSE	6	40035.89;40035.89-2;40035.89-3	34736.8	12336.9	18268.7	1787.94	7752.3	6378.24	9273.38	14760.2	26225.8
O08585	Clta	Clathrin light chain A	CLCA_MOUSE	9	25604.1	1997.5	1500.28	154.497	2714.21	2799.95	4135.76	41550.3	3309.85	43050.2
O08600	Endog	Endonuclease G, mitochondrial	NUCG_MOUSE	1	32190.6	15761.1	28116.9	NaN	NaN	NaN	NaN	3274.24	NaN	NaN
O08601;O08601-2	Mttp	Microsomal triglyceride transfer protein large subunit;Isoform 2 of Microsomal triglyceride transfer protein large subunit	MTP_MOUSE	14	99098.94;99098.94-2	24884.1	31547.5	24394.4	8388.51	7072.02	8822.8	4345	3061.22	3435.06
O08663	Metap2	Methionine aminopeptidase 2	MAP2_MOUSE	6	52921.8	NaN	NaN	NaN	2259.07	3205.33	4140.12	9958.44	7058.89	8305.39
O08664	Bcl7c	B-cell CLL/lymphoma 7 protein family member C	BCL7C_MOUSE	3	23445	NaN	NaN	NaN	NaN	NaN	NaN	24758.8	629.852	23789.3
O08677-2	Kng1	Isoform LMW of Kininogen-1	KNG1_MOUSE	16	47898.3	30724.9	22911.2	28876.1	8054.04	15183.2	8495.92	52756.6	22656.8	54662.9
O08692	Ngp	Neutrophilic granule protein	NGP_MOUSE	5	19331.7	26861.1	17157.6	31227	27290.2	23493.7	19267.4	16447.1	27986.2	16314.9
O08705	Slc10a1	Sodium/bile acid cotransporter	NTCP_MOUSE	2	39413.2	22588.2	15947.7	7491.5	4119.03	3262.94	4848.15	NaN	NaN	NaN
O08709	Prdx6	Peroxiredoxin-6	PRDX6_MOUSE	22	24870.6	399071	372501	397696	361481	603659	535409	1.53459e+06	4003841	2.21282e+06
O08738	Casp6	Caspase-6	CASP6_MOUSE	2	31595	NaN	NaN	NaN	973.949	NaN	NaN	124.758	NaN	NaN
O08749	Dld	Dihydrolipoyl dehydrogenase, mitochondrial	DLDH_MOUSE	9	54272.3	49497.3	53458.4	24993.1	27600.7	22618.3	25149.6	40963.7	27979.5	59307
O08756	Hsd17b10	3-hydroxyacyl-CoA dehydrogenase type-2	HCD2_MOUSE	4	27418.6	85985	66629.7	59333.2	15666.7	13609	14638.1	6955.57	11970.5	4360.42
O08795;O08795-2	Prkcsh	Glucosidase 2 subunit beta;Isoform 2 of Glucosidase 2 subunit beta	GLU2B_MOUSE	12	58792.74;58792.74-2	9319.87	8048.45	5905.53	6816.13	5111.19	6442.46	11736.1	3673.63	9153.98
O08807	Prdx4	Peroxiredoxin-4	PRDX4_MOUSE	6	31052.5	74591.4	50723.5	98069.5	23418.7	26823.4	24825.9	27065.2	19410.8	30624.4
O08808	Diaph1	Protein diaphanous homolog 1	DIAP1_MOUSE	7	139343	9856.43	6444.31	11665.7	4770.89	4206.24	2890.85	NaN	1316.12	NaN
O08917	Flot1	Flotillin-1	FLOT1_MOUSE	2	47513.4	6414.69	5707.52	4828.87	2502.95	2060.95	2860.76	1273.36	NaN	NaN
O08997	Atox1	Copper transport protein ATOX1	ATOX1_MOUSE	10	7338.42	146418	101858	214385	2.51263e+06	3283465	1.68447e+06	698211	1723014	972879
O09000	Ncoa3	Nuclear receptor coactivator 3	NCOA3_MOUSE	1	151574	NaN	NaN	90432.8	NaN	NaN	NaN	NaN	NaN	NaN
O09012;O09012-2	Pex5	Peroxisomal targeting signal 1 receptor;Isoform 2 of Peroxisomal targeting signal 1 receptor	PEX5_MOUSE	3	70755.54;70755.54-2	2127.68	9895.92	4041.13	2472.01	2003.86	1807.7	1014.8	1620.35	801.076
O09043	Napsa	Napsin-A	NAPSA_MOUSE	1	45544.4	NaN	NaN	NaN	NaN	NaN	NaN	5321.54	15093.5	5274.34
O09044	Snap23	Synaptosomal-associated protein 23	SNP23_MOUSE	3	23260.9	11814	13486.5	12597.1	2745.76	2010.93	2189.66	1826.78	938.078	1606.57
O09061	Psmb1	Proteasome subunit beta type-1	PSB1_MOUSE	3	26372.2	NaN	NaN	2751.76	1078.86	1741.22	686.862	NaN	NaN	NaN
O09111	Ndufb11	NADH dehydrogenase [ubiquinone] 1 beta subcomplex subunit 11, mitochondrial	NDUBB_MOUSE	2	17443.8	34799.3	30162	29328.4	52796.9	66786.7	39226.6	34248.5	26432.6	26817.6
O09117-2	Sypl1	Isoform 2 of Synaptophysin-like protein 1	SYPL1_MOUSE	3	26750.9	1792.29	2485.36	NaN	NaN	NaN	148.204	NaN	NaN	1205.17
O09131	Gsto1	Glutathione S-transferase omega-1	GSTO1_MOUSE	12	27497.6	43243.5	54625.2	69407.4	17041	19030.6	16757.3	15634.7	20486.9	19533.4
O09158	Cyp3a25	Cytochrome P450 3A25	CP3AP_MOUSE	1	58122.2	25991.4	18098.5	20945.1	5583.33	5289.08	5755.29	2220.52	NaN	NaN
O09159	Man2b1	Lysosomal alpha-mannosidase	MA2B1_MOUSE	16	114648	49508.1	32195.2	39268	31482.3	36333.3	24817.3	64581.2	54064.6	66956.7
O09164	Sod3	Extracellular superoxide dismutase [Cu-Zn]	SODE_MOUSE	9	27391.9	NaN	NaN	NaN	NaN	NaN	1405.87	15394.7	6425.32	16175.8
O09172	Gclm	Glutamate--cysteine ligase regulatory subunit	GSH0_MOUSE	3	30534.8	52487.1	56144.2	52152.8	18681.9	18196.6	19053	11592.9	9509.81	9230.85
O09173	Hgd	Homogentisate 1,2-dioxygenase	HGD_MOUSE	11	49959.9	110431	60354.9	90884.5	51326.6	50750.7	36687.2	24325.8	28908.7	23060.4
O09174	Amacr	Alpha-methylacyl-CoA racemase	AMACR_MOUSE	6	41704	10039.1	10182.4	12912.4	4916.26	5145.53	4429.82	2288.52	3073.86	2101.14
O35114	Scarb2	Lysosome membrane protein 2	SCRB2_MOUSE	7	54044	35854.4	24677.5	44313.6	13031.1	10730.9	12237.8	13907.1	9423.2	9968.79
O35127	Grcc10	Protein C10	C10_MOUSE	6	13194.1	23521.1	40031.9	100898	22905.6	26037.9	25976	5864.19	8351.09	6122.07
O35129	Phb2	Prohibitin-2	PHB2_MOUSE	11	33296.4	40217.2	32431.5	31160.7	10721.2	10359.1	10192.2	2757.84	3906.48	1085.21
O35134	Polr1a	DNA-directed RNA polymerase I subunit RPA1	RPA1_MOUSE	1	194110	NaN	NaN	NaN	850.601	1028.02	1895.04	472.09	619.725	509.66
O35143	Atp5if1	ATPase inhibitor, mitochondrial	ATIF1_MOUSE	2	12158.7	NaN	NaN	NaN	1564.85	884.717	2327.9	6461.94	4377.67	6770.32
O35161	Celsr1	Cadherin EGF LAG seven-pass G-type receptor 1	CELR1_MOUSE	1	330471	6.26351	NaN	NaN	NaN	NaN	NaN	NaN	1682.78	1619.44
O35215	Ddt	D-dopachrome decarboxylase	DOPD_MOUSE	19	13077.2	290216	59277	396565	2.00488e+06	1.75701e+06	1.67395e+06	1.20929e+06	2.59473e+06	1.24083e+06
O35226;O35226-2	Psmd4	26S proteasome non-ATPase regulatory subunit 4;Isoform Rpn10B of 26S proteasome non-ATPase regulatory subunit 4	PSMD4_MOUSE	6	40703.68;40703.68-2	36805.3	32743.5	53840.8	8682.47	10015.2	9246.6	6937.97	4766.04	5662.46
O35239	Ptpn9	Tyrosine-protein phosphatase non-receptor type 9	PTN9_MOUSE	1	67970	NaN	NaN	25907.7	NaN	NaN	NaN	19409.5	26888	12253.6
O35295	Purb	Transcriptional activator protein Pur-beta	PURB_MOUSE	4	33901.4	1020	0.767778	1021.93	142.833	416.556	284.712	NaN	NaN	365.841
O35344	Kpna3	Importin subunit alpha-4	IMA4_MOUSE	2	57772.8	5547.24	3412.08	8956.93	3206.6	3644.57	3488.52	3141.94	NaN	NaN
O35350	Capn1	Calpain-1 catalytic subunit	CAN1_MOUSE	1	82106.3	4.66407	NaN	NaN	NaN	NaN	326.134	1061.82	2975.86	NaN
O35381	Anp32a	Acidic leucine-rich nuclear phosphoprotein 32 family member A	AN32A_MOUSE	5	28537.5	21235.7	17220.3	17806.5	16605.4	16465.1	17332.4	14472.2	10359.7	14315.4
O35385	Ppef2	Serine/threonine-protein phosphatase with EF-hands 2	PPE2_MOUSE	1	86645.1	NaN	841.867	45084.2	NaN	4869.96	2486.3	NaN	NaN	NaN
O35386	Phyh	Phytanoyl-CoA dioxygenase, peroxisomal	PAHX_MOUSE	3	38607.3	112948	71388.5	104186	36319.9	37622.3	33958.8	11552.1	25283.3	14283.4
O35387	Hax1	HCLS1-associated protein X-1	HAX1_MOUSE	1	31654.4	21073.6	540898	3.55438e+06	26787.9	205539	134417	14191.1	NaN	68661
O35405	Pld3	5'-3' exonuclease PLD3	PLD3_MOUSE	2	54389	7735.96	6514.47	9137.41	3920.09	4770.53	3448.94	3749.27	6483.26	2971.97
O35423-2	Agxt	Isoform Peroxisomal of Serine--pyruvate aminotransferase, mitochondrial	SPYA_MOUSE	8	43520.3	155093	123848	141813	39748.5	37941.7	25668.2	22108.4	77174.9	24627.5
O35435	Dhodh	Dihydroorotate dehydrogenase (quinone), mitochondrial	PYRD_MOUSE	2	42700	NaN	1310.54	NaN	NaN	NaN	NaN	11714.9	NaN	NaN
O35459	Ech1	Delta(3,5)-Delta(2,4)-dienoyl-CoA isomerase, mitochondrial	ECH1_MOUSE	14	36118.5	37555.2	29241.2	36731.1	11619.3	8193.04	11426.4	61685.5	11752.2	124616
O35488	Slc27a2	Very long-chain acyl-CoA synthetase	S27A2_MOUSE	13	70422.6	29331.1	36171.3	24859.8	11337.3	11491.9	11508.8	5001.42	2682.8	3115.92
O35490	Bhmt	Betaine--homocysteine S-methyltransferase 1	BHMT1_MOUSE	27	45020.5	744930	677378	658942	236870	212038	252884	825434	974926	632439
O35522;P28076	Psmb9	Proteasome subunit beta type-9	PSB9_MUSMB;PSB9_MOUSE	2	23426.56;23396.53	36660.8	28641.5	47058.4	7081.96	5903.82	5751.46	3672.46	5956.57	3577.38
O35551;O35551-3;O35551-4;O35551-5;O35551-6	Rabep1	Rab GTPase-binding effector protein 1;Isoform 3 of Rab GTPase-binding effector protein 1;Isoform 4 of Rab GTPase-binding effector protein 1;Isoform 5 of Rab GTPase-binding effector protein 1;Isoform 6 of Rab GTPase-binding effector protein 1	RABE1_MOUSE	1	99523.8;99523.8-3;99523.8-4;99523.8-5;99523.8-6	3304.88	NaN	2385.38	1996.73	NaN	1520.83	NaN	NaN	NaN
O35593	Psmd14	26S proteasome non-ATPase regulatory subunit 14	PSDE_MOUSE	4	34577	62619.5	48920.2	75577.1	14754	16632.4	14020.4	5207.69	8209.3	5109.82
O35601;O35601-2	Fyb1	FYN-binding protein 1;Isoform FYB-120 of FYN-binding protein 1	FYB1_MOUSE	2	90055.46;90055.46-2	1331.21	NaN	2174.97	14915	8661.69	6199.41	4098.2	12557.1	8456.85
O35609	Scamp3	Secretory carrier-associated membrane protein 3	SCAM3_MOUSE	5	38458.1	3132.68	697.237	2040.21	2425.57	1776.31	1760.28	1013.89	1841.68	954.819
O35639	Anxa3	Annexin A3	ANXA3_MOUSE	3	36384.1	NaN	NaN	NaN	NaN	NaN	316.41	2030.62	5196.01	2596.92
O35643	Ap1b1	AP-1 complex subunit beta-1	AP1B1_MOUSE	10	103935	6141.49	5221.02	6614.1	2666.25	2323.01	2531.5	763.533	NaN	648.357
O35648	Cetn3	Centrin-3	CETN3_MOUSE	3	19519	NaN	NaN	NaN	NaN	NaN	NaN	1579.79	NaN	1598.25
O35657	Neu1	Sialidase-1	NEUR1_MOUSE	3	44591.3	NaN	6017.26	NaN	NaN	NaN	NaN	2461.98	NaN	2595.76
O35660	Gstm6	Glutathione S-transferase Mu 6	GSTM6_MOUSE	1	25621.4	16667.8	12477.3	16234.5	7294.57	6254.04	6454.84	3985.39	4543.75	4202.52
O35664	Ifnar2	Interferon alpha/beta receptor 2	INAR2_MOUSE	2	56578.3	6609.11	3366.49	5559.22	NaN	NaN	NaN	1639.68	1270.99	1759.45
O35685	Nudc	Nuclear migration protein nudC	NUDC_MOUSE	14	38358	18183.7	13252.6	22544.8	11625.2	10379.3	10626.8	41231.2	7509.64	46303
O35691	Pnn	Pinin	PININ_MOUSE	3	82435.6	7175.22	NaN	NaN	2907.61	4327.19	2365.32	1596.69	NaN	NaN
O35728	Cyp4a14	Cytochrome P450 4A14	CP4AE_MOUSE	9	58720.1	45549.7	68040.6	27203.2	10064	4533.59	10472.4	3651.51	6149.78	4650.3
O35737	Hnrnph1	Heterogeneous nuclear ribonucleoprotein H	HNRH1_MOUSE	5	49199.4	12.0371	652.2	NaN	1982.34	1510.48	1190.73	1300.17	NaN	8467.92
O35744	Chil3	Chitinase-like protein 3	CHIL3_MOUSE	7	44458.3	10679.8	9496.44	9036.2	6343.13	6947.68	6069.61	9418.95	8378.74	9091.67
O35857	Timm44	Mitochondrial import inner membrane translocase subunit TIM44	TIM44_MOUSE	10	51091.3	18659.6	15525.7	13894.1	42353.8	48440	35823.9	23253.1	59844.2	25808.7
O35864	Cops5	COP9 signalosome complex subunit 5	CSN5_MOUSE	4	37548.8	7683.01	6052.2	NaN	3616.38	2922.77	3684.29	2763.96	856.571	1875.12
O35887	Calu	Calumenin	CALU_MOUSE	11	37063.7	NaN	9186.38	4686.39	5659.25	5955.43	6317.19	13731.6	4626.48	12130
O35900	Lsm2	U6 snRNA-associated Sm-like protein LSm2	LSM2_MOUSE	1	10834.5	7381.6	5592.14	NaN	NaN	NaN	NaN	931.609	NaN	1077.67
O35943	Fxn	Frataxin, mitochondrial	FRDA_MOUSE	3	22923.9	11213.9	8529.02	10104	NaN	NaN	7732.52	19297.3	NaN	9752.3
O35945	Aldh1a7	Aldehyde dehydrogenase, cytosolic 1	AL1A7_MOUSE	14	54587.7	36520.3	37938.4	34926.7	13732.2	12397.8	13179.7	9559.42	8792.57	7251.3
O35955	Psmb10	Proteasome subunit beta type-10	PSB10_MOUSE	2	29063.2	18832.8	13977.5	36135.8	28314.9	36352	24854.9	NaN	NaN	NaN
O35963	Rab33b	Ras-related protein Rab-33B	RB33B_MOUSE	1	25766.6	NaN	NaN	NaN	2191.42	NaN	1515.7	NaN	NaN	1130.11
O35969;O35969-2	Gamt	Guanidinoacetate N-methyltransferase;Isoform 2 of Guanidinoacetate N-methyltransferase	GAMT_MOUSE	3	26336.1;26336.1-2	39476.3	17611.9	37629.1	7784.57	4965.7	6169.89	2873.05	NaN	NaN
O54724	Cavin1	Caveolae-associated protein 1	CAVN1_MOUSE	4	43953.6	14626.3	10075	12750	5858.68	6629.1	4884.43	1247.46	1496.55	1468.08
O54734	Ddost	Dolichyl-diphosphooligosaccharide--protein glycosyltransferase 48 kDa subunit	OST48_MOUSE	2	49027.9	63428.2	59855.4	104678	13453.6	11298.8	10969.4	4529.2	NaN	4157.07
O54749	Cyp2j5	Cytochrome P450 2J5	CP2J5_MOUSE	3	57784	5268.12	4964.31	NaN	1960.2	3473.67	831.718	945.421	NaN	NaN
O54774	Ap3d1	AP-3 complex subunit delta-1	AP3D1_MOUSE	1	135081	9767.43	12594.8	NaN	4640.08	4907.79	3666.63	4123.03	7637.07	3473.94
O54782	Man2b2	Epididymis-specific alpha-mannosidase	MA2B2_MOUSE	6	115610	14973.5	8442.13	16253.7	14893.6	14770.3	8042.77	17976.5	20676.2	20816.9
O54790	Mafg	Transcription factor MafG	MAFG_MOUSE	1	17876.6	18957.6	12230.8	20993.5	5244.3	7944.54	4046.54	NaN	NaN	NaN
O54804;O54804-2	Chka	Choline kinase alpha;Isoform 2 of Choline kinase alpha	CHKA_MOUSE	1	51984.56;51984.56-2	8578.8	6165.75	9835.55	3426.27	3470.16	2924.11	NaN	2892.82	NaN
O54819;O54819-2	Tfpi	Tissue factor pathway inhibitor;Isoform Beta of Tissue factor pathway inhibitor	TFPI1_MOUSE	2	34986.81;34986.81-2	NaN	NaN	NaN	NaN	NaN	350.393	2289.79	NaN	1189.99
O54834-3	Arhgap6	Isoform 3 of Rho GTPase-activating protein 6	RHG06_MOUSE	1	89722.5	NaN	1027.18	NaN	7783.32	8147.74	5649.6	NaN	NaN	NaN
O54909	Rdh16	Retinol dehydrogenase 16	RDH16_MOUSE	1	35743.6	4777.91	4368.22	NaN	NaN	NaN	NaN	NaN	NaN	NaN
O54931-3	Akap2	Isoform 3 of A-kinase anchor protein 2	AKAP2_MOUSE	2	87269.9	5707.7	1788.04	10895.1	2076.7	1913.89	888.1	NaN	864.762	NaN
O54941	Smarce1	SWI/SNF-related matrix-associated actin-dependent regulator of chromatin subfamily E member 1	SMCE1_MOUSE	5	46638.4	NaN	NaN	NaN	NaN	NaN	NaN	1819.25	NaN	1638.42
O54946;O54946-2	Dnajb6	DnaJ homolog subfamily B member 6;Isoform B of DnaJ homolog subfamily B member 6	DNJB6_MOUSE	3	39807.26;39807.26-2	NaN	NaN	NaN	1705.77	NaN	3104.67	4186.62	5758	3585.62
O54950	Prkag1	5'-AMP-activated protein kinase subunit gamma-1	AAKG1_MOUSE	1	37520.4	NaN	NaN	761.699	NaN	NaN	226.03	402.217	NaN	NaN
O54962	Banf1	Barrier-to-autointegration factor	BAF_MOUSE	8	10102.6	9230.13	8550.28	11995.2	49796.5	59788.6	60551.9	60315.4	35822.2	66379.6
O54965;O54965-2	Rnf13	E3 ubiquitin-protein ligase RNF13;Isoform 2 of E3 ubiquitin-protein ligase RNF13	RNF13_MOUSE	3	42732.42;42732.42-2	NaN	3036.41	1463.35	1609.96	1373.68	1754.6	9536.64	2122.55	8987.3
O54998	Fkbp7	Peptidyl-prolyl cis-trans isomerase FKBP7	FKBP7_MOUSE	4	24913.2	NaN	NaN	NaN	NaN	NaN	NaN	2956.71	5249.73	3350.57
O55013	Trappc3	Trafficking protein particle complex subunit 3	TPPC3_MOUSE	3	20302.1	6.03848	1272.29	1928.38	723.366	NaN	105.28	NaN	NaN	NaN
O55022	Pgrmc1	Membrane-associated progesterone receptor component 1	PGRC1_MOUSE	9	21694.2	82571.1	59795.7	74799.9	45914.2	49827.3	54171.7	1.05121e+06	30608.8	1.05995e+06
O55023	Impa1	Inositol monophosphatase 1	IMPA1_MOUSE	16	30436.2	27386.1	25081.9	18445.4	437708	468725	353157	180515	415503	270290
O55029	Copb2	Coatomer subunit beta'	COPB2_MOUSE	6	102449	5558.77	6755.25	9219.4	1516.2	676.617	1422.3	851.303	NaN	NaN
O55060	Tpmt	Thiopurine S-methyltransferase	TPMT_MOUSE	3	27585.7	9155.55	5987.58	14032.8	NaN	NaN	4165.85	NaN	NaN	NaN
O55103	Prx	Periaxin	PRAX_MOUSE	1	147688	10574.1	NaN	5695.87	2934.32	1623.29	1647.86	NaN	NaN	NaN
O55125	Nipsnap1	Protein NipSnap homolog 1	NIPS1_MOUSE	4	33363.2	5568.62	9344.06	2796.17	2011.74	1683.74	2047.8	7019.53	2136.02	5323.05
O55128	Sap18	Histone deacetylase complex subunit SAP18	SAP18_MOUSE	1	17595.1	3126.28	2629.44	3978.37	715.602	NaN	NaN	NaN	NaN	NaN
O55131	Septin7	Septin-7	SEPT7_MOUSE	3	50549.8	1895.93	4300.13	NaN	2738.88	2491.51	2550.28	NaN	NaN	NaN
O55137	Acot1	Acyl-coenzyme A thioesterase 1	ACOT1_MOUSE	9	46136	82050.4	65780	48719.5	22255	21016.8	23975.6	10985.2	16521.5	8170.67
O55142	Rpl35a	60S ribosomal protein L35a	RL35A_MOUSE	4	12553.7	NaN	3813.05	NaN	NaN	NaN	NaN	NaN	NaN	NaN
O55143	Atp2a2	Sarcoplasmic/endoplasmic reticulum calcium ATPase 2	AT2A2_MOUSE	13	114858	11226.4	7438.75	9704.58	40612.9	31773.7	17303	3672.94	29276.3	NaN
O55186	Cd59a	CD59A glycoprotein	CD59A_MOUSE	2	13648.1	NaN	NaN	NaN	7167.95	5979.21	5452	7110.15	10527.2	6185.44
O55222	Ilk	Integrin-linked protein kinase	ILK_MOUSE	2	51373.2	4647.64	4026.25	7553.69	2225.17	2223.64	1904.55	643.4	950.717	683.445
O55234	Psmb5	Proteasome subunit beta type-5	PSB5_MOUSE	6	28532.4	8441.14	5831.78	9332.94	3502.01	4431	3173.35	2635.8	1964.14	2236.91
O55242;O55242-2	Sigmar1	Sigma non-opioid intracellular receptor 1;Isoform 2 of Sigma non-opioid intracellular receptor 1	SGMR1_MOUSE	1	25249.85;25249.85-2	2222.88	2169.1	1875.87	NaN	NaN	NaN	NaN	NaN	NaN
O70133;O70133-2	Dhx9	ATP-dependent RNA helicase A;Isoform 2 of ATP-dependent RNA helicase A	DHX9_MOUSE	5	149474.87;149474.87-2	52998.4	40139.5	66986.9	24323.8	23638.5	18776.2	8029.91	16654.6	9559.32
O70139	Pkig	cAMP-dependent protein kinase inhibitor gamma	IPKG_MOUSE	1	7943.44	NaN	NaN	NaN	3872.09	5818.48	4134.59	1662.91	2917.65	1495.75
O70161;O70161-2;O70161-3	Pip5k1c	Phosphatidylinositol 4-phosphate 5-kinase type-1 gamma;Isoform 2 of Phosphatidylinositol 4-phosphate 5-kinase type-1 gamma;Isoform 3 of Phosphatidylinositol 4-phosphate 5-kinase type-1 gamma	PI51C_MOUSE	1	72408.33;72408.33-2;72408.33-3	NaN	NaN	NaN	4272.81	NaN	4914.64	25113.1	49091.7	27331.7
O70165	Fcn1	Ficolin-1	FCN1_MOUSE	2	36298.5	7789.55	4159.08	4945.07	1916.29	2931.72	1603.06	11888.4	19838.8	13626.3
O70200	Aif1	Allograft inflammatory factor 1	AIF1_MOUSE	1	16910.5	NaN	NaN	NaN	2706.68	2650.31	2238.42	1040.06	1509.88	1232.49
O70250	Pgam2	Phosphoglycerate mutase 2	PGAM2_MOUSE	2	28827.1	2.11538	NaN	NaN	5598.93	6284.25	4153.74	2386.46	7312.16	3895.75
O70251	Eef1b	Elongation factor 1-beta	EF1B_MOUSE	5	24693.7	14284.5	19323.3	NaN	3468.27	3242.07	5419.72	14013.2	1534.89	12643.3
O70252	Hmox2	Heme oxygenase 2	HMOX2_MOUSE	1	35738.6	NaN	NaN	NaN	1695.39	459.182	1429.27	NaN	NaN	NaN
O70305;O70305-2;O70305-3	Atxn2	Ataxin-2;Isoform 2 of Ataxin-2;Isoform 3 of Ataxin-2	ATX2_MOUSE	3	136485.1;136485.1-2;136485.1-3	42752.3	24831.6	40401	24584.3	18598.2	9994.13	5403.73	5597.01	3914.16
O70310	Nmt1	Glycylpeptide N-tetradecanoyltransferase 1	NMT1_MOUSE	4	56888.4	23312.1	9226.06	19550.8	6239.48	6863.13	5221.66	5044.44	12340.2	3245.65
O70311	Nmt2	Glycylpeptide N-tetradecanoyltransferase 2	NMT2_MOUSE	2	60484.3	NaN	NaN	NaN	4542.61	4491.97	8208.53	8738.44	11723.6	11039.9
O70318	Epb41l2	Band 4.1-like protein 2	E41L2_MOUSE	9	109940	NaN	2548.71	7594.67	10582.6	6124.76	5715.96	1833.72	6563.06	2744.89
O70325;O70325-2;O70325-3	Gpx4	Phospholipid hydroperoxide glutathione peroxidase;Isoform Cytoplasmic of Phospholipid hydroperoxide glutathione peroxidase;Isoform Nuclear of Phospholipid hydroperoxide glutathione peroxidase	GPX4_MOUSE	2	22228.68;22228.68-2;22228.68-3	NaN	2040.9	NaN	NaN	NaN	NaN	1676.84	2937.74	1853.11
O70362	Gpld1	Phosphatidylinositol-glycan-specific phospholipase D	PHLD_MOUSE	8	93255.3	2476.21	5510.04	1931.31	5772.79	8480.11	7505	4814.48	3186.33	2571.92
O70370	Ctss	Cathepsin S	CATS_MOUSE	8	38474.5	90058.8	NaN	169713	41767	58137.5	37343.5	53141.8	34611.3	59083.5
O70378	Emc8	ER membrane protein complex subunit 8	EMC8_MOUSE	1	23348.5	NaN	NaN	NaN	253.595	NaN	1164.17	NaN	NaN	NaN
O70400	Pdlim1	PDZ and LIM domain protein 1	PDLI1_MOUSE	4	35774.4	NaN	5116.11	10356.1	NaN	NaN	NaN	788.21	NaN	1756.88
O70404	Vamp8	Vesicle-associated membrane protein 8	VAMP8_MOUSE	5	11451.3	17518.1	13127.2	18963.6	16015.2	13549	10315.4	8992.46	16671.8	10632.4
O70423;O70423-2	Aoc3	Membrane primary amine oxidase;Isoform 2 of Membrane primary amine oxidase	AOC3_MOUSE	1	84533.64;84533.64-2	NaN	NaN	NaN	NaN	NaN	NaN	97.8592	NaN	112.423
O70435	Psma3	Proteasome subunit alpha type-3	PSA3_MOUSE	9	28405.2	86944.8	62384	106591	26321.2	29977.9	23837.5	10572.1	16287.1	9710.52
O70451	Slc16a7	Monocarboxylate transporter 2	MOT2_MOUSE	3	52603.7	2833.89	2248.59	NaN	1011.72	1053.09	997.96	386.814	NaN	NaN
O70456	Sfn	14-3-3 protein sigma	1433S_MOUSE	1	27706	NaN	NaN	9275.99	NaN	5848.11	1351.69	NaN	NaN	NaN
O70469	Dok2	Docking protein 2	DOK2_MOUSE	1	45522.3	5003.08	3070.56	3474.1	3496.42	4791.05	3933.73	1306.51	2581.6	1496.76
O70475	Ugdh	UDP-glucose 6-dehydrogenase	UGDH_MOUSE	15	54832	35199.2	31095.4	31106.3	12486.6	11589.2	13247.4	12253.2	17324.5	10889.8
O70480	Vamp4	Vesicle-associated membrane protein 4	VAMP4_MOUSE	1	16352.8	22229.3	15202.1	18870.4	6614.64	5630.65	6909.85	NaN	NaN	NaN
O70492	Snx3	Sorting nexin-3	SNX3_MOUSE	2	18757.3	609.757	537.711	39033.7	5914.65	3482.26	2930.16	952.411	14260.9	2863.21
O70493	Snx12	Sorting nexin-12	SNX12_MOUSE	2	19115.7	NaN	322.972	NaN	1945.6	1778.55	1755.34	1812.01	1417.05	1772.88
O70503	Hsd17b12	Very-long-chain 3-oxoacyl-CoA reductase	DHB12_MOUSE	5	34741.8	13509.7	25321.3	NaN	NaN	4390.51	2744.41	1680.95	NaN	NaN
O70554;O70555;O70558;O70559;O70562	Sprr2b;Sprr2d;Sprr2g;Sprr2h;Sprr2k	Small proline-rich protein 2B;Small proline-rich protein 2D;Small proline-rich protein 2G;Small proline-rich protein 2H;Small proline-rich protein 2K	SPR2B_MOUSE;SPR2D_MOUSE;SPR2G_MOUSE;SPR2H_MOUSE;SPR2K_MOUSE	1	10734.88;9243.05;8295.91;11719.88;7498.95	NaN	7077.4	21206.2	NaN	8406.5	5571.25	NaN	NaN	NaN
O70570	Pigr	Polymeric immunoglobulin receptor	PIGR_MOUSE	5	84998.8	9044.07	5952.12	8739.54	7338.91	7736.32	5163.68	1419.33	3131.97	1476.1
O70582	Alox12b	Arachidonate 12-lipoxygenase, 12R-type	LX12B_MOUSE	1	80577.6	NaN	NaN	16335.7	NaN	NaN	NaN	NaN	NaN	NaN
O70589;O70589-3;O70589-4;O70589-5	Cask	Peripheral plasma membrane protein CASK;Isoform 3 of Peripheral plasma membrane protein CASK;Isoform 4 of Peripheral plasma membrane protein CASK;Isoform 5 of Peripheral plasma membrane protein CASK	CSKP_MOUSE	2	105108.7;105108.7-3;105108.7-4;105108.7-5	3386.65	NaN	3804.93	1588.05	1594.59	2806	NaN	100551	NaN
O70591	Pfdn2	Prefoldin subunit 2	PFD2_MOUSE	3	16533.7	NaN	NaN	NaN	1560.37	NaN	1458.8	10501.5	4890.6	13055
O88322	Nid2	Nidogen-2	NID2_MOUSE	3	153913	NaN	NaN	NaN	NaN	NaN	NaN	1273.63	NaN	1069.29
O88342	Wdr1	WD repeat-containing protein 1	WDR1_MOUSE	8	66406.7	1734.64	2690.19	1150.05	1630.67	808.753	1295.84	900.446	612.934	1018.34
O88351;Q60680;Q60680-2;Q60680-3	Ikbkb;Chuk;Chuk;Chuk	Inhibitor of nuclear factor kappa-B kinase subunit beta;Inhibitor of nuclear factor kappa-B kinase subunit alpha;Isoform 2 of Inhibitor of nuclear factor kappa-B kinase subunit alpha;Isoform 3 of Inhibitor of nuclear factor kappa-B kinase subunit alpha	IKKB_MOUSE;IKKA_MOUSE;IKKA_MOUSE;IKKA_MOUSE	1	86690.23;84728.86;84728.86-2;84728.86-3	NaN	NaN	NaN	NaN	3571.75	2976.79	1727.66	NaN	2165.17
O88384	Vti1b	Vesicle transport through interaction with t-SNAREs homolog 1B	VTI1B_MOUSE	1	26713.5	NaN	NaN	NaN	969.119	NaN	1069.21	NaN	NaN	NaN
O88428	Papss2	Bifunctional 3'-phosphoadenosine 5'-phosphosulfate synthase 2	PAPS2_MOUSE	10	70350.7	24913.9	14818.1	29916.3	13020.6	12450.6	12179.7	5660.92	5712.16	4983.98
O88451	Rdh7	Retinol dehydrogenase 7	RDH7_MOUSE	15	35660.2	35297.7	42684.7	40653.7	12458.6	9902.53	13785.4	6390.64	4618.13	5278.29
O88455	Dhcr7	7-dehydrocholesterol reductase	DHCR7_MOUSE	2	53918.7	3433.64	6213.2	7155.37	3926.55	3802.62	3658.45	NaN	NaN	NaN
O88456	Capns1	Calpain small subunit 1	CPNS1_MOUSE	4	28406	5661.81	7128.57	2740.96	2383.21	2455.86	202.787	1490.56	NaN	NaN
O88487	Dync1i2	Cytoplasmic dynein 1 intermediate chain 2	DC1I2_MOUSE	5	68394.1	2.46677	291.7	NaN	549.711	402.741	548.79	2970.03	1467.64	1596.62
O88531	Ppt1	Palmitoyl-protein thioesterase 1	PPT1_MOUSE	4	34490.2	NaN	NaN	NaN	1510.12	2386.63	2474.46	9947.42	9787.08	10799.3
O88533	Ddc	Aromatic-L-amino-acid decarboxylase	DDC_MOUSE	4	53874.1	9618.7	9294.5	7596.96	NaN	NaN	13873.8	761.509	NaN	193.39
O88543	Cops3	COP9 signalosome complex subunit 3	CSN3_MOUSE	3	47832.1	2275.4	3042.53	26.4314	1198.93	6249.12	1369.1	3879.64	2810.24	3830.6
O88544	Cops4	COP9 signalosome complex subunit 4	CSN4_MOUSE	3	46284.8	12827.5	7979.75	18229.9	4425.57	3636.06	4203.75	NaN	NaN	NaN
O88545	Cops6	COP9 signalosome complex subunit 6	CSN6_MOUSE	1	35880.1	2055.93	NaN	NaN	1140.22	716.15	1397.18	NaN	NaN	NaN
O88569	Hnrnpa2b1	Heterogeneous nuclear ribonucleoproteins A2/B1	ROA2_MOUSE	12	37402.7	22298.8	19389.5	13269	16662.5	18100.7	11827.5	8607.04	29908.9	7160.84
O88587;O88587-2	Comt	Catechol O-methyltransferase;Isoform Soluble of Catechol O-methyltransferase	COMT_MOUSE	7	29486.33;29486.33-2	175268	89872.8	157680	94507.3	100030	79339.7	84104.1	124653	66476
O88622;O88622-2	Parg	Poly(ADP-ribose) glycohydrolase;Isoform 2 of Poly(ADP-ribose) glycohydrolase	PARG_MOUSE	1	109323.58;109323.58-2	NaN	NaN	NaN	NaN	NaN	NaN	834.549	967.671	NaN
O88665	Brd7	Bromodomain-containing protein 7	BRD7_MOUSE	1	73999.9	9574.49	8207.76	11237	14627.4	9189.02	8368.8	5059.91	22205.4	4932.88
O88668	Creg1	Protein CREG1	CREG1_MOUSE	6	24451.9	5638.33	6158.43	6641.87	14504.4	18843.1	9110.54	72770	129311	108863
O88685	Psmc3	26S proteasome regulatory subunit 6A	PRS6A_MOUSE	16	49548.9	11664.8	11640.8	15128	5412.12	5873.93	5010.41	3253.51	5388.42	3235.82
O88696	Clpp	ATP-dependent Clp protease proteolytic subunit, mitochondrial	CLPP_MOUSE	3	29800.5	17315.3	15111.2	25853.3	11138	14269.8	10579.9	4042.96	6430.64	4031.5
O88735;O88735-2	Map7	Ensconsin;Isoform 2 of Ensconsin	MAP7_MOUSE	2	82021.58;82021.58-2	24781.4	21762.3	31696.6	NaN	NaN	771.838	NaN	NaN	NaN
O88736	Hsd17b7	3-keto-steroid reductase/17-beta-hydroxysteroid dehydrogenase 7	DHB7_MOUSE	1	37316.9	2031.06	1995.88	1319.59	1427.06	1315.8	964.914	346.394	941.777	355.181
O88746	Tom1	Target of Myb protein 1	TOM1_MOUSE	3	54325.1	1354.12	622.115	NaN	1243.86	1298.74	1384.94	508.173	NaN	NaN
O88792	F11r	Junctional adhesion molecule A	JAM1_MOUSE	4	32423.7	NaN	NaN	NaN	3683.72	3462.13	2318.21	3371.87	4525.1	2344.02
O88822	Sc5d	Lathosterol oxidase	SC5D_MOUSE	2	35062.5	NaN	1751.66	2057.6	2130	2137.13	NaN	861.914	1786.35	1196.98
O88824	Jtb	Protein JTB	JTB_MOUSE	1	16329.1	NaN	NaN	NaN	642.334	1142.61	940.492	3113.85	2673.42	1736.51
O88833	Cyp4a10	Cytochrome P450 4A10	CP4AA_MOUSE	4	58330.3	65399.4	38449.2	41811.4	13581.8	12699.4	8037.3	NaN	20328.6	11219.9
O88844	Idh1	Isocitrate dehydrogenase [NADP] cytoplasmic	IDHC_MOUSE	29	46674.4	59367.3	56028.4	58660.4	37151.8	27651.5	32215.8	562706	1.50338e+06	752423
O88851	Rbbp9	Putative hydrolase RBBP9	RBBP9_MOUSE	2	20911.7	NaN	2379.67	NaN	2576.36	2478.77	2022.52	442.991	NaN	622.009
O88908	Soat2	Sterol O-acyltransferase 2	SOAT2_MOUSE	3	60597.3	1630.07	12466.9	40874.5	2991	4911.44	3360.34	1117.4	4138.05	1519.53
O88947	F10	Coagulation factor X	FA10_MOUSE	6	54018	NaN	NaN	NaN	3593.74	NaN	2831.29	5249.23	1263.22	5935.4
O88958	Gnpda1	Glucosamine-6-phosphate isomerase 1	GNPI1_MOUSE	3	32549.3	NaN	2154.83	NaN	1444.18	1438.58	1325.53	920.563	NaN	NaN
O88962	Cyp8b1	7-alpha-hydroxycholest-4-en-3-one 12-alpha-hydroxylase	CP8B1_MOUSE	4	57706.3	41714.5	34128.3	23586	4849.62	4272.18	5319.59	3302.41	NaN	NaN
O88967	Yme1l1	ATP-dependent zinc metalloprotease YME1L1	YMEL1_MOUSE	3	80028	2.76118	1.98344	NaN	NaN	NaN	NaN	NaN	NaN	6528.56
O89017	Lgmn	Legumain	LGMN_MOUSE	4	49373	NaN	NaN	NaN	1908.1	2665.5	3607.05	10517.5	3082.83	11806.3
O89020	Afm	Afamin	AFAM_MOUSE	18	69379.1	NaN	NaN	NaN	6969.93	6167.86	6880.72	49712.8	12569.4	55977.4
O89023	Tpp1	Tripeptidyl-peptidase 1	TPP1_MOUSE	3	61342.2	32910.4	22104.3	26297.2	11520.6	13092.5	9623.1	6066.4	11454.5	6291.96
O89079	Cope	Coatomer subunit epsilon	COPE_MOUSE	2	34567.1	24986.6	17548.1	23395.3	8977.69	9423.35	10518.8	13132.2	NaN	NaN
O89094;O89094-2	Casp14	Caspase-14;Isoform 2 of Caspase-14	CASPE_MOUSE	2	29458.27;29458.27-2	4524.35	10056.1	56444.9	5465.69	6533.18	6393.98	NaN	NaN	NaN
O89106	Fhit	Bis(5'-adenosyl)-triphosphatase	FHIT_MOUSE	4	17234.6	NaN	NaN	NaN	2471.59	6580.9	2529.89	2879.73	9753.94	4067.15
P00158	Mt-Cyb	Cytochrome b	CYB_MOUSE	1	43209.6	39.7619	0.107859	0.283664	17.4802	7.27246	6.94309	NaN	NaN	NaN
P00186	Cyp1a2	Cytochrome P450 1A2	CP1A2_MOUSE	13	58183.9	13584.1	12940.3	9479.5	5001.49	4720.59	4798.83	1481.43	1974.3	1723.89
P00329	Adh1	Alcohol dehydrogenase 1	ADH1_MOUSE	17	39771.4	215073	314162	177954	65481.8	72284	80427.4	270483	325608	339031
P00375	Dhfr	Dihydrofolate reductase	DYR_MOUSE	7	21606	19714.2	19440.7	20231.4	5610.89	6828.06	7040.67	10025	16315.5	14062.4
P00405	Mtco2	Cytochrome c oxidase subunit 2	COX2_MOUSE	4	25976.4	228611	130869	78905.4	19509.8	13837.2	12468.3	9131.76	8669.29	2577.54
P00493	Hprt1	Hypoxanthine-guanine phosphoribosyltransferase	HPRT_MOUSE	10	24570.4	15478.6	10452.5	9904.17	2727.73	5760.56	1609.52	52528.1	170631	71212.4
P00688	Amy2	Pancreatic alpha-amylase	AMYP_MOUSE	3	57318.3	10719.2	11930.7	16200.7	2094.06	2717.47	1730.26	1274.72	12528.1	1158.82
P00920	Ca2	Carbonic anhydrase 2	CAH2_MOUSE	6	29032.5	42245.4	31651.2	25170.6	8587.02	7492.91	8918.91	14977.4	27607.9	17447.7
P01027	C3	Complement C3	CO3_MOUSE	53	186484	46766.7	58151.3	46691.4	26712.4	26640.3	27301.8	28976.9	16645	21630
P01029	C4b	Complement C4-B	CO4B_MOUSE	2	192915	9472.98	6783.44	14321.5	6274.16	5264.1	4335.25	1648.32	NaN	NaN
P01592	Jchain	Immunoglobulin J chain	IGJ_MOUSE	1	18013.5	NaN	NaN	NaN	706.192	704.952	1161.43	NaN	NaN	NaN
P01637;P01638		Ig kappa chain V-V region T1;Ig kappa chain V-V region L6 (Fragment)	KV5A5_MOUSE;KV5A6_MOUSE	1	14385.54;12985.84	NaN	NaN	NaN	NaN	NaN	9109.71	13184.6	37173.7	12289.3
P01723;P01726;P01727;P01728;P01729		Ig lambda-1 chain V region;Ig lambda-1 chain V region H2020;Ig lambda-1 chain V region S43;Ig lambda-2 chain V region;Ig lambda-2 chain V region MOPC 315	LV1A_MOUSE;LV1D_MOUSE;LV1E_MOUSE;LV2A_MOUSE;LV2B_MOUSE	1	12221.71;13465.22;13529.28;12221.79;13418.25	NaN	NaN	NaN	NaN	NaN	NaN	13771.7	12355.3	13091.1
P01831	Thy1	Thy-1 membrane glycoprotein	THY1_MOUSE	3	18079.9	NaN	NaN	NaN	NaN	NaN	NaN	4721.2	11609.4	3481.43
P01837	Igkc	Immunoglobulin kappa constant	IGKC_MOUSE	3	11934.1	6880.31	8920.39	7303.14	2559.62	4486.58	3007.32	7884.06	6564.87	10837.8
P01843		Ig lambda-1 chain C region	LAC1_MOUSE	1	11574.8	NaN	NaN	NaN	NaN	NaN	NaN	351.198	NaN	729.946
P01867;P01867-2	Ighg2b	Immunoglobulin heavy constant gamma 2B;Isoform 2 of Immunoglobulin heavy constant gamma 2B	IGG2B_MOUSE	3	44259.42;44259.42-2	3.28138	11.1136	NaN	NaN	NaN	NaN	299.643	NaN	NaN
P01872;P01872-2	Ighm	Immunoglobulin heavy constant mu;Isoform 2 of Immunoglobulin heavy constant mu	IGHM_MOUSE	4	49971.97;49971.97-2	31503.7	25739.8	27517.1	12292	20324.9	11362	8136.44	22101.1	4667.43
P01878		Ig alpha chain C region	IGHA_MOUSE	3	36875.9	3919.5	6212.04	2502.08	1122.31	368.973	NaN	1090.97	2818.29	4319.61
P01887	B2m	Beta-2-microglobulin	B2MG_MOUSE	4	13779	4722.82	3914.86	NaN	7598.5	7815.94	5126.58	17044.2	26308.7	16068
P01898	H2-Q10	H-2 class I histocompatibility antigen, Q10 alpha chain	HA10_MOUSE	9	37251	9015	11830	4687.31	2316.99	6150.7	8547.26	66425.7	16372.3	101728
P01899	H2-D1	H-2 class I histocompatibility antigen, D-B alpha chain	HA11_MOUSE	2	40836.2	NaN	1.75137	NaN	182.128	NaN	491.691	2435.03	NaN	1572.41
P01901	H2-K1	H-2 class I histocompatibility antigen, K-B alpha chain	HA1B_MOUSE	8	41301.8	3426.04	6861.46	21500.1	3887.25	4277.1	5352.68	9859.29	4906.11	10795
P01942	Hba	Hemoglobin subunit alpha	HBA_MOUSE	11	15085.2	690346	472093	704604	257515	269246	197900	107661	253332	116184
P02088	Hbb-b1	Hemoglobin subunit beta-1	HBB1_MOUSE	11	15840.2	1.99477e+06	1.77299e+06	1.80456e+06	658266	666501	510830	264907	260365	254094
P02089	Hbb-b2	Hemoglobin subunit beta-2	HBB2_MOUSE	1	15878.2	740114	514010	747505	200304	106631	137180	29952.9	64219.8	40086.8
P02104	Hbb-y	Hemoglobin subunit epsilon-Y2	HBE_MOUSE	1	16136.6	12124	7322.12	11499.7	6581.66	5877.63	4640.3	961.387	1885.89	1760.63
P02301;P84244	H3-5;H3-3a	Histone H3.3C;Histone H3.3	H3C_MOUSE;H33_MOUSE	6	15314.9;15327.91	269159	229452	113119	25583.3	23613.7	26813.3	12939.2	18860.6	8536.54
P02463	Col4a1	Collagen alpha-1(IV) chain	CO4A1_MOUSE	1	160679	NaN	3022.35	NaN	NaN	NaN	NaN	36254.8	87780.6	53483.5
P02468	Lamc1	Laminin subunit gamma-1	LAMC1_MOUSE	2	177298	12036.1	6729.83	16059.5	2509.35	1993.53	2775.59	4246.4	NaN	NaN
P02535;P02535-2;P02535-3	Krt10	Keratin, type I cytoskeletal 10;Isoform 2 of Keratin, type I cytoskeletal 10;Isoform 3 of Keratin, type I cytoskeletal 10	K1C10_MOUSE	7	57769.84;57769.84-2;57769.84-3	20741.6	361895	2.62466e+06	29355.1	297671	126310	5155.1	11807.5	29526
P02798	Mt2	Metallothionein-2	MT2_MOUSE	4	6115.21	310606	211977	297442	94769.4	134900	93804.1	19078.4	45502.2	37657.2
P02802	Mt1	Metallothionein-1	MT1_MOUSE	4	6018.09	634232	334425	624214	198519	286114	183288	45729.1	96554.1	85120.2
P03930	Mtatp8	ATP synthase protein 8	ATP8_MOUSE	2	7766.28	33200.1	16221.6	28206.1	NaN	2994.27	1084.51	NaN	NaN	NaN
P03953;P03953-2	Cfd	Complement factor D;Isoform 2 of Complement factor D	CFAD_MOUSE	5	28056.79;28056.79-2	26.531	3837.2	NaN	2621.17	2278.56	4762.32	32413	3114.05	27647.3
P03958	Ada	Adenosine deaminase	ADA_MOUSE	6	39991.6	NaN	NaN	NaN	3554.02	3168.09	4244	2161.94	5150.19	1662.67
P03995;P03995-2	Gfap	Glial fibrillary acidic protein;Isoform 2 of Glial fibrillary acidic protein	GFAP_MOUSE	1	49900.04;49900.04-2	8442.37	2194.05	5030	698.084	847.797	80.6496	414.265	360.115	590.153
P04104	Krt1	Keratin, type II cytoskeletal 1	K2C1_MOUSE	3	65605.9	10782.6	161664	4.44871e+06	49701.1	213868	144379	3729.06	7260.33	20060.6
P04117	Fabp4	Fatty acid-binding protein, adipocyte	FABP4_MOUSE	2	14649.9	3747.32	7358.58	5111.06	986.792	NaN	1395.53	1290.54	2053.79	NaN
P04186	Cfb	Complement factor B	CFAB_MOUSE	3	85004.5	NaN	NaN	NaN	NaN	NaN	2029.78	2645.47	NaN	NaN
P04441;P04441-2	Cd74	H-2 class II histocompatibility antigen gamma chain;Isoform Short of H-2 class II histocompatibility antigen gamma chain	HG2A_MOUSE	1	31557.42;31557.42-2	NaN	NaN	NaN	1191.03	816.944	1035.2	NaN	NaN	NaN
P04919;P04919-2	Slc4a1	Band 3 anion transport protein;Isoform 2 of Band 3 anion transport protein	B3AT_MOUSE	7	103135.52;103135.52-2	23804	17289.8	20750.4	6767.99	3614.29	3625.22	1952.23	2757.93	2342.6
P04925	Prnp	Major prion protein	PRIO_MOUSE	3	27977.4	NaN	NaN	NaN	580.542	464.211	374.498	1436.11	1880.03	1455.97
P04939	Mup3	Major urinary protein 3	MUP3_MOUSE	11	21464.7	109520	1344.01	127911	104763	113121	96973.1	132728	251390	153088
P05017;P05017-2	Igf1	Insulin-like growth factor I;Isoform IGF-IB of Insulin-like growth factor I	IGF1_MOUSE	1	17093.02;17093.02-2	10314.5	9560.08	12990.3	8661.3	9351.94	7419.53	1733.07	NaN	4056.54
P05063	Aldoc	Fructose-bisphosphate aldolase C	ALDOC_MOUSE	3	39394.9	2881.71	3323.22	NaN	1876.62	2361.64	2292.2	2679.83	6433.07	3356.49
P05064	Aldoa	Fructose-bisphosphate aldolase A	ALDOA_MOUSE	8	39355.9	94726.8	60453.7	87015.6	44082.8	44056.1	40721.5	25864.9	28077	25549.8
P05201	Got1	Aspartate aminotransferase, cytoplasmic	AATC_MOUSE	30	46247.6	69181.9	54891.9	96230.6	27891.1	21904.6	25771	711701	2.0815e+06	759325
P05202	Got2	Aspartate aminotransferase, mitochondrial	AATM_MOUSE	20	47411.4	103709	104952	77352.9	29408.2	27224.3	23056.7	17593.7	21961.7	11675.7
P05213;P68369	Tuba1b;Tuba1a	Tubulin alpha-1B chain;Tubulin alpha-1A chain	TBA1B_MOUSE;TBA1A_MOUSE	12	50151.63;50135.63	36100.6	33545.6	38231	12508.4	11438.1	13510.1	5344.05	6874.67	4597.24
P05622;P05622-2	Pdgfrb	Platelet-derived growth factor receptor beta;Isoform 2 of Platelet-derived growth factor receptor beta	PGFRB_MOUSE	1	122789.65;122789.65-2	595.759	2607.71	NaN	848.53	940.971	927.656	586.137	NaN	147.826
P05784	Krt18	Keratin, type I cytoskeletal 18	K1C18_MOUSE	27	47538.1	471479	384411	396280	175035	174009	176692	74659.9	70664.1	57819.7
P05977-2	Myl1	Isoform MLC3 of Myosin light chain 1/3, skeletal muscle isoform	MYL1_MOUSE	2	16599.8	10012.2	2224.68	NaN	NaN	NaN	1490.95	9876.33	NaN	9384.71
P06151	Ldha	L-lactate dehydrogenase A chain	LDHA_MOUSE	14	36498.5	430592	274339	417888	114425	109214	120671	62449.7	47125.9	43239.2
P06330		Ig heavy chain V region AC38 205.12	HVM51_MOUSE	2	12934.3	NaN	575.811	NaN	1282.29	4150.41	1636.47	4739.75	5905.31	5130.99
P06537;P06537-2;P06537-3;P06537-4;P06537-5	Nr3c1	Glucocorticoid receptor;Isoform 2 of Glucocorticoid receptor;Isoform 1-B of Glucocorticoid receptor;Isoform 2-B of Glucocorticoid receptor;Isoform 3 of Glucocorticoid receptor	GCR_MOUSE	1	87163.77;87163.77-2;87163.77-3;87163.77-4;87163.77-5	NaN	NaN	NaN	662.718	NaN	723.467	652.103	573.787	NaN
P06728	Apoa4	Apolipoprotein A-IV	APOA4_MOUSE	21	45029	61589.6	43843.8	60220.4	41106.5	45445.2	39392.2	85140.6	16599	46591.6
P06745	Gpi	Glucose-6-phosphate isomerase	G6PI_MOUSE	11	62766.9	50520.5	32346.4	51104.2	12062.7	11524.1	13148.8	7795.83	8857.79	2894.79
P06797	Ctsl	Procathepsin L	CATL1_MOUSE	5	37547.3	NaN	NaN	NaN	4863.19	7562.84	5085.69	45628	39525.7	52451.3
P06801	Me1	NADP-dependent malic enzyme	MAOX_MOUSE	13	63953.8	58275.5	43810.4	46172.6	13362.4	11951.6	14944.6	12245.1	7488.2	7543.9
P06802;P06802-2	Enpp1	Ectonucleotide pyrophosphatase/phosphodiesterase family member 1;Isoform 1 of Ectonucleotide pyrophosphatase/phosphodiesterase family member 1	ENPP1_MOUSE	3	103175.55;103175.55-2	11834.5	5001.91	14032.2	1808.37	1540.4	869.635	373.429	518.651	533.673
P06909	Cfh	Complement factor H	CFAH_MOUSE	8	139138	NaN	66501.8	NaN	NaN	NaN	380.798	2374.64	1072.47	2271.27
P07091	S100a4	Protein S100-A4	S10A4_MOUSE	2	11721.4	NaN	NaN	NaN	NaN	NaN	NaN	3152.1	2607.84	3157.93
P07309	Ttr	Transthyretin	TTHY_MOUSE	8	15775.9	50058.3	39875.9	42167.9	60972.6	89495.5	125422	470787	476446	526728
P07310	Ckm	Creatine kinase M-type	KCRM_MOUSE	8	43045	35480.5	5436.68	55222.8	NaN	2812.66	NaN	9143.2	16990.6	28418.7
P07356	Anxa2	Annexin A2	ANXA2_MOUSE	12	38676.2	26551.9	22063.2	105808	9271.15	11099.7	9447.44	2674.31	5848.79	4603.94
P07724	Alb	Albumin	ALBU_MOUSE	76	68692.5	2.17852e+06	2.07015e+06	2.10167e+06	596906	847721	682314	13072091	24720594	15772887
P07744	Krt4	Keratin, type II cytoskeletal 4	K2C4_MOUSE	1	56283.3	NaN	NaN	NaN	NaN	1461.25	NaN	NaN	NaN	2575.62
P07759	Serpina3k	Serine protease inhibitor A3K	SPA3K_MOUSE	5	46879.9	30472.8	54180.1	20691.7	10918.9	9173.87	10282.1	15001.4	15874.8	11272.8
P07901	Hsp90aa1	Heat shock protein HSP 90-alpha	HS90A_MOUSE	14	84787.9	52005.5	42639.4	41604.2	28394	23832	27141.8	15514.4	7487.79	11258.1
P08003	Pdia4	Protein disulfide-isomerase A4	PDIA4_MOUSE	14	71982.4	26382.3	22646.7	23398	12767.8	12047.4	10935.2	7072.08	9392.6	7231.65
P08030	Aprt	Adenine phosphoribosyltransferase	APT_MOUSE	3	19723.9	NaN	2247.46	2606.72	5309.36	8795.2	6049.68	19932.3	48734.9	16932
P08032	Spta1	Spectrin alpha chain, erythrocytic 1	SPTA1_MOUSE	10	279865	6054.83	3655.5	5353.97	1984.31	1868.31	1747.18	334.059	6210.32	NaN
P08101-2	Fcgr2	Isoform IIB2 of Low affinity immunoglobulin gamma Fc region receptor II	FCGR2_MOUSE	5	31881.2	NaN	NaN	NaN	2207.86	4931.3	2694.97	4870.19	NaN	3480.23
P08113	Hsp90b1	Endoplasmin	ENPL_MOUSE	26	92475.8	38530.8	55985.6	49585.6	17781	16425.6	18287.7	12214.6	8191.67	10049.5
P08122	Col4a2	Collagen alpha-2(IV) chain	CO4A2_MOUSE	2	167325	3107.77	1662.33	NaN	2607.51	NaN	NaN	NaN	NaN	NaN
P08226	Apoe	Apolipoprotein E	APOE_MOUSE	17	35866.6	169093	133883	175866	86487	96679.6	96079.3	139349	49069.6	78189.6
P08228	Sod1	Superoxide dismutase [Cu-Zn]	SODC_MOUSE	23	15942.7	316393	81838.7	369684	13103497	15348615	12130292	9022033	26056808	14206459
P08249	Mdh2	Malate dehydrogenase, mitochondrial	MDHM_MOUSE	14	35611.4	107279	127782	133454	46913.7	39692.5	41582.4	19056.5	31820.3	18611.2
P08556	Nras	GTPase NRas	RASN_MOUSE	9	21199.1	381.996	437.775	7736.57	310986	226378	244716	168648	289275	206414
P08607	C4bpa	C4b-binding protein	C4BPA_MOUSE	3	51523.7	65767.8	42604.5	68413.7	4861.05	8188.97	4366.5	6313.1	5427.12	4239.52
P08730	Krt13	Keratin, type I cytoskeletal 13	K1C13_MOUSE	6	47754.1	37804.5	601305	11777446	110209	721835	436818	10611.8	129393	45229.7
P08882	Gzmc	Granzyme C	GRAC_MOUSE	1	27310.6	3.47979	2.16874	NaN	NaN	0.874716	NaN	NaN	NaN	NaN
P09036	Spink1	Serine protease inhibitor Kazal-type 1	ISK1_MOUSE	1	8487.99	1004.75	2856.4	2881.26	24714.4	28121.6	15891.3	5453.03	18095.4	7614.99
P09055	Itgb1	Integrin beta-1	ITB1_MOUSE	13	88231.3	69929	39978.9	58343.9	51588.8	44147.7	35467	35700.7	28938.1	36576.1
P09103	P4hb	Protein disulfide-isomerase	PDIA1_MOUSE	29	57058.5	177787	148588	187045	79880.4	72642.4	71957.6	40635.4	37841.2	37516.8
P09242	Alpl	Alkaline phosphatase, tissue-nonspecific isozyme	PPBT_MOUSE	2	57514.2	NaN	NaN	NaN	NaN	NaN	NaN	3284.35	3422.78	3494.52
P09405	Ncl	Nucleolin	NUCL_MOUSE	14	76723.1	9982.82	11263.7	7369.55	3835.13	3654.03	3874.76	2527.8	2371.64	2206.02
P09411	Pgk1	Phosphoglycerate kinase 1	PGK1_MOUSE	20	44550.5	104631	88348.3	112860	35743.1	40756.4	39932.2	116418	174599	135016
P09528	Fth1	Ferritin heavy chain	FRIH_MOUSE	11	21066.6	108037	91724.2	140984	87219.9	74537.1	68879.1	335084	523930	662875
P09602	Hmgn2	Non-histone chromosomal protein HMG-17	HMGN2_MOUSE	2	9422.69	14121	10009.3	16490.9	2069.02	2811.69	2559.14	3171.82	1193.96	2664.42
P09671	Sod2	Superoxide dismutase [Mn], mitochondrial	SODM_MOUSE	10	24602.9	27469.8	14937.2	21162.7	9706.21	9923.4	9567.54	9282.34	21028.7	12493.4
P09803	Cdh1	Cadherin-1	CADH1_MOUSE	4	98255.9	NaN	NaN	23.6453	NaN	NaN	NaN	5421.27	174.167	1386.53
P09813	Apoa2	Apolipoprotein A-II	APOA2_MOUSE	10	11309.1	33949144	29582476	34429740	17548178	23098048	10024538	2393587	4237850	3.27681e+06
P0C027;P0C028	Nudt10;Nudt11	Diphosphoinositol polyphosphate phosphohydrolase 3-alpha;Diphosphoinositol polyphosphate phosphohydrolase 3-beta	NUD10_MOUSE;NUD11_MOUSE	5	18592.99;18592.99	NaN	NaN	NaN	132393	182729	112249	45093.1	84872	81224.6
P0C0S6;Q3THW5	H2az1;H2az2	Histone H2A.Z;Histone H2A.V	H2AZ_MOUSE;H2AV_MOUSE	1	13552.73;13508.68	4.80797	1884.31	NaN	NaN	NaN	NaN	NaN	NaN	NaN
P0C8B4	Gon7	EKC/KEOPS complex subunit GON7	GON7_MOUSE	2	10346	NaN	NaN	NaN	NaN	NaN	394.719	5262.42	NaN	4461.93
P0CG49;P0CG50;P62983;P62984	Ubb;Ubc;Rps27a;Uba52	Polyubiquitin-B;Polyubiquitin-C;Ubiquitin-40S ribosomal protein S27a;Ubiquitin-60S ribosomal protein L40	UBB_MOUSE;UBC_MOUSE;RS27A_MOUSE;RL40_MOUSE	11	34368.5;82550.11;17950.89;14728.31	1.28124e+06	408854	781770	3.52801e+06	3.87262e+06	2.69779e+06	1.73122e+06	4766211	2.07652e+06
P0DJF2	Pet117	Protein PET117 homolog, mitochondrial	PT117_MOUSE	2	9123.55	NaN	NaN	NaN	516.732	NaN	NaN	4817.03	12776.5	5061.78
P0DN34	Ndufb1	NADH dehydrogenase [ubiquinone] 1 beta subcomplex subunit 1	NDUB1_MOUSE	2	6954.1	42794.7	1001.05	NaN	6201.53	11091.2	4035.05	NaN	3182.13	1445.65
P0DP26;P0DP27;P0DP28	Calm1;Calm2;Calm3	Calmodulin-1;Calmodulin-2;Calmodulin-3	CALM1_MOUSE;CALM2_MOUSE;CALM3_MOUSE	17	16837.58;16837.58;16837.58	201667	56340	255265	1.81161e+06	1.84463e+06	2.90555e+06	1.75411e+06	1.37905e+06	1.91439e+06
P10077;P10077-2	Zfp27	Zinc finger protein 27;Isoform 2 of Zinc finger protein 27	ZFP27_MOUSE	1	92893.81;92893.81-2	NaN	NaN	NaN	NaN	1470.82	NaN	271.177	1553	987.738
P10107	Anxa1	Annexin A1	ANXA1_MOUSE	2	38734.3	8183.01	2030.77	9850.31	NaN	1935.27	NaN	NaN	NaN	NaN
P10126	Eef1a1	Elongation factor 1-alpha 1	EF1A1_MOUSE	15	50113.8	231963	259642	159585	82183	78758.9	80707	72861.4	61281.5	66999.9
P10518	Alad	Delta-aminolevulinic acid dehydratase	HEM2_MOUSE	14	36023.5	25013.7	9849.81	15131.9	17814.6	20860.8	29804.5	177632	137132	190863
P10605	Ctsb	Cathepsin B	CATB_MOUSE	10	37279.8	71699.6	53139.9	72288.7	37571.7	42413.2	30783.3	60855.6	140331	86206.8
P10630;P10630-2	Eif4a2	Eukaryotic initiation factor 4A-II;Isoform 2 of Eukaryotic initiation factor 4A-II	IF4A2_MOUSE	3	46402.26;46402.26-2	18852.2	13642.5	15622.6	NaN	NaN	1491.4	7301.82	NaN	NaN
P10639	Txn	Thioredoxin	THIO_MOUSE	12	11675.4	123285	104436	240549	2.15243e+06	4.09726e+06	3.12997e+06	3.13651e+06	8157353	4.15213e+06
P10648	Gsta2	Glutathione S-transferase A2	GSTA2_MOUSE	6	25542	31890.3	27510.7	31747.1	11614.9	7112.49	12557.1	15500.4	35559.2	19035
P10649	Gstm1	Glutathione S-transferase Mu 1	GSTM1_MOUSE	20	25970	103540	111042	104731	46926.8	50151.9	41194.4	36001.1	37690.1	30789.4
P10711	Tcea1	Transcription elongation factor A protein 1	TCEA1_MOUSE	3	33880.5	NaN	NaN	NaN	1449.08	567.086	1122.31	972.98	1747.13	882.301
P10833	Rras	Ras-related protein R-Ras	RRAS_MOUSE	12	23763.8	10929.2	NaN	18566.6	22281.3	16445.5	16487.8	112245	184950	91779.6
P10852	Slc3a2	4F2 cell-surface antigen heavy chain	4F2_MOUSE	2	58336.6	13887.5	10521.5	14812.2	4100.83	3275.73	3439.92	1004.97	1205.26	678.776
P10853;P10854;Q64475;Q64478;Q64525;Q6ZWY9;Q8CGP1;Q8CGP2;Q8CGP2-2	H2bc7;H2bc14;H2bc3;H2bc9;Hist2h2bb;H2bc4;H2bc12;Hist1h2bp;Hist1h2bp	Histone H2B type 1-F/J/L;Histone H2B type 1-M;Histone H2B type 1-B;Histone H2B type 1-H;Histone H2B type 2-B;Histone H2B type 1-C/E/G;Histone H2B type 1-K;Histone H2B type 1-P;Isoform 2 of Histone H2B type 1-P	H2B1F_MOUSE;H2B1M_MOUSE;H2B1B_MOUSE;H2B1H_MOUSE;H2B2B_MOUSE;H2B1C_MOUSE;H2B1K_MOUSE;H2B1P_MOUSE;H2B1P_MOUSE	4	13936.16;13936.16;13952.16;13920.16;13920.16;13906.13;13920.16;13992.27;13992.27-2	71856.3	60759.9	41638.1	9635.15	8315.57	6453.53	2669.36	4793.25	3295.66
P10922	H1-0	Histone H1.0	H10_MOUSE	4	20860.9	9198.72	12089.1	3728.68	1201.82	1242.44	637.137	596.837	647.292	505.35
P11031	Sub1	Activated RNA polymerase II transcriptional coactivator p15	TCP4_MOUSE	1	14427.4	9127.92	8051.25	19571.6	10163.5	10014.8	8840.56	3889.56	6401.2	NaN
P11087	Col1a1	Collagen alpha-1(I) chain	CO1A1_MOUSE	10	138032	108080	60283.8	88393.3	69584.1	64348.2	64471.8	33343.8	63812.8	32015.2
P11247;P49290	Mpo;Epx	Myeloperoxidase;Eosinophil peroxidase	PERM_MOUSE;PERE_MOUSE	1	81181.66;81380.06	NaN	NaN	NaN	4677.14	4115.07	3029.9	NaN	NaN	NaN
P11276	Fn1	Fibronectin	FINC_MOUSE	31	272538	121901	62120.6	114950	38114.1	44595.9	34351.1	28463.4	45824.9	29354.6
P11352	Gpx1	Glutathione peroxidase 1	GPX1_MOUSE	18	22329.3	107287	55506.9	194311	24360.6	18046.2	19613.5	1.02459e+06	2.18458e+06	1.2178e+06
P11438	Lamp1	Lysosome-associated membrane glycoprotein 1	LAMP1_MOUSE	5	43865.1	NaN	4382.29	12468.6	1429.48	2573.9	5282.79	42899.1	48964.7	61956
P11499	Hsp90ab1	Heat shock protein HSP 90-beta	HS90B_MOUSE	24	83281.2	267045	275153	225794	123021	119772	133781	107015	66020.7	92875.4
P11588	Mup1	Major urinary protein 1	MUP1_MOUSE	3	20648.5	4669.39	3017.72	7121.58	42637.8	65618.9	124335	382678	959752	918470
P11589	Mup2	Major urinary protein 2	MUP2_MOUSE	6	20663.5	8614.49	1135.05	28518	44373.7	54950.5	71531	227855	450721	277325
P11609;P11610	Cd1d1;Cd1d2	Antigen-presenting glycoprotein CD1d1;Antigen-presenting glycoprotein CD1d2	CD1D1_MOUSE;CD1D2_MOUSE	1	38554.06;38476.94	NaN	593.214	NaN	NaN	NaN	NaN	2684.82	NaN	2070.48
P11679	Krt8	Keratin, type II cytoskeletal 8	K2C8_MOUSE	29	54565.3	383264	285136	337018	143114	145368	135292	73841.7	64809.9	57374.8
P11680	Cfp	Properdin	PROP_MOUSE	6	50327.2	7511.01	5028.08	10317.7	12085.7	16284	9749.38	5507.31	8390.05	4743.9
P11714	Cyp2d9	Cytochrome P450 2D9	CP2D9_MOUSE	4	56950	102575	103064	80631.1	15454.4	15460.6	12824.2	6110.86	4603.59	3515.83
P11725	Otc	Ornithine transcarbamylase, mitochondrial	OTC_MOUSE	16	39764.9	510769	371454	494091	169168	172063	173844	58300.9	72303.2	47918.5
P11835	Itgb2	Integrin beta-2	ITB2_MOUSE	3	85025.8	NaN	NaN	NaN	2343.44	2547.07	2400.89	1853.48	2782.42	1799.76
P11859	Agt	Angiotensinogen	ANGT_MOUSE	2	51990.4	3881.14	1328.26	2420.86	2772.77	1805.33	1708.65	793.433	1219.38	920.02
P11930	Nudt19	Acyl-coenzyme A diphosphatase NUDT19	NUD19_MOUSE	2	40320.1	4175.95	853.853	1345.91	2123.62	1084.17	947.674	NaN	NaN	NaN
P11983	Tcp1	T-complex protein 1 subunit alpha	TCPA_MOUSE	13	60448.6	45758	27172.8	51121.1	14344.4	13292.9	12576.2	6152.46	6686.99	5054.61
P12023;P12023-3	App	Amyloid-beta precursor protein;Isoform APP751 of Amyloid-beta precursor protein	A4_MOUSE	2	86722.05;86722.05-3	NaN	NaN	NaN	4114.17	4417.36	3439.33	1522.16	1906.17	1321.67
P12265	Gusb	Beta-glucuronidase	BGLR_MOUSE	12	74195.3	9396.56	4497.78	16362.9	6546.25	8020.92	5241.16	9185.48	12030.7	11361.4
P12367	Prkar2a	cAMP-dependent protein kinase type II-alpha regulatory subunit	KAP2_MOUSE	2	45389.1	4414.78	4556.31	NaN	1987.61	NaN	3262.06	1175.19	NaN	NaN
P12399	Ctla2a	Protein CTLA-2-alpha	CTL2A_MOUSE	4	15883	NaN	NaN	NaN	19213.9	23559.4	16804.4	6768.87	13161.6	8841.89
P12400	Ctla2b	Protein CTLA-2-beta	CTL2B_MOUSE	2	13121.6	NaN	NaN	NaN	1380.21	1657.95	933.902	218.032	462.737	444.049
P12710	Fabp1	Fatty acid-binding protein, liver	FABPL_MOUSE	10	14245.5	3942099	2.45576e+06	4211880	496072	570633	518653	1.44049e+06	4312409	2.56363e+06
P12787	Cox5a	Cytochrome c oxidase subunit 5A, mitochondrial	COX5A_MOUSE	13	16101.5	62611.5	98487.9	215542	1.23797e+06	1.36308e+06	1.09549e+06	512753	685465	645655
P12790	Cyp2b9	Cytochrome P450 2B9	CP2B9_MOUSE	8	55740.8	38542.7	32392.9	47654.8	7264.5	6843.46	7921.47	1846.37	NaN	NaN
P12791-2	Cyp2b10	Isoform 2 of Cytochrome P450 2B10	CP2BA_MOUSE	5	55740.5	37569.1	20771.9	52599.4	5378.63	3499.17	5451.76	939.607	NaN	247958
P12815	Pdcd6	Programmed cell death protein 6	PDCD6_MOUSE	7	21867.5	NaN	NaN	NaN	NaN	2495.81	NaN	6103.45	41589.3	6807.26
P12970	Rpl7a	60S ribosomal protein L7a	RL7A_MOUSE	5	29976.6	41954.2	68932.7	14605.4	4526.29	2609.93	4858.66	3201.06	NaN	6524.83
P13020;P13020-2	Gsn	Gelsolin;Isoform 2 of Gelsolin	GELS_MOUSE	7	85941.57;85941.57-2	5942.82	6385.04	23249.7	3181.48	4403.47	3615	11366.3	NaN	4743.93
P13439	Umps	Uridine 5'-monophosphate synthase	UMPS_MOUSE	1	52292.5	NaN	NaN	NaN	2620.8	NaN	2079.28	1009.9	NaN	NaN
P13516	Scd1	Acyl-CoA desaturase 1	ACOD1_MOUSE	2	41046.4	NaN	NaN	NaN	3088.42	1113.2	2037.7	962.578	NaN	NaN
P13634	Ca1	Carbonic anhydrase 1	CAH1_MOUSE	4	28330.5	10241.1	1932.7	NaN	1671.21	2713.46	1134.43	1719.59	1809	1267.71
P13707	Gpd1	Glycerol-3-phosphate dehydrogenase [NAD(+)], cytoplasmic	GPDA_MOUSE	18	37572.7	97968.8	86714.9	74934.8	26890.5	23685.2	25596.1	42619	71349.3	50763.4
P14069	S100a6	Protein S100-A6	S10A6_MOUSE	5	10050.6	6277.51	4805.27	10965.2	231413	198925	212146	167003	278677	231371
P14094	Atp1b1	Sodium/potassium-transporting ATPase subunit beta-1	AT1B1_MOUSE	4	35194.6	5606.53	2412.35	7353	1688.17	1839.71	2501.73	1760.56	NaN	2105.4
P14115	Rpl27a	60S ribosomal protein L27a	RL27A_MOUSE	2	16605.5	96278.7	164635	73840.7	11487.8	12032.5	9260.28	5663.75	NaN	NaN
P14131	Rps16	40S ribosomal protein S16	RS16_MOUSE	7	16445.3	25453.2	38725.3	14994.6	3061.93	2731.65	4177.94	2611.85	NaN	NaN
P14148	Rpl7	60S ribosomal protein L7	RL7_MOUSE	5	31419.6	9052.05	17845.2	NaN	NaN	NaN	1907.65	NaN	NaN	NaN
P14152	Mdh1	Malate dehydrogenase, cytoplasmic	MDHC_MOUSE	11	36511.2	92507.5	129893	74731.7	28489.5	27992.4	37318.8	56950.2	19290.5	39759.2
P14206	Rpsa	40S ribosomal protein SA	RSSA_MOUSE	6	32838.1	83021.4	94470.6	57388.7	10550.4	9185.57	9111.49	8644.82	5220.58	5499.98
P14211	Calr	Calreticulin	CALR_MOUSE	19	47994.5	56599.5	64292.5	61428.5	25409.7	23115.3	28798.4	36841.4	10796.4	27477
P14246	Slc2a2	Solute carrier family 2, facilitated glucose transporter member 2	GTR2_MOUSE	2	57106.9	1481.2	1832.64	NaN	5009.61	3202.98	4276.67	3230.74	3827.86	4247.52
P14431	H2-Q9	H-2 class I histocompatibility antigen, Q9 alpha chain (Fragment)	HA19_MOUSE	2	23024.9	NaN	NaN	NaN	NaN	NaN	NaN	1501.22	1666.86	963.188
P14483	H2-Ab1	H-2 class II histocompatibility antigen, A beta chain	HB2A_MOUSE	6	30128.2	4.6617	NaN	NaN	NaN	NaN	NaN	4671.98	4611.34	4933.12
P14576	Srp54	Signal recognition particle 54 kDa protein	SRP54_MOUSE	3	55720.7	1395.49	942.893	NaN	502.176	233.953	468.141	NaN	273.099	NaN
P14602;P14602-2;P14602-3	Hspb1	Heat shock protein beta-1;Isoform B of Heat shock protein beta-1;Isoform C of Heat shock protein beta-1	HSPB1_MOUSE	4	23013.84;23013.84-2;23013.84-3	27741.4	11428.7	32465.8	9060.36	15088.4	6492.2	11220.4	5635.49	8352.98
P14685	Psmd3	26S proteasome non-ATPase regulatory subunit 3	PSMD3_MOUSE	7	60718.2	12065.4	7302.96	20124.2	9247.01	10966.5	7555.16	5281.08	8381.43	3825.51
P14733	Lmnb1	Lamin-B1	LMNB1_MOUSE	11	66785.6	11202.3	5691.12	15142.7	5780.53	5538.82	6236.25	2900.77	6706.84	2361.25
P14824	Anxa6	Annexin A6	ANXA6_MOUSE	22	75885.3	44533.4	36905	40325.9	13670.8	12663.4	13861.4	7968.67	6534.6	5207.82
P14847	Crp	C-reactive protein	CRP_MOUSE	2	25359.9	30331	24156.9	46400.6	32845.8	32688.4	32173.3	15491.1	28182.7	18644.1
P14869	Rplp0	60S acidic ribosomal protein P0	RLA0_MOUSE	6	34216.4	84189.8	81557.3	59666	14445.7	11023.9	12269.4	3209.88	NaN	NaN
P15105	Glul	Glutamine synthetase	GLNA_MOUSE	12	42119.6	21394.8	25736.5	21137.3	12807.7	11032	12064.1	5829.55	7481.26	7361.31
P15116	Cdh2	Cadherin-2	CADH2_MOUSE	6	99796.4	40797.4	21479.9	38598.8	15572.9	12671.4	11749.7	7151.25	16194.6	4807.03
P15208	Insr	Insulin receptor	INSR_MOUSE	2	155610	1450.05	1.58691	NaN	3595.31	4942.76	2233.19	1206.75	5023.56	1101.13
P15327	Bpgm	Bisphosphoglycerate mutase	PMGE_MOUSE	10	29978.2	NaN	NaN	NaN	8173.26	9161.36	9784.26	16405.7	73926.3	24930.7
P15379;P15379-10;P15379-11;P15379-12;P15379-13;P15379-2;P15379-3;P15379-4;P15379-5;P15379-6;P15379-7;P15379-8;P15379-9	Cd44	CD44 antigen;Isoform 8 of CD44 antigen;Isoform 9 of CD44 antigen;Isoform 10 of CD44 antigen;Isoform 11 of CD44 antigen;Isoform 13 of CD44 antigen;Isoform 12 of CD44 antigen;Isoform 4 of CD44 antigen;Isoform 6 of CD44 antigen;Isoform 7 of CD44 antigen;Isoform 2 of CD44 antigen;Isoform 3 of CD44 antigen;Isoform 5 of CD44 antigen	CD44_MOUSE	1	85617.14;85617.14-10;85617.14-11;85617.14-12;85617.14-13;85617.14-2;85617.14-3;85617.14-4;85617.14-5;85617.14-6;85617.14-7;85617.14-8;85617.14-9	NaN	NaN	NaN	NaN	NaN	NaN	3602.41	NaN	3753.82
P15392	Cyp2a4	Cytochrome P450 2A4	CP2A4_MOUSE	3	56781.8	17539	8611.85	14056.1	5334.78	NaN	5172.39	NaN	NaN	NaN
P15508	Sptb	Spectrin beta chain, erythrocytic	SPTB1_MOUSE	8	245250	NaN	NaN	1082.08	4886.21	5155.57	3882.71	19250.6	NaN	NaN
P15532	Nme1	Nucleoside diphosphate kinase A	NDKA_MOUSE	3	17207.8	7023.86	13474.5	7303.35	389.704	1142.88	1457.26	3455.86	NaN	2920.76
P15626	Gstm2	Glutathione S-transferase Mu 2	GSTM2_MOUSE	12	25716.7	144935	147583	107724	66037.3	53153.4	71647.6	60284.4	40348.5	40930.9
P15702	Spn	Leukosialin	LEUK_MOUSE	2	40038.4	NaN	NaN	NaN	NaN	NaN	NaN	1442.97	NaN	1529.53
P15864;P43277	H1-2;H1-3	Histone H1.2;Histone H1.3	H12_MOUSE;H13_MOUSE	1	21266.65;22099.52	155369	129147	48912.2	NaN	5855.46	NaN	33687.8	NaN	12679.7
P15946	Klk1b11	Kallikrein 1-related peptidase b11	K1B11_MOUSE	2	28727.2	63977.4	35512.9	52529	8703.2	20092.2	3878.83	3249.08	NaN	NaN
P16015	Ca3	Carbonic anhydrase 3	CAH3_MOUSE	21	29366.3	985028	869535	1.47519e+06	3173828	8470748	3.21725e+06	4.97084e+06	20008222	8865521
P16045	Lgals1	Galectin-1	LEG1_MOUSE	7	14865.9	419.484	NaN	NaN	2467.7	2350.62	6425.37	55522.9	6706.22	63737.4
P16110	Lgals3	Galectin-3	LEG3_MOUSE	2	27514.9	NaN	NaN	28691	653.925	3760.83	2353.9	4971.12	NaN	6519.58
P16331	Pah	Phenylalanine-4-hydroxylase	PH4H_MOUSE	13	51899.9	149502	159094	150296	51153.8	45489.2	53505.6	34128	28347.2	21417.6
P16332	Mmut	Methylmalonyl-CoA mutase, mitochondrial	MUTA_MOUSE	11	82844.1	10323.1	13231.8	7898.01	3309.06	5972.36	3441.91	1297.4	1791.08	544.746
P16381;Q62095;Q62167	D1Pas1;Ddx3y;Ddx3x	Putative ATP-dependent RNA helicase Pl10;ATP-dependent RNA helicase DDX3Y;ATP-dependent RNA helicase DDX3X	DDX3L_MOUSE;DDX3Y_MOUSE;DDX3X_MOUSE	4	73140.55;73427.85;73101.39	4689.27	10486.5	6520.62	1964.57	3128.37	1331.25	1513.78	NaN	NaN
P16406	Enpep	Glutamyl aminopeptidase	AMPE_MOUSE	9	107956	13671.1	10718.8	10761.3	9763.43	15259.8	7484.3	4467.44	10271.1	4182.6
P16460	Ass1	Argininosuccinate synthase	ASSY_MOUSE	21	46584.5	1.10857e+06	1152569	807019	315663	268182	303064	322789	201543	271253
P16546;P16546-2	Sptan1	Spectrin alpha chain, non-erythrocytic 1;Isoform 2 of Spectrin alpha chain, non-erythrocytic 1	SPTN1_MOUSE	45	284597.41;284597.41-2	27797	17644.3	25988.1	12559.7	11758.2	12325	6403.57	5695.82	5284.68
P16675	Ctsa	Lysosomal protective protein	PPGB_MOUSE	5	53844.1	57993.3	35998.7	70322.8	36776.9	51853.8	32044.2	17222	38854.8	25223.8
P16858	Gapdh	Glyceraldehyde-3-phosphate dehydrogenase	G3P_MOUSE	23	35810	33444.2	39162.3	53067.2	15140.8	20914.6	20040.1	249798	101815	224661
P16882;P16882-2	Ghr	Growth hormone receptor;Isoform 2 of Growth hormone receptor	GHR_MOUSE	2	72783.25;72783.25-2	NaN	8766.12	NaN	3084.34	3003	2663.96	1457.94	NaN	2898.26
P17047	Lamp2	Lysosome-associated membrane glycoprotein 2	LAMP2_MOUSE	9	45681.1	141388	110821	93084.4	84224.5	116023	111650	343983	458248	415945
P17095;P17095-1	Hmga1	High mobility group protein HMG-I/HMG-Y;Isoform HMG-Y of High mobility group protein HMG-I/HMG-Y	HMGA1_MOUSE	2	11613.99;11613.99-1	7704.17	3974.64	10580.5	3729.28	3577.18	997.693	2062.16	6244.77	3187.17
P17156	Hspa2	Heat shock-related 70 kDa protein 2	HSP72_MOUSE	13	69641.7	88635.1	74564.2	74255.5	33191.4	31018.1	37242.4	119538	39744	141753
P17182	Eno1	Alpha-enolase	ENOA_MOUSE	36	47140.8	256811	35229.5	267329	95427.6	96581.9	100550	2.09204e+06	5366612	3038106
P17183	Eno2	Gamma-enolase	ENOG_MOUSE	6	47296.7	19011.8	28223.6	49547.8	17951.3	NaN	NaN	1598.52	4018.73	2808.45
P17427	Ap2a2	AP-2 complex subunit alpha-2	AP2A2_MOUSE	7	104017	33304.9	20517.9	30273.9	6032.51	3544.01	4052.98	2400.97	NaN	2902.27
P17439	Gba	Lysosomal acid glucosylceramidase	GLCM_MOUSE	10	57621.9	19831.6	13154.9	27473.2	6945.04	12394.4	5267.76	19574.9	28383.3	23409.2
P17563	Selenbp1	Methanethiol oxidase	SBP1_MOUSE	9	52514	284238	18716.7	490761	1.96017e+06	2196857	1.46658e+06	695244	1.43546e+06	798239
P17665	Cox7c	Cytochrome c oxidase subunit 7C, mitochondrial	COX7C_MOUSE	2	7332.62	1.84141e+06	902194	2146658	542454	725384	377964	81410.2	404625	92229.4
P17717	Ugt2b17	UDP-glucuronosyltransferase 2B17	UDB17_MOUSE	7	60856	178768	206380	101835	36451.9	28971.6	32669.7	17599.9	19400.9	10270.7
P17742	Ppia	Peptidyl-prolyl cis-trans isomerase A	PPIA_MOUSE	9	17971.3	176821	280200	136435	87892.6	160966	111600	162052	328474	248793
P17751;P17751-2	Tpi1	Triosephosphate isomerase;Isoform 2 of Triosephosphate isomerase	TPIS_MOUSE	18	26712.61;26712.61-2	53945.1	45718.3	61248.7	23738.2	28743.1	29449.4	189777	105219	260369
P17879;Q61696	Hspa1b;Hspa1a	Heat shock 70 kDa protein 1B;Heat shock 70 kDa protein 1A	HS71B_MOUSE;HS71A_MOUSE	10	70176.27;70079.15	15854.2	10669.8	18301	5084.7	4638.62	5450.17	2499.6	3117.81	2749.49
P17897	Lyz1	Lysozyme C-1	LYZ1_MOUSE	1	16794.2	NaN	9186.43	30058.3	NaN	NaN	1825.13	NaN	NaN	NaN
P18181	Cd48	CD48 antigen	CD48_MOUSE	1	27383.4	NaN	NaN	NaN	3194.71	3531.14	4049.43	5438.78	8738.63	7576.39
P18242	Ctsd	Cathepsin D	CATD_MOUSE	8	44953.8	260781	213987	196389	186926	176441	177741	283981	281259	246566
P18572;P18572-2	Bsg	Basigin;Isoform 2 of Basigin	BASI_MOUSE	9	42444.69;42444.69-2	10179.5	8633.67	16253.5	14108.7	12463.1	32599.8	378348	94476.5	456515
P18760	Cfl1	Cofilin-1	COF1_MOUSE	6	18559.5	42015.4	36487	46681.7	13438.2	11045.7	13522	11487.1	10099.9	10794.2
P18828;P18828-2	Sdc1	Syndecan-1;Isoform 2 of Syndecan-1	SDC1_MOUSE	3	32904.58;32904.58-2	13969.5	15853.9	9198.82	3848.46	6662.15	5066.97	2126.4	NaN	1184.23
P19001	Krt19	Keratin, type I cytoskeletal 19	K1C19_MOUSE	9	44541.8	508626	323450	585095	172539	214984	134370	70478.8	81363	66819.2
P19096	Fasn	Fatty acid synthase	FAS_MOUSE	55	272428	79290.1	70261.5	74914.4	23662	20046	25740.1	20281.8	12676.9	12513.7
P19157	Gstp1	Glutathione S-transferase P 1	GSTP1_MOUSE	26	23609.2	214810	201138	305117	1.79283e+06	9689824	1.28641e+06	1.13906e+06	7743311	2.26048e+06
P19221	F2	Prothrombin	THRB_MOUSE	10	70268.7	1274.87	3495.17	NaN	3761.91	NaN	3870.13	6443.46	898.307	4345.92
P19253	Rpl13a	60S ribosomal protein L13a	RL13A_MOUSE	3	23464.2	7663.7	24801.9	4094.28	NaN	NaN	NaN	3304.98	NaN	NaN
P19536	Cox5b	Cytochrome c oxidase subunit 5B, mitochondrial	COX5B_MOUSE	10	13812.9	248730	194841	452734	1.4313e+06	1.49444e+06	1.46935e+06	718053	670509	787685
P19639	Gstm3	Glutathione S-transferase Mu 3	GSTM3_MOUSE	2	25701.6	6327.17	5502.65	1521.34	NaN	4049.55	NaN	2137.31	NaN	2682.76
P19783	Cox4i1	Cytochrome c oxidase subunit 4 isoform 1, mitochondrial	COX41_MOUSE	8	19530.5	31358.3	35412.5	22751.5	20337.3	19007.4	18226.8	10375.1	16262.7	7804.42
P19973;P19973-2	Lsp1	Lymphocyte-specific protein 1;Isoform 2 of Lymphocyte-specific protein 1	LSP1_MOUSE	1	36713.84;36713.84-2	NaN	NaN	NaN	NaN	NaN	NaN	962.146	NaN	752.179
P20029	Hspa5	Endoplasmic reticulum chaperone BiP	BIP_MOUSE	25	72422.1	81319.5	84281.5	88260	38420	36806	34639.7	72771.8	34583.6	79179.8
P20060	Hexb	Beta-hexosaminidase subunit beta	HEXB_MOUSE	6	61115.7	46959.8	23346.2	46501	17819.6	22096.7	16781.2	13629.9	26496.6	16524.6
P20065-2	Tmsb4x	Isoform Short of Thymosin beta-4	TYB4_MOUSE	8	5052.65	6014042	4.15493e+06	10448825	13565347	14991923	8810472	2.38398e+06	5.61609e+06	3.09438e+06
P20108	Prdx3	Thioredoxin-dependent peroxide reductase, mitochondrial	PRDX3_MOUSE	6	28127	69861.6	50109.3	70823.1	30348.8	28409.4	26229.3	32869.3	78713.6	45750.4
P20152	Vim	Vimentin	VIME_MOUSE	19	53687.7	5994.68	10088.9	11731.8	8938.65	8478.55	8074.75	6610.87	16680	4714.51
P20491	Fcer1g	High affinity immunoglobulin epsilon receptor subunit gamma	FCERG_MOUSE	1	9652.46	NaN	1258.03	2090.01	2329.06	1729.86	1651.46	1470.07	4285.25	1729.55
P20801	Tnnc2	Troponin C, skeletal muscle	TNNC2_MOUSE	1	18110	11069.8	NaN	NaN	NaN	NaN	NaN	NaN	NaN	NaN
P20852	Cyp2a5	Cytochrome P450 2A5	CP2A5_MOUSE	12	56740.8	122033	96052	89679.5	28509.3	29286.2	29758.6	5598.47	16832.4	6243.88
P20918	Plg	Plasminogen	PLMN_MOUSE	15	90807.9	NaN	1375.83	NaN	2159.09	1105.9	1721.01	2256.18	2203.11	3878.71
P21107	Tpm3	Tropomyosin alpha-3 chain	TPM3_MOUSE	8	32994	7687.95	4822.48	19093.9	4241.53	6342.72	5062.03	60127.5	4049.24	62785.5
P21107-2	Tpm3	Isoform 2 of Tropomyosin alpha-3 chain	TPM3_MOUSE	14	29020.6	6664.08	6761.18	23763.1	7106.29	8093.46	8363.14	69449.8	5378.88	71641.3
P21440	Abcb4	Phosphatidylcholine translocator ABCB4	MDR3_MOUSE	6	140377	11617.6	19984.2	6276.3	2125.38	1610.04	2228.87	888.733	2122	701.871
P21460	Cst3	Cystatin-C	CYTC_MOUSE	3	15530.8	2036.59	1155.88	1306.45	3116.51	4113.39	3872.29	3522.34	5203.13	4826.64
P21550	Eno3	Beta-enolase	ENOB_MOUSE	5	47024.9	2764.42	NaN	2761.4	NaN	NaN	183.921	3461.4	9135.63	4317.48
P21614	Gc	Vitamin D-binding protein	VTDB_MOUSE	24	53600.3	25860.1	16935.2	18484.6	7563.5	8859.73	8023	110934	63609.2	120732
P21619	Lmnb2	Lamin-B2	LMNB2_MOUSE	7	67318.1	30177	19198.5	29389.1	13486.8	13948.9	15354	6343.75	6939.79	4750.04
P21981	Tgm2	Protein-glutamine gamma-glutamyltransferase 2	TGM2_MOUSE	11	77061	10830.1	14120.4	12778	4297.73	4155.56	5339.54	5803.61	2102.61	4964.88
P22366	Myd88	Myeloid differentiation primary response protein MyD88	MYD88_MOUSE	1	33753	NaN	NaN	NaN	26056.5	20937.9	28751.3	NaN	NaN	NaN
P22437	Ptgs1	Prostaglandin G/H synthase 1	PGH1_MOUSE	1	69042.4	2056.88	1568.57	2919.46	3647.93	4985.2	2672.5	NaN	NaN	NaN
P22599	Serpina1b	Alpha-1-antitrypsin 1-2	A1AT2_MOUSE	3	45974.6	5712.85	26838.7	NaN	2306.41	NaN	6193.94	4777.07	NaN	9395.56
P22892	Ap1g1	AP-1 complex subunit gamma-1	AP1G1_MOUSE	2	91350.5	4.82558	16166.1	NaN	NaN	NaN	NaN	NaN	NaN	NaN
P22907;P22907-2	Hmbs	Porphobilinogen deaminase;Isoform 2 of Porphobilinogen deaminase	HEM3_MOUSE	10	39344.38;39344.38-2	51444.9	NaN	NaN	14281.1	21487.9	15642.5	23268.3	68774.2	32694.8
P23116	Eif3a	Eukaryotic translation initiation factor 3 subunit A	EIF3A_MOUSE	13	161936	4093.38	4015.15	4399.45	4245.75	3849.1	5198.84	2000.3	2917.8	1816.55
P23198	Cbx3	Chromobox protein homolog 3	CBX3_MOUSE	2	20855.4	775049	NaN	NaN	NaN	NaN	NaN	605.036	NaN	1577.11
P23249	Mov10	Putative helicase MOV-10	MOV10_MOUSE	4	113583	6199.02	7216.81	4068.16	7473.37	5209.05	5921	4604.08	3053.05	1487.65
P23492	Pnp	Purine nucleoside phosphorylase	PNPH_MOUSE	4	32277	32862.6	19171.5	27619.5	5664.02	6138.38	4341.94	4409.66	4833.99	3779.56
P23589	Ca5a	Carbonic anhydrase 5A, mitochondrial	CAH5A_MOUSE	4	34072.5	15313.3	13409.5	25964.6	6763.01	NaN	7858.43	NaN	336.181	NaN
P23591	Gfus	GDP-L-fucose synthase	FCL_MOUSE	1	35877.6	5914.44	10746.2	NaN	5043.28	4843.1	5480.68	12605.4	5137.7	10090.4
P23780	Glb1	Beta-galactosidase	BGAL_MOUSE	8	73121	11986.7	8723.03	6203.34	4606.27	6171.07	4183.5	43015.4	19214.6	35008.4
P23953	Ces1c	Carboxylesterase 1C	EST1C_MOUSE	17	61055.8	473178	486937	526693	301707	247900	256864	124830	124800	86512.2
P24270	Cat	Catalase	CATA_MOUSE	41	59795.3	371360	231832	423567	154517	146692	196854	1.63612e+06	2.82941e+06	2.37255e+06
P24369	Ppib	Peptidyl-prolyl cis-trans isomerase B	PPIB_MOUSE	9	23713.5	33508.8	52891.4	44705.9	5193.25	3543.15	4371.74	7995.22	4985.62	4793.09
P24456	Cyp2d10	Cytochrome P450 2D10	CP2DA_MOUSE	16	57233.4	174219	104219	186191	38258.5	33064.2	29770.4	16669.1	21991.3	13017.9
P24457	Cyp2d11	Cytochrome P450 2D11	CP2DB_MOUSE	1	56988	34078.8	21722.3	25504.4	8037.58	7889.22	7244.6	5744.88	6313.65	4054.35
P24472	Gsta4	Glutathione S-transferase A4	GSTA4_MOUSE	5	25563.9	34232.9	36567.3	36590.7	6313.35	8515.67	8546.24	10599.7	6981.05	5917.73
P24527	Lta4h	Leukotriene A-4 hydrolase	LKHA4_MOUSE	6	69050.9	14556	12815.8	5397.87	3678.66	905.619	3707.02	3816.56	NaN	5653.5
P24547	Impdh2	Inosine-5'-monophosphate dehydrogenase 2	IMDH2_MOUSE	21	55815.1	9970.25	10874.3	9722.52	300.212	318.552	495.527	10907.7	12935.8	15440
P24549	Aldh1a1	Aldehyde dehydrogenase 1A1	AL1A1_MOUSE	10	54467.8	255807	203761	179333	76981.2	67864.8	75678.8	60345.2	28362.7	38610.5
P24638	Acp2	Lysosomal acid phosphatase	PPAL_MOUSE	2	48508.7	13632.7	6522.88	NaN	10283.2	12083.2	5984.32	3771.04	14366.7	NaN
P24668	M6pr	Cation-dependent mannose-6-phosphate receptor	MPRD_MOUSE	5	31172.4	NaN	3382.38	NaN	1857.67	1136.3	2102.6	12315.1	3534.56	10501.7
P24721	Asgr2	Asialoglycoprotein receptor 2	ASGR2_MOUSE	3	34906.8	NaN	975.747	NaN	1350.33	1825.58	1118.69	1392.42	645.795	831.575
P24822	Iap	Intestinal-type alkaline phosphatase	PPBI_MOUSE	1	60285.3	NaN	NaN	NaN	3589.22	2729.19	2993.9	NaN	NaN	5036.59
P25444	Rps2	40S ribosomal protein S2	RS2_MOUSE	4	31231.3	48539.9	46347.1	46222.1	13319.5	12776.8	12302.2	4965.52	7444.54	4564.95
P25446	Fas	Tumor necrosis factor receptor superfamily member 6	TNR6_MOUSE	1	37436.8	NaN	NaN	NaN	NaN	NaN	NaN	200.392	NaN	NaN
P25688	Uox	Uricase	URIC_MOUSE	14	35039.2	338064	367799	311611	101289	85071.7	96032.6	101639	53939.2	64120.6
P25785	Timp2	Metalloproteinase inhibitor 2	TIMP2_MOUSE	1	24328.2	NaN	NaN	NaN	NaN	NaN	NaN	951.419	NaN	974.988
P26039	Tln1	Talin-1	TLN1_MOUSE	37	269821	14448.9	11416.9	15151.9	6266.32	7592.9	6517.39	3069.35	4154.21	3683.73
P26040	Ezr	Ezrin	EZRI_MOUSE	2	69406.8	NaN	NaN	2340.65	NaN	NaN	3255.76	2558.13	2898.3	2807.38
P26041	Msn	Moesin	MOES_MOUSE	14	67767	4140.23	3967.05	3885.19	4255.03	4095.66	4223.34	5074.55	4447.08	5436.51
P26043	Rdx	Radixin	RADI_MOUSE	30	68542.8	68587.5	65426.9	64314.4	71665.7	72998.8	69459.9	174176	68775.7	211464
P26150	Hsd3b3	3 beta-hydroxysteroid dehydrogenase/Delta 5-->4-isomerase type 3	3BHS3_MOUSE	4	42031.2	93274.7	73981.7	41836	5347.46	3861.6	6698.08	2267.29	1548.23	1755.4
P26187	Mgmt	Methylated-DNA--protein-cysteine methyltransferase	MGMT_MOUSE	1	22434.7	NaN	NaN	2054.4	1738.17	NaN	632.745	NaN	666.286	NaN
P26231	Ctnna1	Catenin alpha-1	CTNA1_MOUSE	11	100106	7821.86	5196.21	7682.74	1853.18	2551.94	2595.58	5014.38	2743.68	NaN
P26350	Ptma	Prothymosin alpha	PTMA_MOUSE	5	12254.1	5251.1	3502.18	4832.43	4338.58	6720.76	7765.81	308064	5242.5	255447
P26369	U2af2	Splicing factor U2AF 65 kDa subunit	U2AF2_MOUSE	2	53517	27974.8	26224.7	19031.4	4136.99	3226.61	3631.05	1266.64	NaN	1493.03
P26443	Glud1	Glutamate dehydrogenase 1, mitochondrial	DHE3_MOUSE	25	61336.8	130898	120984	104478	32281.2	27557.4	31727.5	197367	22543	199036
P26516	Psmd7	26S proteasome non-ATPase regulatory subunit 7	PSMD7_MOUSE	2	36539.8	31611.6	25673.7	30115.2	7136.93	7464.68	7252.59	4114.87	NaN	NaN
P26638	Sars1	Serine--tRNA ligase, cytoplasmic	SYSC_MOUSE	8	58388.7	50887.2	56358.4	15194.7	34722.9	24046.1	21349.7	27297.8	343489	18226.9
P26645	Marcks	Myristoylated alanine-rich C-kinase substrate	MARCS_MOUSE	10	29661.3	13978.3	7773.07	10668.3	13116.6	11049.2	20664.1	43143	39645	46682
P26883	Fkbp1a	Peptidyl-prolyl cis-trans isomerase FKBP1A	FKB1A_MOUSE	7	11922.6	7355.31	5181.37	22923.2	225410	370989	172915	156065	498766	205491
P27048;P63163	Snrpb;Snrpn	Small nuclear ribonucleoprotein-associated protein B;Small nuclear ribonucleoprotein-associated protein N	RSMB_MOUSE;RSMN_MOUSE	1	23655.94;24614.03	NaN	NaN	NaN	NaN	NaN	NaN	1624.96	NaN	1434.66
P27546;P27546-2;P27546-3	Map4	Microtubule-associated protein 4;Isoform 2 of Microtubule-associated protein 4;Isoform 3 of Microtubule-associated protein 4	MAP4_MOUSE	8	117429.19;117429.19-2;117429.19-3	13448.9	6956.05	11835.2	5987.53	4677.23	4363.28	2196.89	4016.1	2407.37
P27612	Plaa	Phospholipase A-2-activating protein	PLAP_MOUSE	7	87221.1	2879.64	1845.34	NaN	NaN	NaN	123.018	792.581	NaN	NaN
P27659	Rpl3	60S ribosomal protein L3	RL3_MOUSE	6	46109.9	9468.18	14371.9	6005.74	5448.58	4188.7	4331.65	3172.98	2788.29	1778.64
P27699-10;P27699-11;P27699-2;P27699-5;P27699-6;P27699-7;P27699-8;P81269;Q01147;Q01147-1	Crem;Crem;Crem;Crem;Crem;Crem;Crem;Atf1;Creb1;Creb1	Isoform 10 of cAMP-responsive element modulator;Isoform 11 of cAMP-responsive element modulator;Isoform 2 of cAMP-responsive element modulator;Isoform 5 of cAMP-responsive element modulator;Isoform 6 of cAMP-responsive element modulator;Isoform 7 of cAMP-responsive element modulator;Isoform 8 of cAMP-responsive element modulator;Cyclic AMP-dependent transcription factor ATF-1;Cyclic AMP-responsiv…	CREM_MOUSE;CREM_MOUSE;CREM_MOUSE;CREM_MOUSE;CREM_MOUSE;CREM_MOUSE;CREM_MOUSE;ATF1_MOUSE;CREB1_MOUSE;CREB1_MOUSE	1	26206.72;13437.35;27473.07;37303.16;33697.98;32375.61;31109.27;29237.6;35122.28;35122.28-1	5287.02	3811.13	5358.75	1011.3	NaN	1667.47	NaN	NaN	NaN
P27773	Pdia3	Protein disulfide-isomerase A3	PDIA3_MOUSE	21	56678.4	79016.5	74391.8	70605.1	48601.3	40073.7	46949.5	31728.3	35263	26104.7
P28063	Psmb8	Proteasome subunit beta type-8	PSB8_MOUSE	2	30260.2	32214.5	24299.4	46421.2	14303.5	16222	11822.8	17995.5	NaN	25694.1
P28230	Gjb1	Gap junction beta-1 protein	CXB1_MOUSE	2	32003.5	24125.7	14898.1	21753.2	14680.9	12748.3	9913.63	3317.16	3768.15	4127.53
P28271	Aco1	Cytoplasmic aconitate hydratase	ACOHC_MOUSE	18	98125.6	66850.1	57039.7	58563.1	16742.7	14072.5	16224.1	15755.1	19531.3	13780.2
P28474	Adh5	Alcohol dehydrogenase class-3	ADHX_MOUSE	10	39547.7	128576	124637	87598.5	21806.4	22553.7	26124.1	34065.1	13817.2	24059.9
P28650;P28650-2	Adss1	Adenylosuccinate synthetase isozyme 1;Isoform 2 of Adenylosuccinate synthetase isozyme 1	PURA1_MOUSE	8	50254.44;50254.44-2	NaN	NaN	NaN	NaN	NaN	NaN	8543.5	16746.1	9506.9
P28653	Bgn	Biglycan	PGS1_MOUSE	4	41639.2	3743.21	2912.2	NaN	1185.08	1926.49	2218.78	1863.94	1504.94	3356.28
P28654	Dcn	Decorin	PGS2_MOUSE	3	39809	887.701	2406.89	10716.7	4806.03	3861.05	4685.51	4683.58	3831.01	7878.62
P28665	Mug1	Murinoglobulin-1	MUG1_MOUSE	17	165298	23802.3	29298.6	18770.4	7751.31	5826.2	8422.55	19348.9	12717.3	14273.8
P28667	Marcksl1	MARCKS-related protein	MRP_MOUSE	7	20165.4	94243.2	67127.5	86265.7	116351	101776	145622	79836.4	150755	95482.5
P28798	Grn	Progranulin	GRN_MOUSE	15	63458.2	88016.7	62690.8	127373	526260	644521	428410	154950	309917	252715
P28843	Dpp4	Dipeptidyl peptidase 4	DPP4_MOUSE	6	87436.8	10951.6	13122.1	9552.76	5059.12	4752.42	4591.92	4190.4	3960.39	4883.42
P29341	Pabpc1	Polyadenylate-binding protein 1	PABP1_MOUSE	11	70670.8	33048.5	34324.8	32276.9	14299.6	13135.2	11976.7	5426.98	12454.8	4364.03
P29387;P62880	Gnb4;Gnb2	Guanine nucleotide-binding protein subunit beta-4;Guanine nucleotide-binding protein G(I)/G(S)/G(T) subunit beta-2	GBB4_MOUSE;GBB2_MOUSE	1	37379.02;37331.03	NaN	2579.94	NaN	1647.31	NaN	NaN	1521.3	NaN	1180.95
P29391	Ftl1	Ferritin light chain 1	FRIL1_MOUSE	14	20802.4	94338.8	70766	126094	49696.2	51961	54308.5	1.17911e+06	1.82231e+06	1.83743e+06
P29416	Hexa	Beta-hexosaminidase subunit alpha	HEXA_MOUSE	1	60613.1	15494.5	12625.5	18520.4	18991.1	29283.7	16494.9	12138.1	38955.7	15506.4
P29595	Nedd8	NEDD8	NEDD8_MOUSE	3	8972.41	7545.67	2735.53	NaN	70896.6	96323.1	77450.7	93072	192861	101981
P29699	Ahsg	Alpha-2-HS-glycoprotein	FETUA_MOUSE	6	37325.6	14.8238	3101.48	3222.8	4150.92	4007.64	4653.52	21146.1	4167.8	27429.7
P29758	Oat	Ornithine aminotransferase, mitochondrial	OAT_MOUSE	11	48354.6	8254.92	22278	2155.41	6951.47	5027.73	6590.67	5892.29	8726.12	5741.05
P29788	Vtn	Vitronectin	VTNC_MOUSE	8	54849	114904	54645.4	110351	39533.7	54497.9	34080.9	16947.1	29389.5	21499.8
P30115	Gsta3	Glutathione S-transferase A3	GSTA3_MOUSE	12	25360.5	416113	417846	443447	299647	298051	254948	214600	301382	184003
P30204;P30204-2	Msr1	Macrophage scavenger receptor types I and II;Isoform II of Macrophage scavenger receptor types I and II	MSRE_MOUSE	2	50169.67;50169.67-2	53258.7	38459.3	NaN	1017.22	979.59	12283.4	3829.19	2270.06	4007.88
P30415	Nktr	NK-tumor recognition protein	NKTR_MOUSE	1	163449	15493.6	5296.87	15737.3	NaN	NaN	NaN	NaN	NaN	NaN
P30416	Fkbp4	Peptidyl-prolyl cis-trans isomerase FKBP4	FKBP4_MOUSE	17	51572.4	5636.95	7029.53	10037.2	5312.1	5631.83	4596.97	4305.02	3852.87	4109.44
P30999	Ctnnd1	Catenin delta-1	CTND1_MOUSE	10	104925	5868.02	7655.04	10612.9	6147.66	5118.64	3129.98	1758.95	2323.01	1682.62
P31001	Des	Desmin	DESM_MOUSE	3	53497.8	8988.24	8125.43	8154.96	4644.94	7227.94	5401	2862.98	NaN	NaN
P31428	Dpep1	Dipeptidase 1	DPEP1_MOUSE	2	45722.5	NaN	NaN	NaN	NaN	NaN	NaN	1284.58	308.015	614.851
P31651	Slc6a12	Sodium- and chloride-dependent betaine transporter	S6A12_MOUSE	1	69613.6	NaN	NaN	NaN	1572.21	NaN	NaN	NaN	NaN	NaN
P31725	S100a9	Protein S100-A9	S10A9_MOUSE	4	13048.9	NaN	85.3865	NaN	396.967	437.764	424.898	120.878	NaN	587.806
P31786	Dbi	Acyl-CoA-binding protein	ACBP_MOUSE	10	10000.4	206182	158250	285893	535368	578390	382807	283330	765704	338931
P31809	Ceacam1	Carcinoembryonic antigen-related cell adhesion molecule 1	CEAM1_MOUSE	9	57015.8	2517.28	974.378	NaN	16138.7	19361	16753.7	55395.4	55970.5	74223.7
P32020	Scp2	Sterol carrier protein 2	SCP2_MOUSE	16	59125.7	80494.5	69806.9	63282.5	29396.5	26748.1	24221.8	18558.7	24502.7	15878.7
P32020-2	Scp2	Isoform SCP2 of Sterol carrier protein 2	SCP2_MOUSE	1	15236.6	48385.7	24832	55679.4	12698.9	15308.2	13201.1	2719.36	6352.19	5853.26
P32233	Drg1	Developmentally-regulated GTP-binding protein 1	DRG1_MOUSE	1	40512.1	NaN	NaN	NaN	1732.87	NaN	1652.42	NaN	NaN	NaN
P32261	Serpinc1	Antithrombin-III	ANT3_MOUSE	16	52003.6	22107.7	21672.6	16393.8	15198.3	15337.6	13606.5	28783.9	25145.6	30160.2
P32848	Pvalb	Parvalbumin alpha	PRVA_MOUSE	6	11930.5	17223.4	7330.44	14326.9	65734.2	70021.5	45509.4	12709.9	46665.7	34365.2
P32883	Kras	GTPase KRas	RASK_MOUSE	5	21655.8	NaN	NaN	NaN	26147.8	15478.1	34730.6	154456	312926	161164
P32883-2	Kras	Isoform 2B of GTPase KRas	RASK_MOUSE	1	21482.5	NaN	NaN	NaN	NaN	NaN	NaN	737.602	6548.91	1863.83
P32921;P32921-2	Wars1	Tryptophan--tRNA ligase, cytoplasmic;Isoform 2 of Tryptophan--tRNA ligase, cytoplasmic	SYWC_MOUSE	4	54357.89;54357.89-2	15997.7	11769.1	20186.7	7297.39	5224.3	4909.52	1136.23	2521.55	1993.98
P33267	Cyp2f2	Cytochrome P450 2F2	CP2F2_MOUSE	12	55948.7	40092.6	24939.9	27912.2	5937	5580.25	4395.77	3980.52	5634.18	3026.75
P33622	Apoc3	Apolipoprotein C-III	APOC3_MOUSE	3	10982.4	42362.6	74218.7	115377	60979.7	71683.1	150131	70258	42738.5	61576.4
P34022	Ranbp1	Ran-specific GTPase-activating protein	RANG_MOUSE	9	23596.4	4105.18	1803.33	NaN	11671.5	8748.94	9676.93	170737	25431.9	243802
P34884	Mif	Macrophage migration inhibitory factor	MIF_MOUSE	7	12504.3	61068.8	19329.2	49404.4	106564	92282.2	100337	211367	325667	267721
P34914	Ephx2	Bifunctional epoxide hydrolase 2	HYES_MOUSE	18	62515.3	133370	135752	132638	33763.9	31271.2	31363.4	24813.8	17686.7	14984.1
P34927	Asgr1	Asialoglycoprotein receptor 1	ASGR1_MOUSE	9	32591.5	10029.5	13035.7	13681.2	5416.45	6725.65	4267.97	26575.3	3840.04	19541.9
P34928	Apoc1	Apolipoprotein C-I	APOC1_MOUSE	3	9696.41	97995.9	65702.5	103819	203686	220778	144395	568196	1052920	534102
P35235;P35235-1	Ptpn11	Tyrosine-protein phosphatase non-receptor type 11;Isoform 2 of Tyrosine-protein phosphatase non-receptor type 11	PTN11_MOUSE	2	68034.79;68034.79-1	NaN	2.04383	NaN	NaN	NaN	1847.4	813.987	NaN	NaN
P35276	Rab3d	Ras-related protein Rab-3D	RAB3D_MOUSE	7	24416.4	NaN	NaN	NaN	8939.79	10407.7	17994.5	31570.3	10943.3	34188.8
P35278	Rab5c	Ras-related protein Rab-5C	RAB5C_MOUSE	6	23412.5	1655.84	588.2	9854.36	NaN	NaN	808.655	10715	19865.6	9217.85
P35279;P35279-2	Rab6a	Ras-related protein Rab-6A;Isoform 2 of Ras-related protein Rab-6A	RAB6A_MOUSE	12	23589.77;23589.77-2	4827.11	10341.4	10301.3	11399.3	11921.5	14819.3	90268.3	45605.2	82686.2
P35282	Rab21	Ras-related protein Rab-21	RAB21_MOUSE	4	24106.3	NaN	NaN	NaN	NaN	NaN	NaN	33679.5	51781	35644
P35283	Rab12	Ras-related protein Rab-12	RAB12_MOUSE	1	27328.5	24684.6	12411.1	22972.2	3153.89	2392.26	532.603	1910.83	4588.74	1048.76
P35285	Rab22a	Ras-related protein Rab-22A	RB22A_MOUSE	4	21801.9	NaN	NaN	NaN	612.467	NaN	NaN	9905.03	14109.4	9468.42
P35290	Rab24	Ras-related protein Rab-24	RAB24_MOUSE	3	23144.2	NaN	NaN	NaN	NaN	NaN	1857.28	10249.6	11469.1	12145.5
P35292	Rab17	Ras-related protein Rab-17	RAB17_MOUSE	8	23639.8	NaN	NaN	NaN	7257.85	5134.55	10388.5	56897	55771.1	65738.1
P35293	Rab18	Ras-related protein Rab-18	RAB18_MOUSE	8	23035.2	24430.3	20739.2	28036.3	14111.3	10419.5	13844.3	61591.1	80564.9	74602.9
P35294	Rab19	Ras-related protein Rab-19	RAB19_MOUSE	1	24397.6	NaN	NaN	NaN	2039.79	NaN	3082.03	14617.3	3244.19	20795.4
P35441	Thbs1	Thrombospondin-1	TSP1_MOUSE	1	129647	NaN	NaN	NaN	NaN	NaN	NaN	544.636	911.705	693.461
P35486	Pdha1	Pyruvate dehydrogenase E1 component subunit alpha, somatic form, mitochondrial	ODPA_MOUSE	6	43231.6	2226.27	7030.34	1767.36	1992.45	2999.53	2974.99	1317.93	241.108	278.538
P35492	Hal	Histidine ammonia-lyase	HUTH_MOUSE	17	72257.9	33746.6	39605	59757.5	7686.78	6951.55	7667.51	10570.8	3371.39	5613.86
P35505	Fah	Fumarylacetoacetase	FAAA_MOUSE	13	46175.8	211693	171906	212019	116493	87492.7	119749	398342	568480	420069
P35550	Fbl	rRNA 2'-O-methyltransferase fibrillarin	FBRL_MOUSE	3	34306.8	590.563	464.179	NaN	130.784	NaN	NaN	177.295	1309.9	212.092
P35564	Canx	Calnexin	CALX_MOUSE	13	67277.9	14358	18094.9	12525.9	9635.4	7024.41	10663.6	16582.7	4714.19	14744
P35576	G6pc1	Glucose-6-phosphatase catalytic subunit 1	G6PC1_MOUSE	1	40472.7	8118.86	64768.9	27995.3	NaN	NaN	NaN	NaN	NaN	NaN
P35700	Prdx1	Peroxiredoxin-1	PRDX1_MOUSE	12	22176.5	719229	549596	728367	290409	255127	262764	208613	222068	205457
P35762	Cd81	CD81 antigen	CD81_MOUSE	2	25814.5	13141.9	8781.63	14094.8	2364.08	2786.59	2467.03	1077.99	2438.84	NaN
P35802	Gpm6a	Neuronal membrane glycoprotein M6-a	GPM6A_MOUSE	2	31149.4	NaN	NaN	1394.2	835.564	3514.73	2651.67	11627.1	34095.6	14846.2
P35922;P35922-2;P35922-3;P35922-7;P35922-8;P35922-9	Fmr1	Synaptic functional regulator FMR1;Isoform 2 of Synaptic functional regulator FMR1;Isoform 3 of Synaptic functional regulator FMR1;Isoform 7 of Synaptic functional regulator FMR1;Isoform 8 of Synaptic functional regulator FMR1;Isoform 9 of Synaptic functional regulator FMR1	FMR1_MOUSE	2	68989.1;68989.1-2;68989.1-3;68989.1-7;68989.1-8;68989.1-9	NaN	476.92	NaN	NaN	NaN	2726.61	NaN	NaN	NaN
P35951	Ldlr	Low-density lipoprotein receptor	LDLR_MOUSE	2	94947.3	NaN	NaN	NaN	NaN	NaN	2567.94	1741.08	NaN	NaN
P35979	Rpl12	60S ribosomal protein L12	RL12_MOUSE	6	17804.6	20914	15946.2	12735.3	6260.45	5664.43	6116.43	2871.31	5086.95	2614.77
P35980	Rpl18	60S ribosomal protein L18	RL18_MOUSE	4	21644.5	5535.39	9323.03	6519.73	2774.37	2399.5	NaN	NaN	NaN	NaN
P36536	Sar1a	GTP-binding protein SAR1a	SAR1A_MOUSE	4	22370.8	NaN	NaN	NaN	15862.2	22257.5	16049.7	19305.1	45510.2	16816.4
P36552	Cpox	Oxygen-dependent coproporphyrinogen-III oxidase, mitochondrial	HEM6_MOUSE	4	49714.5	63513.1	84058.8	50136.9	12827.4	9936.38	12281.9	3929.11	5126.46	2192.16
P36993;P36993-3;P36993-4;P36993-5	Ppm1b	Protein phosphatase 1B;Isoform 2 of Protein phosphatase 1B;Isoform 3 of Protein phosphatase 1B;Isoform 4 of Protein phosphatase 1B	PPM1B_MOUSE	6	42794.97;42794.97-3;42794.97-4;42794.97-5	NaN	2682.31	4721	3098.87	2280.6	3029.28	5804.09	1047.86	4688.39
P37040	Por	NADPH--cytochrome P450 reductase	NCPR_MOUSE	13	77043.9	39717.1	38474.5	34708	12443.5	9929.69	12873	5829.06	5136.83	3861.13
P38060	Hmgcl	Hydroxymethylglutaryl-CoA lyase, mitochondrial	HMGCL_MOUSE	15	34238.8	34705.3	35200.4	26986.2	422347	440167	326284	209672	455245	317983
P38532;P38532-2	Hsf1	Heat shock factor protein 1;Isoform 1 of Heat shock factor protein 1	HSF1_MOUSE	1	57223.45;57223.45-2	114517	77309.2	93968.2	37324.3	NaN	25807.3	11777.8	22678.9	11656.1
P38647	Hspa9	Stress-70 protein, mitochondrial	GRP75_MOUSE	25	73461.2	256664	221422	238043	120171	116552	106441	93759.2	76078.5	116931
P39039	Mbl1	Mannose-binding protein A	MBL1_MOUSE	2	25396	NaN	2324.45	NaN	4566.35	5067.34	3293.22	NaN	NaN	NaN
P39054;P39054-2	Dnm2	Dynamin-2;Isoform 2 of Dynamin-2	DYN2_MOUSE	3	98145.31;98145.31-2	54278.5	51631.1	1091.68	2173.45	4013.99	4434.39	4891.1	NaN	NaN
P39061;P39061-1	Col18a1	Collagen alpha-1(XVIII) chain;Isoform 2 of Collagen alpha-1(XVIII) chain	COIA1_MOUSE	3	182171.59;182171.59-1	22248.1	15268.2	10932	9983.75	9809.17	12138.6	7974.57	7846.37	10114.5
P39447	Tjp1	Tight junction protein ZO-1	ZO1_MOUSE	8	194742	31235.8	29405.4	29836.3	6675.54	NaN	4782.86	2953.77	14379.4	3373.46
P40124	Cap1	Adenylyl cyclase-associated protein 1	CAP1_MOUSE	8	51564.8	13555	9509.27	11761.7	3656.84	3537.93	2745.73	867.861	NaN	1940.25
P40142	Tkt	Transketolase	TKT_MOUSE	13	67630.5	39078	36295.1	40123.5	11579.5	10521.9	11074.7	8189.86	7591.67	6332.45
P40237	Cd82	CD82 antigen	CD82_MOUSE	1	29628.5	NaN	NaN	NaN	NaN	NaN	167.438	NaN	NaN	760.129
P40240	Cd9	CD9 antigen	CD9_MOUSE	3	25258	372.364	NaN	537.289	3016.06	3340.74	2410.64	7927.64	2281.76	4636.89
P40336;P40336-2	Vps26a	Vacuolar protein sorting-associated protein 26A;Isoform 2 of Vacuolar protein sorting-associated protein 26A	VP26A_MOUSE	1	38113.8;38113.8-2	4.37427	458.199	7.92634	NaN	NaN	NaN	NaN	NaN	NaN
P40630;P40630-2	Tfam	Transcription factor A, mitochondrial;Isoform Nuclear of Transcription factor A, mitochondrial	TFAM_MOUSE	4	27987.53;27987.53-2	NaN	1391.36	NaN	759.048	NaN	15253.2	1005.18	NaN	929.487
P40936	Inmt	Indolethylamine N-methyltransferase	INMT_MOUSE	5	29459.8	702137	716480	500171	242260	171624	246377	194663	143769	161829
P41105	Rpl28	60S ribosomal protein L28	RL28_MOUSE	2	15733.5	15313.6	13463.4	NaN	NaN	NaN	NaN	NaN	NaN	NaN
P41216	Acsl1	Long-chain-fatty-acid--CoA ligase 1	ACSL1_MOUSE	25	77951.5	119865	111570	109321	33928.9	28765.1	30133.2	13403.7	15825.9	9746.21
P41317	Mbl2	Mannose-binding protein C	MBL2_MOUSE	4	25957.1	NaN	590.463	392.141	NaN	NaN	NaN	1064.02	NaN	724.203
P42125	Eci1	Enoyl-CoA delta isomerase 1, mitochondrial	ECI1_MOUSE	6	32250.4	36652	28228.3	34466.8	7100.3	6392.34	6098.38	4503.65	3752.29	4155.35
P42232	Stat5b	Signal transducer and activator of transcription 5B	STA5B_MOUSE	4	90002.1	5168.62	3198	NaN	1146.07	676.225	1281.52	NaN	NaN	NaN
P42567;P42567-2	Eps15	Epidermal growth factor receptor substrate 15;Isoform 2 of Epidermal growth factor receptor substrate 15	EPS15_MOUSE	1	98471.03;98471.03-2	33818.5	20148.5	23833.9	2228.47	2249.66	1722.23	413.292	NaN	NaN
P42586;P97334	Nkx2-2;Nkx2-3	Homeobox protein Nkx-2.2;Homeobox protein Nkx-2.3	NKX22_MOUSE;NKX23_MOUSE	1	30125.54;38090.29	39355.7	36058.9	38466.4	12878.2	10783.4	12347	12528.2	4143.02	10274.9
P42669	Pura	Transcriptional activator protein Pur-alpha	PURA_MOUSE	2	34883.7	2581.09	11312.7	NaN	468.094	NaN	74.0574	NaN	NaN	NaN
P42925	Pxmp2	Peroxisomal membrane protein 2	PXMP2_MOUSE	1	22265.7	9294.39	12070.7	7009.78	1372.55	NaN	1327.88	672.769	NaN	NaN
P42932	Cct8	T-complex protein 1 subunit theta	TCPQ_MOUSE	17	59555.5	34723.1	35095.5	30669.9	8663.51	7492.47	8991.66	7949.69	5593.38	5416.36
P43025	Clec3b	Tetranectin	TETN_MOUSE	2	22257.5	NaN	NaN	NaN	NaN	NaN	NaN	1904.13	NaN	1456.93
P43120	Hhex	Hematopoietically-expressed homeobox protein Hhex	HHEX_MOUSE	2	29986.5	NaN	NaN	NaN	NaN	NaN	NaN	4458.99	NaN	4832.58
P43274	H1-4	Histone H1.4	H14_MOUSE	5	21977.3	70800	67396.2	27877.7	13761.3	14301.4	12059.5	16506.3	16900.2	12582.2
P43275	H1-1	Histone H1.1	H11_MOUSE	1	21785.1	57517.5	69652.1	23027.6	17283.1	18137.6	14802.8	12592.7	9665.54	7586.93
P43883	Plin2	Perilipin-2	PLIN2_MOUSE	3	46646	4632.58	2344.5	5099.66	2013.42	1673.45	1843.28	599.679	NaN	NaN
P45376	Akr1b1	Aldo-keto reductase family 1 member B1	ALDR_MOUSE	9	35732.2	12160.1	7115.83	11368.3	12156.4	14488.2	10541.8	5483.45	9770.38	7435.99
P45591	Cfl2	Cofilin-2	COF2_MOUSE	5	18709.6	8270.15	5306.98	6966.01	1554.93	722.492	1424	1497.26	1040.94	1269.73
P45700	Man1a1	Mannosyl-oligosaccharide 1,2-alpha-mannosidase IA	MA1A1_MOUSE	5	73275.8	27908.6	16753.1	31110.7	14698.6	11440.5	11776.5	1033.31	7911.16	2822.97
P45878	Fkbp2	Peptidyl-prolyl cis-trans isomerase FKBP2	FKBP2_MOUSE	2	15343.9	27165.2	35452.3	25298.6	NaN	NaN	NaN	57896.5	36846.9	73366.6
P45952	Acadm	Medium-chain specific acyl-CoA dehydrogenase, mitochondrial	ACADM_MOUSE	11	46481.2	269085	285129	205427	58797.1	41398.4	53607.4	29069.5	28285.8	16481.9
P46061	Rangap1	Ran GTPase-activating protein 1	RAGP1_MOUSE	3	63530.9	16503.6	10130.9	12540.9	3590.48	5922.88	2037.76	NaN	NaN	NaN
P46062	Sipa1	Signal-induced proliferation-associated protein 1	SIPA1_MOUSE	2	112066	8859.57	7916.4	4923.05	2101.67	1798.08	2596.45	1347.99	NaN	3769.91
P46412	Gpx3	Glutathione peroxidase 3	GPX3_MOUSE	5	25424.1	NaN	NaN	NaN	NaN	NaN	802.218	49464.3	4609.62	49920.2
P46414	Cdkn1b	Cyclin-dependent kinase inhibitor 1B	CDN1B_MOUSE	9	22193.4	NaN	NaN	NaN	4136.8	5352.56	6076.61	22549.4	29168.7	24918.9
P46460	Nsf	Vesicle-fusing ATPase	NSF_MOUSE	4	82613.4	1664.25	1369.26	NaN	1923.39	2315.55	2017.95	358.281	473.519	342.301
P46467	Vps4b	Vacuolar protein sorting-associated protein 4B	VPS4B_MOUSE	4	49419.3	NaN	1438.04	NaN	1333.55	1307.18	1168.79	2728.22	5052.53	3067.56
P46471	Psmc2	26S proteasome regulatory subunit 7	PRS7_MOUSE	20	48647.9	88280	66351.3	98175.9	47433.8	64912.3	44050.7	14949.6	30986.3	17252.7
P46638	Rab11b	Ras-related protein Rab-11B	RB11B_MOUSE	18	24489.5	307789	99692.8	260361	1.57388e+06	1.80901e+06	1.64412e+06	2573702	3.40507e+06	2.84902e+06
P46656	Fdx1	Adrenodoxin, mitochondrial	ADX_MOUSE	7	20122.9	62176	53342.4	73344.8	25731.5	22654.8	27191.9	146277	13415.9	174501
P46664	Adss2	Adenylosuccinate synthetase isozyme 2	PURA2_MOUSE	13	50021	8078.54	1232.48	NaN	1388.57	465.54	1230.22	18935.1	56660.7	23699.6
P46938	Yap1	Transcriptional coactivator YAP1	YAP1_MOUSE	5	52383.3	13325.8	7030.31	9451.15	14978.3	13636	12168.8	9056.11	17340.2	8166.1
P46978	Stt3a	Dolichyl-diphosphooligosaccharide--protein glycosyltransferase subunit STT3A	STT3A_MOUSE	6	80597.6	14743.3	15465.6	16288	4258.2	3937.4	4759.33	2604.91	1317.6	1597.97
P47199	Cryz	Quinone oxidoreductase	QOR_MOUSE	8	35268.6	16097.4	21800.5	11940.1	5591.12	4936.6	6321.13	6415.99	4068.97	4896.42
P47226;P47226-2	Tes	Testin;Isoform TES1 of Testin	TES_MOUSE	1	47983.25;47983.25-2	NaN	NaN	NaN	5286.34	10762.3	7019.79	4340.36	19673.1	7735.32
P47738	Aldh2	Aldehyde dehydrogenase, mitochondrial	ALDH2_MOUSE	15	56537.5	271384	208932	203476	75878.2	55184.6	62188.9	23911.5	38580.7	19211.4
P47740	Aldh3a2	Aldehyde dehydrogenase family 3 member A2	AL3A2_MOUSE	10	53970.8	35075.8	25176.5	27491	7696.37	6789.65	7358.56	3147.93	3232.07	1782.58
P47753	Capza1	F-actin-capping protein subunit alpha-1	CAZA1_MOUSE	5	32939.8	30119.9	23609.9	47220.9	8798.26	7558.25	8527.84	4040.99	4432.76	2781.33
P47757-2;P47757-4	Capzb	Isoform 2 of F-actin-capping protein subunit beta;Isoform 3 of F-actin-capping protein subunit beta	CAPZB_MOUSE	7	30628.73;33767.24	18843.5	14604.7	41526.2	6813.3	5872.02	5932.23	3875.49	6384.69	1557
P47791;P47791-2	Gsr	Glutathione reductase, mitochondrial;Isoform Cytoplasmic of Glutathione reductase, mitochondrial	GSHR_MOUSE	13	53662.67;53662.67-2	18026.5	5662.68	26844.8	1698.34	2769.91	2585.76	28317.5	60960.5	37308.9
P47802	Mtx1	Metaxin-1	MTX1_MOUSE	1	35623.9	734.026	1265.09	2.39798	2870.81	2051.86	2761.9	NaN	NaN	NaN
P47857;P47857-2;P47857-3	Pfkm	ATP-dependent 6-phosphofructokinase, muscle type;Isoform 2 of ATP-dependent 6-phosphofructokinase, muscle type;Isoform 3 of ATP-dependent 6-phosphofructokinase, muscle type	PFKAM_MOUSE	1	85268.65;85268.65-2;85268.65-3	NaN	1421.98	NaN	675	NaN	687.379	156.954	NaN	NaN
P47877	Igfbp2	Insulin-like growth factor-binding protein 2	IBP2_MOUSE	6	32846.7	NaN	NaN	NaN	15988.8	16091.2	13836	20147.8	39113.3	23768.1
P47878	Igfbp3	Insulin-like growth factor-binding protein 3	IBP3_MOUSE	2	31686.9	NaN	NaN	NaN	1709.92	1510.85	2492.45	4816.28	5198.88	6860.18
P47879	Igfbp4	Insulin-like growth factor-binding protein 4	IBP4_MOUSE	5	27806.9	1034.78	619.909	1461.52	11287.8	11049.8	9419.71	25692.3	39402.2	37312.9
P47911	Rpl6	60S ribosomal protein L6	RL6_MOUSE	8	33509.6	19367.6	25856.6	7874.52	6146.81	6747.36	5002.54	2314.88	4139.06	2187.12
P47915	Rpl29	60S ribosomal protein L29	RL29_MOUSE	2	17587	48712	43183.1	38567.5	27830.3	32636.1	18996.2	8808.42	32144.1	10830.3
P47934	Crat	Carnitine O-acetyltransferase	CACP_MOUSE	4	70839.7	1472.03	2341.43	NaN	972.205	NaN	1264.82	1363.23	NaN	996.769
P47962	Rpl5	60S ribosomal protein L5	RL5_MOUSE	5	34400.6	5786.71	7379.29	7364.27	4510.01	4149.89	3627.3	2056.53	1807.94	1575.84
P47963	Rpl13	60S ribosomal protein L13	RL13_MOUSE	8	24305.5	13018.8	18578.7	9944.76	3267.03	3582.81	3491.79	1221.75	1105.72	1340.23
P47968	Rpia	Ribose-5-phosphate isomerase	RPIA_MOUSE	3	32450.9	NaN	NaN	NaN	NaN	NaN	NaN	12079.9	8810.22	14798.1
P48024	Eif1	Eukaryotic translation initiation factor 1	EIF1_MOUSE	4	12746.5	3622.24	2282.49	NaN	1503.8	1913.51	1597.1	5299.07	1631.26	7269.55
P48036	Anxa5	Annexin A5	ANXA5_MOUSE	18	35752.4	115036	70895.2	157241	47275.9	48474.3	48803.2	61052.9	172674	64692.4
P48193;P48193-2	Epb41	Protein 4.1;Isoform 2 of Protein 4.1	EPB41_MOUSE	3	95911.23;95911.23-2	3704.55	5180.48	NaN	304.379	NaN	NaN	NaN	138.572	NaN
P48428	Tbca	Tubulin-specific chaperone A	TBCA_MOUSE	9	12757.7	6064.96	4509.49	3352.36	26253.3	34848	60320	504171	888195	724891
P48441	Idua	Alpha-L-iduronidase	IDUA_MOUSE	2	71254.4	7883.1	3545.53	9683.46	1918.21	3224.75	1430.7	1506.78	5782.93	2885.56
P48678;P48678-2	Lmna	Prelamin-A/C;Isoform C of Prelamin-A/C	LMNA_MOUSE	21	74237.56;74237.56-2	14701.5	13066.7	51375.6	9680.21	9081.04	8687.97	4152.92	3878.41	2825.31
P48722	Hspa4l	Heat shock 70 kDa protein 4L	HS74L_MOUSE	3	94382.1	NaN	NaN	NaN	3047.25	2635.76	1964.68	1459.04	3850.58	NaN
P48758	Cbr1	Carbonyl reductase [NADPH] 1	CBR1_MOUSE	28	30641.2	26857.9	12956.6	27416.7	592856	617013	607359	576303	1.67034e+06	892180
P48771	Cox7a2	Cytochrome c oxidase subunit 7A2, mitochondrial	CX7A2_MOUSE	2	9290.88	2.01029e+06	1.2423e+06	2.47451e+06	1783005	2.01995e+06	1249994	239434	1.03373e+06	296476
P48776	Tdo2	Tryptophan 2,3-dioxygenase	T23O_MOUSE	3	47756.4	4288.47	5406.73	5200.82	5925.32	5915.92	3591.57	2388.66	2086.64	1282.78
P49429	Hpd	4-hydroxyphenylpyruvate dioxygenase	HPPD_MOUSE	17	45054.2	691962	656328	601012	150970	130648	159725	170028	106569	103725
P49443	Ppm1a	Protein phosphatase 1A	PPM1A_MOUSE	7	42432.7	NaN	5224.41	NaN	3287.95	NaN	NaN	2708.17	NaN	2156.68
P49722	Psma2	Proteasome subunit alpha type-2	PSA2_MOUSE	5	25926.6	91328.4	78090	100320	39607.1	45060	29692.6	9155.76	25122.1	8728.48
P49817;P49817-2	Cav1	Caveolin-1;Isoform 2 of Caveolin-1	CAV1_MOUSE	3	20538.66;20538.66-2	2.56052	343.497	NaN	NaN	NaN	515.969	439.12	NaN	NaN
P49935	Ctsh	Pro-cathepsin H	CATH_MOUSE	8	37170.3	21567.6	20572.7	11225.4	27723.5	31621.4	26141.1	95880.3	190765	119467
P50096	Impdh1	Inosine-5'-monophosphate dehydrogenase 1	IMDH1_MOUSE	6	55278.5	NaN	NaN	NaN	NaN	NaN	NaN	11241.1	14368	18577.5
P50136	Bckdha	2-oxoisovalerate dehydrogenase subunit alpha, mitochondrial	ODBA_MOUSE	9	50370.7	44081	31264.3	53847.4	14115.4	13666	13456.2	8157.89	9456.65	6162.63
P50171;P50171-2	Hsd17b8	(3R)-3-hydroxyacyl-CoA dehydrogenase;Isoform Long of (3R)-3-hydroxyacyl-CoA dehydrogenase	DHB8_MOUSE	4	26588.34;26588.34-2	NaN	14315	NaN	5079.83	NaN	5007.15	6043.61	NaN	10369.8
P50172	Hsd11b1	11-beta-hydroxysteroid dehydrogenase 1	DHI1_MOUSE	8	32364	32190.3	33895.7	24357.5	5570.72	5044.51	7016.06	3590.22	3051.11	NaN
P50236;P52843	Sult2a2;Sult2a1	Bile salt sulfotransferase 2;Sulfotransferase 2A1	ST2A2_MOUSE;ST2A1_MOUSE	3	33329.38;33213.34	3131.26	2086.6	6029.28	2138.47	NaN	4115.67	NaN	NaN	828.924
P50247	Ahcy	Adenosylhomocysteinase	SAHH_MOUSE	25	47688.2	239672	222434	188641	87918.1	82450.4	78866.6	84081.8	145705	69560.5
P50285	Fmo1	Dimethylaniline monooxygenase [N-oxide-forming] 1	FMO1_MOUSE	11	59914.5	56683.9	52130.1	43446.8	22458	16801.9	20866.8	7932.17	7870.08	5928.13
P50295	Nat2	Arylamine N-acetyltransferase 2	ARY2_MOUSE	2	33701.4	NaN	NaN	NaN	420.137	NaN	NaN	104.472	133.166	136.499
P50396	Gdi1	Rab GDP dissociation inhibitor alpha	GDIA_MOUSE	1	50521.6	NaN	2157.58	9072.92	NaN	NaN	NaN	NaN	NaN	NaN
P50405	Sftpb	Pulmonary surfactant-associated protein B	PSPB_MOUSE	1	41728	1439.35	NaN	2.81371	2785	2147.43	1398.02	NaN	NaN	NaN
P50427	Sts	Steryl-sulfatase	STS_MOUSE	2	66590.8	NaN	NaN	NaN	NaN	NaN	NaN	NaN	NaN	1
P50428	Arsa	Arylsulfatase A	ARSA_MOUSE	6	53748.2	146756	108646	17335.2	20581.7	12112.9	17306.1	20130.9	34924.8	56240.7
P50429	Arsb	Arylsulfatase B	ARSB_MOUSE	8	59647.1	114358	67191.8	89130.1	33866.5	47132.7	28209.1	53531.5	84706.7	57914.1
P50431	Shmt1	Serine hydroxymethyltransferase, cytosolic	GLYC_MOUSE	24	52600.9	37870.9	24267.6	46060.8	16363.4	16293.5	18964.1	852451	506587	1104962
P50446	Krt6a	Keratin, type II cytoskeletal 6A	K2C6A_MOUSE	28	59335.1	109521	1.19101e+06	13002633	171085	2.84065e+06	582413	45034.4	49735.5	127921
P50462	Csrp3	Cysteine and glycine-rich protein 3	CSRP3_MOUSE	2	20894.8	2318.16	3163.38	NaN	2132.87	3464.21	2823.43	9521.43	20848.9	10129.6
P50516	Atp6v1a	V-type proton ATPase catalytic subunit A	VATA_MOUSE	2	68326.1	3386.23	NaN	4429.03	1040.44	NaN	1501.25	254.613	NaN	NaN
P50518	Atp6v1e1	V-type proton ATPase subunit E 1	VATE1_MOUSE	4	26157.4	2.29411	1810.71	2157.38	1116.94	1088.55	1683.92	1963.29	3595.46	1254.51
P50543	S100a11	Protein S100-A11	S10AB_MOUSE	2	11082.7	4765.59	4081.87	10141.2	5040.35	5992.86	4696.53	13438.8	32178.7	14734
P50544	Acadvl	Very long-chain specific acyl-CoA dehydrogenase, mitochondrial	ACADV_MOUSE	18	70875.5	90261.9	70862.1	74605.7	28801.1	26573.5	24540.5	13503.1	15102	11559.2
P50580	Pa2g4	Proliferation-associated protein 2G4	PA2G4_MOUSE	10	43698.8	17996.8	16598.9	21483.7	4159.29	3413.37	3473.86	2793.51	3545.06	3223.04
P50752;P50752-2;P50752-3;P50752-4	Tnnt2	Troponin T, cardiac muscle;Isoform A3B of Troponin T, cardiac muscle;Isoform A2 of Troponin T, cardiac muscle;Isoform A1 of Troponin T, cardiac muscle	TNNT2_MOUSE	1	35825.4;35825.4-2;35825.4-3;35825.4-4	NaN	NaN	25351.1	NaN	3503.79	1099.84	NaN	NaN	NaN
P51125;P51125-2;P51125-3;P51125-6	Cast	Calpastatin;Isoform 2 of Calpastatin;Isoform 3 of Calpastatin;Isoform 6 of Calpastatin	ICAL_MOUSE	12	84921.73;84921.73-2;84921.73-3;84921.73-6	9765.52	7866.78	14128.5	7071.83	5538.12	4995.97	7066.45	6378.63	9015.48
P51150	Rab7a	Ras-related protein Rab-7a	RAB7A_MOUSE	10	23489.7	8866.78	22657.1	NaN	6127.75	4154.04	5800.82	57496.8	158854	63527.2
P51174	Acadl	Long-chain specific acyl-CoA dehydrogenase, mitochondrial	ACADL_MOUSE	9	47907.9	113842	89197.9	135598	21707.9	18926.9	21983	6117.63	6048.27	5557.94
P51410	Rpl9	60S ribosomal protein L9	RL9_MOUSE	3	21881.4	10483.8	8256.59	11324.5	7518.28	5198.62	6579.36	2576.19	2167.04	1845.47
P51437	Camp	Cathelicidin antimicrobial peptide	CAMP_MOUSE	1	19453.4	NaN	NaN	NaN	874.141	NaN	NaN	951.821	1091.47	797.864
P51450-3	Rorc	Isoform 3 of Nuclear receptor ROR-gamma	RORG_MOUSE	1	38493.7	NaN	NaN	NaN	502.744	NaN	423.606	1472.36	6802.7	3085.72
P51569	Gla	Alpha-galactosidase A	AGAL_MOUSE	6	47642.7	NaN	NaN	36235.1	6613.82	4317.61	7719.5	8057.42	20141.5	13468.4
P51658	Hsd17b2	Estradiol 17-beta-dehydrogenase 2	DHB2_MOUSE	7	41835.8	3642.06	3776.46	5383.12	1240.88	2070.1	1889.67	190.78	1494.22	NaN
P51660	Hsd17b4	Peroxisomal multifunctional enzyme type 2	DHB4_MOUSE	17	79481.8	101203	86674.8	75455.5	29553.6	23959.8	27428.7	8129.18	11567.9	6678.68
P51855	Gss	Glutathione synthetase	GSHB_MOUSE	16	52246.6	82491	48055.3	83129.3	16737.1	13493.2	12820.4	16355.5	30614.2	15731.3
P51859	Hdgf	Hepatoma-derived growth factor	HDGF_MOUSE	16	26268.7	14677.9	14831	19983.4	13017.6	18089.7	15330.8	155069	13356.9	175143
P51863	Atp6v0d1	V-type proton ATPase subunit d 1	VA0D1_MOUSE	5	40301.1	8276.51	4414.63	3497.21	4074.06	1990.96	3095.98	3865.41	NaN	NaN
P51881	Slc25a5	ADP/ATP translocase 2	ADT2_MOUSE	7	32931.3	893894	790608	592675	135645	112793	151080	50617	90822.3	45099.9
P51885	Lum	Lumican	LUM_MOUSE	7	38265	6535.25	4040.57	6877.97	5199.01	4457.08	18353.6	26935.8	2958.4	26664.3
P51910	Apod	Apolipoprotein D	APOD_MOUSE	5	21529.8	NaN	NaN	NaN	630113	735380	546860	215237	498396	307385
P52196	Tst	Thiosulfate sulfurtransferase	THTR_MOUSE	12	33465.9	38455.1	42458.6	27948.2	9799.73	6986.16	9767.74	3060.58	2825.89	1017.18
P52430	Pon1	Serum paraoxonase/arylesterase 1	PON1_MOUSE	3	39565.2	37611.4	18605.8	26867.6	4654.24	3748.73	2985.12	NaN	NaN	NaN
P52431	Pold1	DNA polymerase delta catalytic subunit	DPOD1_MOUSE	1	123790	37453.5	25868.2	39668.7	9563.32	6890.79	9543.14	NaN	NaN	NaN
P52479;P52479-2	Usp10	Ubiquitin carboxyl-terminal hydrolase 10;Isoform 2 of Ubiquitin carboxyl-terminal hydrolase 10	UBP10_MOUSE	4	87022.05;87022.05-2	10329.2	6914.35	11511.4	3263.26	1362.24	1271.58	NaN	2927.55	NaN
P52480;P52480-2	Pkm	Pyruvate kinase PKM;Isoform M1 of Pyruvate kinase PKM	KPYM_MOUSE	12	57844.89;57844.89-2	30543.9	22366.3	64975.2	4973.92	6183.02	5576.33	8482.66	2298.69	7860.89
P52503	Ndufs6	NADH dehydrogenase [ubiquinone] iron-sulfur protein 6, mitochondrial	NDUS6_MOUSE	5	13019.8	5714.82	3600.06	6207.44	76659.6	82275.9	101871	156759	230981	192808
P52760	Rida	2-iminobutanoate/2-iminopropanoate deaminase	RIDA_MOUSE	9	14255.4	190550	143472	159294	59504.4	59004.3	65698.5	139525	742186	142905
P52825	Cpt2	Carnitine O-palmitoyltransferase 2, mitochondrial	CPT2_MOUSE	15	73980.5	28859.7	27027.7	21033.9	11881.5	9598.71	10167.4	2866.12	NaN	2268.68
P52840	Sult1a1	Sulfotransferase 1A1	ST1A1_MOUSE	5	33974.5	133592	90408.9	191093	20269.7	14826.1	12740.3	8354.11	6791.97	5591.8
P53026	Rpl10a	60S ribosomal protein L10a	RL10A_MOUSE	3	24916.4	3314.1	5270.99	NaN	NaN	NaN	NaN	NaN	104045	32771.4
P53395	Dbt	Lipoamide acyltransferase component of branched-chain alpha-keto acid dehydrogenase complex, mitochondrial	ODB2_MOUSE	11	53246.5	50017.2	48300.6	31695.2	12049.2	8937.18	11364.2	7111.86	5438.06	3003.28
P53564;P53564-2;P53564-3;P53564-4	Cux1	Homeobox protein cut-like 1;Isoform 2 of Homeobox protein cut-like 1;Isoform 3 of Homeobox protein cut-like 1;Isoform 4 of Homeobox protein cut-like 1	CUX1_MOUSE	1	165595.73;165595.73-2;165595.73-3;165595.73-4	7097.91	3489.31	5619.03	NaN	NaN	4802.88	NaN	NaN	NaN
P53657	Pklr	Pyruvate kinase PKLR	KPYR_MOUSE	15	62308.7	54170.4	56644.6	42710.8	15899.8	12947.4	15272.5	22226.2	7582.01	10765.1
P53702	Hccs	Holocytochrome c-type synthase	CCHL_MOUSE	2	30977.6	2959.41	2900.9	5522.28	5147.94	5548.69	4680.81	1742.55	3518.88	2693.97
P53810	Pitpna	Phosphatidylinositol transfer protein alpha isoform	PIPNA_MOUSE	3	31893.4	NaN	NaN	NaN	NaN	NaN	NaN	1383.21	3349.22	2623.66
P53811	Pitpnb	Phosphatidylinositol transfer protein beta isoform	PIPNB_MOUSE	6	31487	2542.44	1630.28	NaN	2132.65	NaN	2145.28	6866.87	17248	6866.72
P53986	Slc16a1	Monocarboxylate transporter 1	MOT1_MOUSE	4	53267.2	5366.75	2000.23	2954.61	6361.24	6470.94	4479.55	1533.77	3382.03	1965.52
P53994	Rab2a	Ras-related protein Rab-2A	RAB2A_MOUSE	9	23547.5	19096.4	11738.9	26235	8799.75	12501.7	12008.2	46938.1	77709.6	61012.6
P53996	Cnbp	CCHC-type zinc finger nucleic acid binding protein	CNBP_MOUSE	12	19591.8	4781.04	5251.13	NaN	10864.2	8682.56	33704.2	480072	315631	673211
P53996-2;P53996-3	Cnbp	Isoform 2 of CCHC-type zinc finger nucleic acid binding protein;Isoform 3 of CCHC-type zinc finger nucleic acid binding protein	CNBP_MOUSE	1	18741.96;19462.7	NaN	NaN	NaN	1185.78	NaN	1683.71	13051	7741.91	10718.6
P54071	Idh2	Isocitrate dehydrogenase [NADP], mitochondrial	IDHP_MOUSE	13	50906.2	13094.4	12501	14952.7	3236.99	4348.89	4212.08	2187.07	2897.49	2558.46
P54116	Stom	Stomatin	STOM_MOUSE	4	31375.3	1794.88	1810.46	5675.48	734.307	813.837	766.429	485.569	NaN	NaN
P54227	Stmn1	Stathmin	STMN1_MOUSE	8	17274.5	NaN	NaN	NaN	831.177	1203.43	1113.42	41982.1	40104.4	53217.1
P54726	Rad23a	UV excision repair protein RAD23 homolog A	RD23A_MOUSE	2	39706.5	5378.97	5811.92	3379.18	1728.17	2287.89	3059.77	14719.3	4033.51	14594.1
P54728	Rad23b	UV excision repair protein RAD23 homolog B	RD23B_MOUSE	6	43512.6	60062.3	42107.6	56438.9	11472.6	10038.4	9506.88	19984.6	20462.1	17852.9
P54775	Psmc4	26S proteasome regulatory subunit 6B	PRS6B_MOUSE	8	47408.3	18300.7	13452.4	21167.5	6217.19	6582	5029.28	656.765	4926.49	2174.6
P54797	Tango2	Transport and Golgi organization 2 homolog	TNG2_MOUSE	2	30946.9	17521.8	7671.98	15209.4	6.38107e+06	6436286	4505281	2.18892e+06	6.33525e+06	3.53581e+06
P54818	Galc	Galactocerebrosidase	GALC_MOUSE	2	77256.5	13528.2	12067.3	16549.1	15733.6	13884	15736.5	5110.85	771.642	4657.24
P54822	Adsl	Adenylosuccinate lyase	PUR8_MOUSE	2	54866.2	NaN	1179.91	NaN	1037.7	824.002	811.784	NaN	NaN	NaN
P54823	Ddx6	Probable ATP-dependent RNA helicase DDX6	DDX6_MOUSE	2	54191.6	11847.6	9484.07	13682.8	11320.7	7136.56	5398.96	2055.3	10804.2	3126.54
P54869	Hmgcs2	Hydroxymethylglutaryl-CoA synthase, mitochondrial	HMCS2_MOUSE	15	56822.8	1.43454e+06	1.04662e+06	1.19431e+06	323139	278112	289553	124713	199902	102405
P55012	Slc12a2	Solute carrier family 12 member 2	S12A2_MOUSE	1	131034	1023.84	519.735	408.104	125.221	NaN	NaN	NaN	NaN	NaN
P55050	Fabp2	Fatty acid-binding protein, intestinal	FABPI_MOUSE	2	15126.2	7728.51	8556.77	2525.15	1515.32	2396.98	2566.66	11221.9	10302.9	16267.8
P55096	Abcd3	ATP-binding cassette sub-family D member 3	ABCD3_MOUSE	8	75474.6	646499	580483	634321	213532	200205	170524	82383.1	162693	89259.1
P55258	Rab8a	Ras-related protein Rab-8A	RAB8A_MOUSE	9	23668.2	23228.3	13314.6	76757.8	34614.3	35233.2	44549.4	77310.9	169813	219908
P55264	Adk	Adenosine kinase	ADK_MOUSE	13	40148.8	139934	97819	138778	50307.3	51603.9	51817.5	41887	32672	30533.4
P55292	Dsc2	Desmocollin-2	DSC2_MOUSE	3	99961.4	8694.83	5041.84	6514	NaN	2688.17	2240.56	NaN	NaN	NaN
P55302	Lrpap1	Alpha-2-macroglobulin receptor-associated protein	AMRP_MOUSE	9	42215	NaN	NaN	NaN	NaN	3927.27	6009.6	42376.1	9707.68	37283.2
P55849;P55849-2	Dsc1	Desmocollin-1;Isoform 1B of Desmocollin-1	DSC1_MOUSE	1	98937.97;98937.97-2	NaN	NaN	32223.7	NaN	NaN	NaN	NaN	NaN	NaN
P56212;P56212-2	Arpp19	cAMP-regulated phosphoprotein 19;Isoform ARPP-16 of cAMP-regulated phosphoprotein 19	ARP19_MOUSE	6	12292.94;12292.94-2	15973.3	10192.7	24345.1	98229.9	105333	81838.1	137949	188720	174029
P56213	Gfer	FAD-linked sulfhydryl oxidase ALR	ALR_MOUSE	2	22876.5	13943.7	9266.46	NaN	6614.55	8390.99	6557.77	2817.8	5144.9	2697.44
P56371	Rab4a	Ras-related protein Rab-4A	RAB4A_MOUSE	5	24408.7	NaN	NaN	NaN	NaN	NaN	NaN	13373	11958.9	8716.01
P56375	Acyp2	Acylphosphatase-2	ACYP2_MOUSE	1	11877.6	NaN	NaN	NaN	NaN	NaN	NaN	1359.95	1390.7	1963.12
P56379	Atp5mj	ATP synthase subunit ATP5MJ, mitochondrial	ATP68_MOUSE	1	6697.97	5465.79	20281.4	5940.6	752.97	986.243	809.292	NaN	NaN	NaN
P56380	Nudt2	Bis(5'-nucleosyl)-tetraphosphatase [asymmetrical]	AP4A_MOUSE	3	16989.4	NaN	NaN	NaN	2480.79	2743.87	2353.5	2248.01	NaN	2103.09
P56382	Atp5f1e	ATP synthase subunit epsilon, mitochondrial	ATP5E_MOUSE	2	5837.84	4965.38	16230	NaN	NaN	NaN	NaN	1255.9	NaN	NaN
P56383;P56384;Q9CR84	Atp5mc2;Atp5mc3;Atp5mc1	ATP synthase F(0) complex subunit C2, mitochondrial;ATP synthase F(0) complex subunit C3, mitochondrial;ATP synthase F(0) complex subunit C1, mitochondrial	AT5G2_MOUSE;AT5G3_MOUSE;AT5G1_MOUSE	1	15476.14;14745.24;14199.73	20044.3	13167.5	17067	3036.1	3960	2968.25	983.674	672.656	624.678
P56389	Cda	Cytidine deaminase	CDD_MOUSE	8	16131.4	271.415	110.317	677.746	32954.2	40831.1	57689.2	90682.9	122758	113186
P56391	Cox6b1	Cytochrome c oxidase subunit 6B1	CX6B1_MOUSE	9	10071.5	79066.3	25557.9	73562.5	89785.2	94964.7	57230.9	69909.3	216587	94247.8
P56394	Cox17	Cytochrome c oxidase copper chaperone	COX17_MOUSE	5	6784.01	163398	97317	147279	325211	372619	258199	85118.6	188189	135028
P56395	Cyb5a	Cytochrome b5	CYB5_MOUSE	8	15241	67372	29745	73893.1	36508.9	43459.6	74298.3	271763	21367.5	321682
P56399	Usp5	Ubiquitin carboxyl-terminal hydrolase 5	UBP5_MOUSE	8	95833.3	23178.4	15587.7	22505.8	6708.35	5431.42	6085.49	6197.35	2992.57	3283.94
P56404	Aqp8	Aquaporin-8	AQP8_MOUSE	1	27797	2806.66	2077.9	1749.45	4178.27	4258.17	5317.11	2312.94	NaN	NaN
P56480	Atp5f1b	ATP synthase subunit beta, mitochondrial	ATPB_MOUSE	20	56300.5	884670	812481	833135	301560	256086	245298	138650	121696	102044
P56542	Dnase2	Deoxyribonuclease-2-alpha	DNS2A_MOUSE	2	38810.7	NaN	NaN	NaN	NaN	NaN	NaN	4600.23	2603.26	3070.5
P56565	S100a1	Protein S100-A1	S10A1_MOUSE	2	10504.8	366407	1186.2	436674	66414	55015	159789	82794.5	84779.8	13771
P56567	Csta	Cystatin-A	CYTA_MOUSE	1	10929.3	NaN	NaN	NaN	NaN	1860.61	NaN	589.139	987.976	NaN
P56593	Cyp2a12	Cytochrome P450 2A12	CP2AC_MOUSE	14	56179.2	54087.1	35294.2	41151.7	14037.6	14901.1	14605.1	5418.1	6380.11	3348.65
P56654	Cyp2c37	Cytochrome P450 2C37	CP237_MOUSE	5	55606.3	32233.4	33133.3	28584.5	8093.93	6204.62	6965.59	4298.27	NaN	528.409
P56656	Cyp2c39	Cytochrome P450 2C39	CP239_MOUSE	1	55826.8	6735.06	8702.36	4740.94	NaN	NaN	NaN	NaN	NaN	NaN
P56657	Cyp2c40	Cytochrome P450 2C40	CP240_MOUSE	10	55763.5	56330.8	33649.5	46870.3	11417.3	6536.01	12758.2	2572.28	8428.44	361.591
P56695	Wfs1	Wolframin	WFS1_MOUSE	1	100579	NaN	NaN	NaN	1214.53	1291.34	859.889	NaN	NaN	NaN
P56812	Pdcd5	Programmed cell death protein 5	PDCD5_MOUSE	9	14275.1	64959	39356.1	65655.6	72130.1	80688.4	129367	463607	664368	533282
P56873	Znrd2	Protein ZNRD2	ZNRD2_MOUSE	5	21336	20066.4	10998.1	15077.5	5485.79	4815.68	4708.48	3473.21	5020.07	7701.97
P56959	Fus	RNA-binding protein FUS	FUS_MOUSE	1	52673.1	29083.7	23965.3	19148.8	8349.17	8355.42	7867.66	5970.34	NaN	5160.96
P57716	Ncstn	Nicastrin	NICA_MOUSE	3	78492	8000.23	6299.45	12731.9	844.058	NaN	822.305	1937.61	1824.96	1757.6
P57759	Erp29	Endoplasmic reticulum resident protein 29	ERP29_MOUSE	3	28823.2	12621.5	2966.07	8301.18	2245.3	NaN	NaN	NaN	NaN	NaN
P57774	Npy	Pro-neuropeptide Y	NPY_MOUSE	3	10873.5	105305	82095.6	137274	27972	32418.9	21153.6	5278.93	9558.83	6156.74
P57776	Eef1d	Elongation factor 1-delta	EF1D_MOUSE	12	31293	169343	128962	162403	66419	61439.3	63827.6	46206.7	44618.5	41551.2
P57780	Actn4	Alpha-actinin-4	ACTN4_MOUSE	25	104977	14813.5	12725	16973	7103.85	7094.04	5927.88	3815.15	3200.2	3642.38
P57784	Snrpa1	U2 small nuclear ribonucleoprotein A'	RU2A_MOUSE	2	28357.5	NaN	NaN	NaN	2081.88	2084.98	1215.9	250.522	NaN	NaN
P58044	Idi1	Isopentenyl-diphosphate Delta-isomerase 1	IDI1_MOUSE	15	26289.1	341746	18085	417293	1.43717e+06	1.41194e+06	969783	385384	589183	1.23861e+06
P58137	Acot8	Acyl-coenzyme A thioesterase 8	ACOT8_MOUSE	3	35827.1	17579.9	10273.3	33076.3	3689.77	3598.52	3083.6	1195.7	1243.47	826.14
P58242	Smpdl3b	Acid sphingomyelinase-like phosphodiesterase 3b	ASM3B_MOUSE	2	51599.6	NaN	NaN	NaN	2144.72	1934.11	2080.36	3733.46	6482.17	2717.47
P58252	Eef2	Elongation factor 2	EF2_MOUSE	23	95314	36285.2	41567.2	39753.7	11695.3	10570.8	12392.8	9707.1	4887.89	6297
P58281;P58281-2	Opa1	Dynamin-like 120 kDa protein, mitochondrial;Isoform 2 of Dynamin-like 120 kDa protein, mitochondrial	OPA1_MOUSE	6	111339.17;111339.17-2	135975	12196.9	12906.9	6624.14	8930.42	9392.7	2033.46	1919.71	3604.06
P58389	Ptpa	Serine/threonine-protein phosphatase 2A activator	PTPA_MOUSE	1	36710.1	3294.67	2965.61	4043.12	NaN	NaN	840.088	NaN	NaN	NaN
P58501	Paxbp1	PAX3- and PAX7-binding protein 1	PAXB1_MOUSE	1	104836	NaN	NaN	NaN	NaN	NaN	NaN	40959.4	73421.2	29892
P58544	Btbd1	BTB/POZ domain-containing protein 1	BTBD1_MOUSE	1	53232.9	NaN	NaN	NaN	NaN	NaN	NaN	2781.72	6579.01	2644.65
P58686	Bbln	Bublin coiled-coil protein	BBLN_MOUSE	1	9054.76	NaN	NaN	NaN	2788.63	NaN	5918.01	5658.06	NaN	NaN
P58710	Gulo	L-gulonolactone oxidase	GGLO_MOUSE	11	50478.3	21717.2	15365.1	22513.3	5650.56	4152.67	4328.95	1903.89	2505.5	1436.37
P58735	Slc26a1	Sulfate anion transporter 1	S26A1_MOUSE	3	75787.7	9867.9	3517.33	8826.26	NaN	NaN	NaN	108.828	NaN	NaN
P58771-2	Tpm1	Isoform 2 of Tropomyosin alpha-1 chain	TPM1_MOUSE	7	32708.6	12782.5	1499.25	NaN	3165.3	4205.91	4445.56	30681.6	2075.32	27244.9
P58774-2	Tpm2	Isoform 2 of Tropomyosin beta chain	TPM2_MOUSE	15	32957.7	11099.2	9295.95	23489.7	7170.1	10261.3	11263.3	56906.7	5372.46	51942.6
P59017	Bcl2l13	Bcl-2-like protein 13	B2L13_MOUSE	4	46719.4	25662.7	19748.5	27559.1	10656.2	10580.9	9746	3350.97	3060.34	2423.17
P59242;P59242-2	Cgn	Cingulin;Isoform 2 of Cingulin	CING_MOUSE	5	136446.87;136446.87-2	17498.2	11913.5	NaN	9254.31	16171.2	17980.3	65590.5	40957	74658.7
P59325	Eif5	Eukaryotic translation initiation factor 5	IF5_MOUSE	3	48968.4	1144.21	927.864	NaN	1409.73	1548.63	1071.68	297.867	NaN	443.961
P59999	Arpc4	Actin-related protein 2/3 complex subunit 4	ARPC4_MOUSE	5	19667	19148.3	20948.4	22952.8	10147.6	7224.25	10246.7	3269.22	3574.8	2399.62
P60122	Ruvbl1	RuvB-like 1	RUVB1_MOUSE	1	50214	10557.2	7039.77	10264.5	7220.01	6553.84	6912.57	2871.2	3959.33	2440.47
P60229	Eif3e	Eukaryotic translation initiation factor 3 subunit E	EIF3E_MOUSE	5	52220.8	NaN	1.47795	NaN	5416.44	3981.63	5508.87	361.702	NaN	NaN
P60334	Cdo1	Cysteine dioxygenase type 1	CDO1_MOUSE	10	23025.9	34997.7	33226.1	8096.87	35965.3	34946.9	43488.6	81838.2	201085	95990.5
P60335	Pcbp1	Poly(rC)-binding protein 1	PCBP1_MOUSE	6	37497.8	12766	31320	16930.5	2874.68	NaN	NaN	1291.27	NaN	NaN
P60710;P63260	Actb;Actg1	Actin, cytoplasmic 1;Actin, cytoplasmic 2	ACTB_MOUSE;ACTG_MOUSE	10	41736.73;41792.84	67583.8	83930.1	91817.3	38119.8	38284.8	37554.6	33163.8	16737.1	26091.7
P60766	Cdc42	Cell division control protein 42 homolog	CDC42_MOUSE	10	21258.6	134447	18541	537157	1.31068e+06	1.39751e+06	1.36254e+06	1.62132e+06	2.00341e+06	1578920
P60766-1	Cdc42	Isoform 1 of Cell division control protein 42 homolog	CDC42_MOUSE	1	21310.6	3112.32	24857.1	NaN	9310.75	8805.85	6153.19	2907.93	4931.02	3349.1
P60840;P60840-2	Ensa	Alpha-endosulfine;Isoform 2 of Alpha-endosulfine	ENSA_MOUSE	8	13334.96;13334.96-2	3317.76	2934.26	4339.68	53903.2	61576.8	48793.3	91062.1	123871	108081
P60843	Eif4a1	Eukaryotic initiation factor 4A-I	IF4A1_MOUSE	11	46153.9	52985.2	47445	36884.5	14168.2	14375.3	14128	5679.27	5603.08	3812.79
P60867	Rps20	40S ribosomal protein S20	RS20_MOUSE	3	13372.7	28223.1	39104.8	17765.6	7772.11	9163.08	6680.27	3106.95	NaN	NaN
P60904	Dnajc5	DnaJ homolog subfamily C member 5	DNJC5_MOUSE	2	22100.7	NaN	NaN	NaN	2346.89	2777.8	2271.17	1539.92	1371.13	1522.28
P61021	Rab5b	Ras-related protein Rab-5B	RAB5B_MOUSE	5	23706.8	4.27597	NaN	5466.2	145.289	NaN	NaN	6056.01	10325.6	4380.45
P61022	Chp1	Calcineurin B homologous protein 1	CHP1_MOUSE	5	22432.1	NaN	NaN	NaN	1112.56	1465.43	567.092	7028.22	2179.93	6620.83
P61027	Rab10	Ras-related protein Rab-10	RAB10_MOUSE	7	22540.9	2998.3	3541.62	NaN	2727.26	1903.3	2363.88	54807.1	77835.4	43382.1
P61028	Rab8b	Ras-related protein Rab-8B	RAB8B_MOUSE	2	23603.1	NaN	NaN	NaN	NaN	NaN	NaN	1268.74	4627.74	595.321
P61079	Ube2d3	Ubiquitin-conjugating enzyme E2 D3	UB2D3_MOUSE	1	16687.2	14364.2	8806.08	13597.2	4740.81	5218.02	4875.02	NaN	NaN	NaN
P61082	Ube2m	NEDD8-conjugating enzyme Ubc12	UBC12_MOUSE	2	20900	NaN	2321.44	NaN	NaN	NaN	NaN	NaN	NaN	NaN
P61089	Ube2n	Ubiquitin-conjugating enzyme E2 N	UBE2N_MOUSE	4	17137.8	24456.9	22836.6	22586.8	8246.17	6781.46	7414.37	10861	5539.46	4963.21
P61148	Fgf1	Fibroblast growth factor 1	FGF1_MOUSE	4	17417.6	NaN	NaN	NaN	13765.3	23483.9	21648.2	30028.5	46303.9	35742
P61161	Actr2	Actin-related protein 2	ARP2_MOUSE	3	44760.8	12692	8827.4	11199.7	8384.87	6920.53	7457.02	4576.44	9622.79	3814.2
P61164	Actr1a	Alpha-centractin	ACTZ_MOUSE	2	42613.7	31928.3	19825.7	30462.3	19935.2	NaN	15483.5	6487.82	NaN	9673.23
P61166	Tmem258	Transmembrane protein 258	TM258_MOUSE	1	9078.87	15931.7	14125.5	39160.8	1343.95	6086.72	3557.32	NaN	NaN	NaN
P61202;P61202-2	Cops2	COP9 signalosome complex subunit 2;Isoform 2 of COP9 signalosome complex subunit 2	CSN2_MOUSE	3	51596.68;51596.68-2	4709.58	4343.28	4061.52	4048.22	NaN	NaN	43.123	NaN	NaN
P61211	Arl1	ADP-ribosylation factor-like protein 1	ARL1_MOUSE	5	20411.6	9327.88	6037.66	3241.64	115411	196694	93037.2	61693.1	105274	62033.9
P61222	Abce1	ATP-binding cassette sub-family E member 1	ABCE1_MOUSE	6	67314.3	13258.5	10693.2	10811.4	4293.44	3606.51	3441.8	2653.47	1601.07	1378.7
P61226	Rap2b	Ras-related protein Rap-2b	RAP2B_MOUSE	2	20504.3	NaN	NaN	NaN	NaN	NaN	NaN	2092.4	NaN	1978.07
P61255	Rpl26	60S ribosomal protein L26	RL26_MOUSE	4	17258.2	20584.3	33195.1	18640.6	1871.31	NaN	4459.29	NaN	NaN	NaN
P61294	Rab6b	Ras-related protein Rab-6B	RAB6B_MOUSE	1	23461.7	NaN	NaN	NaN	NaN	NaN	NaN	3309.09	NaN	3452.18
P61358	Rpl27	60S ribosomal protein L27	RL27_MOUSE	3	15797.7	24543	18521.5	36643.2	5489.83	8004.85	6779.56	NaN	NaN	NaN
P61458	Pcbd1	Pterin-4-alpha-carbinolamine dehydratase	PHS_MOUSE	13	11985.6	104316	21565.4	150320	3.79698e+06	3.56506e+06	2549414	1779204	4501097	2.44281e+06
P61620	Sec61a1	Protein transport protein Sec61 subunit alpha isoform 1	S61A1_MOUSE	5	52264.7	17702.5	15315	14309.7	2674.55	3193.33	4412.79	NaN	NaN	NaN
P61750	Arf4	ADP-ribosylation factor 4	ARF4_MOUSE	3	20396.6	8249.42	8628.15	5470.04	41990.1	62267.7	40597	87568.2	170137	47415.5
P61759	Vbp1	Prefoldin subunit 3	PFD3_MOUSE	1	22435.6	NaN	NaN	NaN	NaN	NaN	NaN	540.668	NaN	437.688
P61804	Dad1	Dolichyl-diphosphooligosaccharide--protein glycosyltransferase subunit DAD1	DAD1_MOUSE	2	12496.7	29042.6	16524.5	31721	5988.78	6263.24	5505.89	726.281	NaN	NaN
P61922;P61922-2	Abat	4-aminobutyrate aminotransferase, mitochondrial;Isoform 2 of 4-aminobutyrate aminotransferase, mitochondrial	GABT_MOUSE	7	56451.85;56451.85-2	33443.1	27451.5	28054.9	12345.6	7565.84	7134.84	NaN	NaN	4108.21
P61924	Copz1	Coatomer subunit zeta-1	COPZ1_MOUSE	2	20198.2	NaN	4627.7	NaN	2694.33	1685.09	1523.17	456.676	274.995	502.123
P61953	Gng11	Guanine nucleotide-binding protein G(I)/G(S)/G(O) subunit gamma-11	GBG11_MOUSE	2	8480.77	NaN	NaN	NaN	18344.8	22081.8	22953.7	12622.1	16558.3	18763.7
P61957	Sumo2	Small ubiquitin-related modifier 2	SUMO2_MOUSE	1	10871.2	1026.11	NaN	NaN	29308.2	32757.7	30245.7	22246.8	46756.8	45399.6
P61961	Ufm1	Ubiquitin-fold modifier 1	UFM1_MOUSE	3	9117.58	NaN	NaN	NaN	1630.55	NaN	781.488	4966.08	18209.1	4602.95
P61965	Wdr5	WD repeat-containing protein 5	WDR5_MOUSE	1	36588.5	NaN	NaN	NaN	NaN	NaN	NaN	450.764	NaN	629.105
P61971	Nutf2	Nuclear transport factor 2	NTF2_MOUSE	3	14478.5	NaN	12738.7	20397.1	20965.9	16327.3	59191.1	82186.5	14349.5	73932.6
P61979;P61979-2;P61979-3	Hnrnpk	Heterogeneous nuclear ribonucleoprotein K;Isoform 2 of Heterogeneous nuclear ribonucleoprotein K;Isoform 3 of Heterogeneous nuclear ribonucleoprotein K	HNRPK_MOUSE	7	50976.24;50976.24-2;50976.24-3	18339.2	15096.7	14474.4	4727.28	3871.29	4095.81	1303.6	3053.95	1272.58
P61982	Ywhag	14-3-3 protein gamma	1433G_MOUSE	6	28302.6	4869.52	6620.95	5388.81	1931.61	4491.14	3297.02	4364.87	1892.26	3370.8
P62071	Rras2	Ras-related protein R-Ras2	RRAS2_MOUSE	8	23399.6	2370.23	423.561	NaN	80746.6	68033.9	63231.1	483118	765789	487514
P62073	Timm10	Mitochondrial import inner membrane translocase subunit Tim10	TIM10_MOUSE	7	10333	3677.62	2439.46	6586.87	183415	155469	199444	256988	306045	330272
P62075	Timm13	Mitochondrial import inner membrane translocase subunit Tim13	TIM13_MOUSE	7	10457.9	96066.1	73440.3	174575	998207	918347	761770	314581	464555	324606
P62077	Timm8b	Mitochondrial import inner membrane translocase subunit Tim8 B	TIM8B_MOUSE	7	9286.48	51411.5	34436.9	56823.1	1.00586e+06	1.08748e+06	809980	431102	782477	609727
P62082	Rps7	40S ribosomal protein S7	RS7_MOUSE	4	22126.8	36441.8	61467.7	24937.1	19176.2	13698.1	20952.9	12623	5682.65	6902.02
P62137	Ppp1ca	Serine/threonine-protein phosphatase PP1-alpha catalytic subunit	PP1A_MOUSE	3	37540.1	1650.78	4505.64	NaN	6858.35	NaN	4678.51	9243.24	NaN	8063.13
P62141	Ppp1cb	Serine/threonine-protein phosphatase PP1-beta catalytic subunit	PP1B_MOUSE	1	37186.8	NaN	NaN	NaN	NaN	NaN	NaN	4813.65	NaN	4600
P62192	Psmc1	26S proteasome regulatory subunit 4	PRS4_MOUSE	13	49184.5	17117.7	14543.1	21108.1	10926	12726.3	10631.4	5748.22	16298.7	9029.01
P62196	Psmc5	26S proteasome regulatory subunit 8	PRS8_MOUSE	5	45626	44331.7	33455.3	58682.6	13894.2	14895.5	11181.6	1758.39	3998.87	2337
P62242	Rps8	40S ribosomal protein S8	RS8_MOUSE	5	24205.2	69449.6	71966.3	66807.4	10997.9	12114.1	6858.57	5842.92	4367.41	7052.4
P62245	Rps15a	40S ribosomal protein S15a	RS15A_MOUSE	3	14839.5	19414.5	30306	14292.4	891.503	834.269	512.459	1562.92	2210.03	1086.22
P62259	Ywhae	14-3-3 protein epsilon	1433E_MOUSE	11	29173.9	22922.1	19262.6	21104	6769.6	7374.93	6783.05	12471.8	3763.5	8006.62
P62264	Rps14	40S ribosomal protein S14	RS14_MOUSE	2	16272.7	40100.3	69897.6	10017.7	2667.83	1621.8	3949.37	3491.7	970.542	2245.86
P62267	Rps23	40S ribosomal protein S23	RS23_MOUSE	1	15807.5	NaN	4820.26	NaN	NaN	NaN	NaN	NaN	NaN	NaN
P62270	Rps18	40S ribosomal protein S18	RS18_MOUSE	6	17718.7	62184.5	108121	20273.4	6018.88	7360.42	8229.4	5457.2	2244.11	4708.46
P62281	Rps11	40S ribosomal protein S11	RS11_MOUSE	6	18430.7	7456.83	12271	2298.67	NaN	NaN	NaN	NaN	NaN	NaN
P62301	Rps13	40S ribosomal protein S13	RS13_MOUSE	4	17222.3	12225.9	21775.3	5941.37	2380.99	2308.42	2910.79	888.739	NaN	NaN
P62307	Snrpf	Small nuclear ribonucleoprotein F	RUXF_MOUSE	2	9725.19	NaN	NaN	NaN	NaN	NaN	NaN	5946.54	NaN	5700.39
P62311	Lsm3	U6 snRNA-associated Sm-like protein LSm3	LSM3_MOUSE	3	11845.4	NaN	NaN	NaN	NaN	NaN	NaN	10691.7	NaN	10569.7
P62313	Lsm6	U6 snRNA-associated Sm-like protein LSm6	LSM6_MOUSE	4	9127.57	NaN	NaN	NaN	2645.19	3138.27	6046.25	20496.4	21827.8	24537.5
P62315	Snrpd1	Small nuclear ribonucleoprotein Sm D1	SMD1_MOUSE	1	13281.6	NaN	NaN	NaN	NaN	NaN	NaN	678.639	NaN	NaN
P62317	Snrpd2	Small nuclear ribonucleoprotein Sm D2	SMD2_MOUSE	2	13526.9	39322.4	18203.8	22765.4	5833.51	5540.15	4527.69	2830.02	NaN	8438.59
P62320	Snrpd3	Small nuclear ribonucleoprotein Sm D3	SMD3_MOUSE	4	13916.2	NaN	NaN	NaN	NaN	NaN	NaN	2873.56	NaN	2549.03
P62331	Arf6	ADP-ribosylation factor 6	ARF6_MOUSE	8	20082.2	15348.5	7012.81	15469.2	19242.3	14449.9	15264.5	370921	608367	320208
P62334	Psmc6	26S proteasome regulatory subunit 10B	PRS10_MOUSE	9	44173	19932.6	17609.7	25774.4	10145	13404	9618.36	3402.05	7799.64	4845.7
P62492	Rab11a	Ras-related protein Rab-11A	RB11A_MOUSE	5	24393.5	NaN	NaN	NaN	5539.17	6674.94	7454.97	6785	9309.75	8058.23
P62500;P62500-2;P62500-3	Tsc22d1	TSC22 domain family protein 1;Isoform 2 of TSC22 domain family protein 1;Isoform 3 of TSC22 domain family protein 1	T22D1_MOUSE	3	109810.78;109810.78-2;109810.78-3	63447.1	33119.6	52042	11288.4	13214	8060.29	1850.93	4968.9	2577.22
P62627	Dynlrb1	Dynein light chain roadblock-type 1	DLRB1_MOUSE	10	10989.7	17821.2	1438.04	18734	555922	486821	395052	161131	296631	181604
P62702	Rps4x	40S ribosomal protein S4, X isoform	RS4X_MOUSE	8	29597.7	3261.52	8400.54	NaN	134.97	736.471	32.2425	697.133	NaN	NaN
P62717	Rpl18a	60S ribosomal protein L18a	RL18A_MOUSE	1	20732.3	3527.66	5263.77	NaN	NaN	NaN	NaN	NaN	NaN	NaN
P62746	Rhob	Rho-related GTP-binding protein RhoB	RHOB_MOUSE	5	22123.4	NaN	NaN	NaN	NaN	NaN	NaN	17980.6	11023.8	18169.4
P62748	Hpcal1	Hippocalcin-like protein 1	HPCL1_MOUSE	6	22338.2	NaN	NaN	NaN	3167.06	1560.19	1673.56	11047.7	12887.1	13947.8
P62751	Rpl23a	60S ribosomal protein L23a	RL23A_MOUSE	4	17695.1	35903.4	44659.8	31492.4	9203.66	3999.46	5655.6	1240.52	936.468	NaN
P62754	Rps6	40S ribosomal protein S6	RS6_MOUSE	6	28680.6	10039.9	6584.37	9790.96	2632.82	3380.83	3788.45	NaN	NaN	NaN
P62774	Mtpn	Myotrophin	MTPN_MOUSE	6	12860.8	36257.1	23877.9	53739.6	176520	205225	236431	119036	103094	126124
P62806	H4c1	Histone H4	H4_MOUSE	6	11367.3	281473	352615	253918	33184.5	29773.4	30051.7	13167.8	16741.1	8812.1
P62814;Q91YH6	Atp6v1b2;Atp6v1b1	V-type proton ATPase subunit B, brain isoform;V-type proton ATPase subunit B, kidney isoform	VATB2_MOUSE;VATB1_MOUSE	1	56550.8;56790.58	13936.1	6955.97	9848.81	1229.95	3938.53	1806.86	1229.98	NaN	1845.42
P62821	Rab1A	Ras-related protein Rab-1A	RAB1A_MOUSE	5	22677.8	105746	1846.8	147676	7228.64	6563.59	6192.52	44858.6	50510	40032.1
P62827	Ran	GTP-binding nuclear protein Ran	RAN_MOUSE	15	24423.1	72544.4	43145	90456	406670	518972	448230	2.01202e+06	2806294	2.54234e+06
P62830	Rpl23	60S ribosomal protein L23	RL23_MOUSE	5	14865.4	101793	66151	53256.3	29879.9	25871.3	25203.3	7346.52	9200.43	4946.89
P62835	Rap1a	Ras-related protein Rap-1A	RAP1A_MOUSE	8	20987.2	42932.2	20187.8	45220.8	170831	171302	216705	1.58751e+06	3.05738e+06	2.22605e+06
P62849;P62849-2;P62849-3	Rps24	40S ribosomal protein S24;Isoform 2 of 40S ribosomal protein S24;Isoform 3 of 40S ribosomal protein S24	RS24_MOUSE	2	15423.19;15423.19-2;15423.19-3	4040.79	5987.55	NaN	NaN	NaN	NaN	NaN	NaN	NaN
P62852	Rps25	40S ribosomal protein S25	RS25_MOUSE	4	13742.1	24884.5	47019.1	12211.9	5833.42	5605.78	5630.72	6708.24	9905.07	5956.57
P62858	Rps28	40S ribosomal protein S28	RS28_MOUSE	3	7841.02	6475.57	16207.9	NaN	603.25	163.156	NaN	2062.64	191.557	1520.86
P62869	Elob	Elongin-B	ELOB_MOUSE	13	13169.9	7771.18	5430.53	13408.7	14545.1	23030.7	56047.1	189282	71157.5	265362
P62874	Gnb1	Guanine nucleotide-binding protein G(I)/G(S)/G(T) subunit beta-1	GBB1_MOUSE	3	37377	15783.2	20227.4	27553.1	29624.4	24994.5	24796.2	11263.3	NaN	13750
P62876	Polr2l	DNA-directed RNA polymerases I, II, and III subunit RPABC5	RPAB5_MOUSE	1	7645.11	NaN	NaN	NaN	249.883	504.937	637.858	345.733	NaN	246.842
P62878	Rbx1	E3 ubiquitin-protein ligase RBX1	RBX1_MOUSE	4	12274	NaN	NaN	NaN	5294.21	7901.92	3856.37	7873.72	14240.9	5389.04
P62889	Rpl30	60S ribosomal protein L30	RL30_MOUSE	3	12784	52478.1	31657.4	32399.3	4636.4	18221.9	17578	5187.88	12499.9	872.831
P62897	Cycs	Cytochrome c, somatic	CYC_MOUSE	5	11605.4	22260.2	45006	25409.7	7002.68	5938.16	7210.75	9016.45	18319.3	8802.41
P62900	Rpl31	60S ribosomal protein L31	RL31_MOUSE	3	14462.9	17146.4	31801.5	14919	NaN	NaN	3737.11	3062.87	2537.06	3091.33
P62908	Rps3	40S ribosomal protein S3	RS3_MOUSE	12	26674.3	10693.1	19621.6	7612.27	2576.3	2210.82	2407.21	1557.62	4437.6	1497.11
P62911	Rpl32	60S ribosomal protein L32	RL32_MOUSE	3	15859.8	18769.7	22197.9	14476.9	5766.41	5421.48	5842.25	1852.39	NaN	NaN
P62918	Rpl8	60S ribosomal protein L8	RL8_MOUSE	5	28024.7	6160.51	9205.1	NaN	NaN	NaN	NaN	NaN	16824	NaN
P62960	Ybx1	Y-box-binding protein 1	YBOX1_MOUSE	5	35729.9	3043.17	5150.75	1925.67	1432.66	1790.36	1815.33	7879.43	3819.84	9396.51
P62962	Pfn1	Profilin-1	PROF1_MOUSE	5	14957.2	164404	114969	124355	32403.3	37792.7	33342.6	18701.3	23808.6	12352.7
P63001	Rac1	Ras-related C3 botulinum toxin substrate 1	RAC1_MOUSE	9	21450.1	35909	23334.2	36104.1	478368	316016	278793	1.46508e+06	2.83768e+06	1.78843e+06
P63005;P63005-2	Pafah1b1	Platelet-activating factor acetylhydrolase IB subunit beta;Isoform 2 of Platelet-activating factor acetylhydrolase IB subunit beta	LIS1_MOUSE	8	46670.02;46670.02-2	NaN	NaN	NaN	NaN	NaN	NaN	3899.14	NaN	6503.57
P63011	Rab3a	Ras-related protein Rab-3A	RAB3A_MOUSE	7	24969.9	39281	59347	NaN	3235.96	2876.12	6663.35	6536.04	6093.81	11649
P63017	Hspa8	Heat shock cognate 71 kDa protein	HSP7C_MOUSE	20	70871.1	123089	125739	158987	55443.5	56698.8	54283.7	164686	53591.3	168694
P63024;P63044	Vamp3;Vamp2	Vesicle-associated membrane protein 3;Vesicle-associated membrane protein 2	VAMP3_MOUSE;VAMP2_MOUSE	2	11480.26;12690.78	NaN	NaN	NaN	10936.2	9468.13	3719.72	3161.06	9923.6	3457.83
P63028	Tpt1	Translationally-controlled tumor protein	TCTP_MOUSE	6	19462.2	19463.4	17957.9	33256.4	5115.95	6613.8	7532.32	13963.7	2629.34	6913.69
P63030	Mpc1	Mitochondrial pyruvate carrier 1	MPC1_MOUSE	1	12454.6	519.271	599.015	NaN	3268.89	3060.17	3462.58	NaN	NaN	NaN
P63037	Dnaja1	DnaJ homolog subfamily A member 1	DNJA1_MOUSE	8	44868.2	4538.43	3292.05	6895.76	1026.06	1066.53	1545.61	2243.96	1470.17	2792.18
P63038	Hspd1	60 kDa heat shock protein, mitochondrial	CH60_MOUSE	25	60955.5	287507	251417	227239	108210	96854.4	110844	61661.6	66519.1	48479.9
P63087;P63087-2	Ppp1cc	Serine/threonine-protein phosphatase PP1-gamma catalytic subunit;Isoform 2 of Serine/threonine-protein phosphatase PP1-gamma catalytic subunit	PP1G_MOUSE	2	36983.78;36983.78-2	851.855	414.521	NaN	NaN	NaN	329.429	1209.17	NaN	2005.32
P63101	Ywhaz	14-3-3 protein zeta/delta	1433Z_MOUSE	5	27771.1	37646.3	42139.5	29245.8	16300.5	16978.8	16916.8	18577.4	4420.46	15018.6
P63158	Hmgb1	High mobility group protein B1	HMGB1_MOUSE	1	24893.8	3712	6708.34	6846.77	5738.76	4510.57	4398.81	NaN	NaN	NaN
P63166	Sumo1	Small ubiquitin-related modifier 1	SUMO1_MOUSE	2	11557	NaN	NaN	NaN	NaN	1544.77	3197.62	11236.2	8047.83	14644.4
P63242	Eif5a	Eukaryotic translation initiation factor 5A-1	IF5A1_MOUSE	8	16832.2	5130.25	7497.69	2756.93	3477.61	2576.43	5053.64	49819.9	3895.74	42132.7
P63248	Pkia	cAMP-dependent protein kinase inhibitor alpha	IPKA_MOUSE	1	7960.47	NaN	NaN	NaN	561.031	1561.86	1344.76	763.765	1521.49	924.517
P63254	Crip1	Cysteine-rich protein 1	CRIP1_MOUSE	3	8549.81	16856.5	NaN	1587.62	16344.6	17674	11453.8	20665.8	26774.8	31285.2
P63276	Rps17	40S ribosomal protein S17	RS17_MOUSE	3	15524.1	10461.6	14277.2	NaN	NaN	3396.83	2549.64	4668.67	NaN	NaN
P63321	Rala	Ras-related protein Ral-A	RALA_MOUSE	5	23552.8	NaN	NaN	NaN	NaN	NaN	NaN	17822.5	11808.9	15249.5
P63323	Rps12	40S ribosomal protein S12	RS12_MOUSE	3	14525	64628.6	62099	74788.9	11950.2	8504.57	11053.4	10393.7	4726.11	6254.23
P63325	Rps10	40S ribosomal protein S10	RS10_MOUSE	4	18915.7	25693.5	16942.3	15442.4	6135.56	6147.55	6082.17	3738.5	4489.82	2217.02
P63330	Ppp2ca	Serine/threonine-protein phosphatase 2A catalytic subunit alpha isoform	PP2AA_MOUSE	4	35608.2	10139.3	9253.62	15187.8	5668.98	5946.99	5765.17	7681.26	6471.83	7682.3
P67778	Phb1	Prohibitin 1	PHB1_MOUSE	14	29820.1	281143	204831	230893	84036.2	71965.5	77784.7	26298.9	33124	23165.2
P67984	Rpl22	60S ribosomal protein L22	RL22_MOUSE	2	14758.9	21762.8	38580.4	4574.28	NaN	NaN	NaN	732.336	NaN	NaN
P68033	Actc1	Actin, alpha cardiac muscle 1	ACTC_MOUSE	17	42019	1.06235e+06	1.20293e+06	1147741	429284	426215	397652	382324	325597	365933
P68037	Ube2l3	Ubiquitin-conjugating enzyme E2 L3	UB2L3_MOUSE	4	17861.6	5440.87	7406.13	6148.01	8232.7	8986.36	7433.63	8609.99	15249.8	8417.17
P68040	Rack1	Receptor of activated protein C kinase 1	RACK1_MOUSE	7	35076.7	48782.8	49176.8	56711.9	14868	13255.4	16151.2	10869	5855.07	7094.01
P68181	Prkacb	cAMP-dependent protein kinase catalytic subunit beta	KAPCB_MOUSE	1	40707.8	NaN	NaN	NaN	1829.33	2386.67	2471.21	NaN	NaN	NaN
P68254;P68254-2	Ywhaq	14-3-3 protein theta;Isoform 2 of 14-3-3 protein theta	1433T_MOUSE	5	27778.27;27778.27-2	10993.3	12609.9	10000.6	7096.13	6397.87	4399.35	7990.83	5962.57	6116.5
P68368	Tuba4a	Tubulin alpha-4A chain	TBA4A_MOUSE	3	49924.4	26724.6	24638	30530.8	4953.38	3584.89	5199.89	2294.79	NaN	895.165
P68372	Tubb4b	Tubulin beta-4B chain	TBB4B_MOUSE	12	49831	68104.9	75755.5	76601.3	7609.09	5024.69	8932.54	7457.31	6080.95	4617.18
P70122	Sbds	Ribosome maturation protein SBDS	SBDS_MOUSE	2	28780.5	2004.19	1657.37	NaN	1498.78	NaN	NaN	NaN	NaN	NaN
P70158	Smpdl3a	Acid sphingomyelinase-like phosphodiesterase 3a	ASM3A_MOUSE	2	49857.9	114366	78903.7	117060	62523.6	76782.1	42132.9	24422.5	69899.4	29420.9
P70168	Kpnb1	Importin subunit beta-1	IMB1_MOUSE	12	97184.1	13746.8	8157.87	11244.8	3483.06	2269.15	3329.27	1148.46	1652.07	1444.34
P70194	Clec4f	C-type lectin domain family 4 member F	CLC4F_MOUSE	6	61268.7	6407.41	4570.56	9132.56	1390.91	1721.59	1133.48	822.357	1093.73	358.636
P70195	Psmb7	Proteasome subunit beta type-7	PSB7_MOUSE	5	29891.4	18301.7	21202.9	38675.8	12830.8	12788.7	9678.75	11805.6	14826.6	8006.48
P70227	Itpr3	Inositol 1,4,5-trisphosphate receptor type 3	ITPR3_MOUSE	2	304275	711737	347326	421810	101549	121261	84942.5	17266	45347.1	22489.3
P70236	Map2k6	Dual specificity mitogen-activated protein kinase kinase 6	MP2K6_MOUSE	1	37432.2	NaN	1359.6	NaN	2196.27	NaN	NaN	NaN	NaN	NaN
P70245	Ebp	3-beta-hydroxysteroid-Delta(8),Delta(7)-isomerase	EBP_MOUSE	2	26214.8	419.424	3779.5	NaN	1472.59	3581.6	1208.83	NaN	NaN	NaN
P70268;P70268-2	Pkn1	Serine/threonine-protein kinase N1;Isoform 2 of Serine/threonine-protein kinase N1	PKN1_MOUSE	1	104410.75;104410.75-2	NaN	NaN	NaN	2798.04	1686.73	2964.71	1343.91	5169.1	2322.37
P70274	Selenop	Selenoprotein P	SEPP1_MOUSE	5	42705.6	NaN	917.044	NaN	11155.5	15264.9	12448.4	15895.2	9856.81	15985.9
P70295	Aup1	Lipid droplet-regulating VLDL assembly factor AUP1	AUP1_MOUSE	1	46121.3	5310.36	NaN	NaN	1760.8	1605.81	1096.25	512.046	1344.07	696.138
P70296	Pebp1	Phosphatidylethanolamine-binding protein 1	PEBP1_MOUSE	11	20830.4	34823.1	44272.5	35778.7	21625.1	62977	26918.4	97859.7	112807	93517.7
P70297	Stam	Signal transducing adapter molecule 1	STAM1_MOUSE	3	59771.2	4110.44	2228.9	3590.1	3541.26	3167.49	2944.22	751.077	NaN	NaN
P70302	Stim1	Stromal interaction molecule 1	STIM1_MOUSE	4	77566.6	NaN	NaN	NaN	2748.5	NaN	1005.52	499.925	NaN	448.363
P70335;P70335-2	Rock1	Rho-associated protein kinase 1;Isoform 2 of Rho-associated protein kinase 1	ROCK1_MOUSE	5	158170.51;158170.51-2	NaN	NaN	10646.6	2478.6	96.8566	NaN	429.706	3682.31	1786.74
P70349	Hint1	Adenosine 5'-monophosphoramidase HINT1	HINT1_MOUSE	5	13776.9	180756	195841	160229	165762	190010	128408	362930	341403	400377
P70362	Ufd1	Ubiquitin recognition factor in ER-associated degradation protein 1	UFD1_MOUSE	1	34481.4	NaN	NaN	NaN	NaN	NaN	NaN	738.58	NaN	601.499
P70372	Elavl1	ELAV-like protein 1	ELAV1_MOUSE	4	36169	2680.57	4842.41	NaN	NaN	NaN	NaN	NaN	NaN	NaN
P70398	Usp9x	Probable ubiquitin carboxyl-terminal hydrolase FAF-X	USP9X_MOUSE	6	290711	11846.1	1907	10546.1	NaN	NaN	1153.59	267.185	NaN	NaN
P70404	Idh3g	Isocitrate dehydrogenase [NAD] subunit gamma 1, mitochondrial	IDHG1_MOUSE	3	42785.4	NaN	5836.86	NaN	1846.98	NaN	NaN	NaN	4103.65	NaN
P70441	Slc9a3r1	Na(+)/H(+) exchange regulatory cofactor NHE-RF1	NHRF1_MOUSE	20	38600.1	48107.2	38016.8	40997.3	64727.6	69552.7	64522.4	493048	212534	563636
P70445	Eif4ebp2	Eukaryotic translation initiation factor 4E-binding protein 2	4EBP2_MOUSE	4	12898.4	21.7194	750.771	3432.7	49432.9	49872	39772.5	17772.4	38795.6	19386.2
P70663	Sparcl1	SPARC-like protein 1	SPRL1_MOUSE	7	72287.2	NaN	NaN	NaN	NaN	NaN	NaN	1.01799	NaN	1
P70665;P70665-2	Siae	Sialate O-acetylesterase;Isoform 2 of Sialate O-acetylesterase	SIAE_MOUSE	4	60775.43;60775.43-2	NaN	NaN	NaN	NaN	NaN	NaN	5906.84	14563.3	6437.23
P70670;Q60817	Naca	Nascent polypeptide-associated complex subunit alpha, muscle-specific form;Nascent polypeptide-associated complex subunit alpha	NACAM_MOUSE;NACA_MOUSE	4	220499.36;23383.89	14945.5	14858	17413.3	1340.62	1370.86	1815.35	15093.5	NaN	13585.8
P70671	Irf3	Interferon regulatory factor 3	IRF3_MOUSE	4	46852.2	2238.05	811.2	2673.33	713.62	713.824	1108.93	345.157	NaN	NaN
P70694	Akr1c6	Estradiol 17 beta-dehydrogenase 5	DHB5_MOUSE	14	37047.7	131525	126921	126325	49156.7	49642.8	51354.3	35821.9	34926.2	33421.4
P70697	Urod	Uroporphyrinogen decarboxylase	DCUP_MOUSE	4	40691.8	5191.06	2650.37	1999.57	4695.06	1905.66	1989.93	1930.39	8789.96	4478.92
P70699	Gaa	Lysosomal alpha-glucosidase	LYAG_MOUSE	16	106248	140895	96175.7	146306	175416	191778	162176	96048.2	186514	118917
P80313	Cct7	T-complex protein 1 subunit eta	TCPH_MOUSE	6	59652.2	8276.14	10991.6	6345.73	4785.46	3815.21	5146.81	2842.29	NaN	2602.57
P80314	Cct2	T-complex protein 1 subunit beta	TCPB_MOUSE	11	57477.2	51448.1	32756.7	42148.8	17622.4	15787.2	17452.5	7756.57	7177.16	5844.31
P80315	Cct4	T-complex protein 1 subunit delta	TCPD_MOUSE	13	58066.4	23861.8	16539.3	24485.9	6406.29	8742.73	7928.74	4320.35	NaN	3259.64
P80316	Cct5	T-complex protein 1 subunit epsilon	TCPE_MOUSE	13	59624.1	10341.7	2766.03	10641.8	3802.95	4008.91	4859.51	2338.64	1110.01	1830.52
P80317	Cct6a	T-complex protein 1 subunit zeta	TCPZ_MOUSE	10	58004.3	32612	27077.3	26497.4	9258.83	8028.98	9209.23	8420.72	3835.67	3685.59
P80318	Cct3	T-complex protein 1 subunit gamma	TCPG_MOUSE	14	60630	24242.2	9873.56	21799.6	11922.6	9242.99	8365.63	8150.21	14290.7	6082.53
P81117	Nucb2	Nucleobindin-2	NUCB2_MOUSE	13	50304.5	NaN	NaN	NaN	980.587	NaN	1338.81	13495.5	1071.89	15609.4
P82198	Tgfbi	Transforming growth factor-beta-induced protein ig-h3	BGH3_MOUSE	5	74597	13192.4	11332.8	13713.6	2595.4	3553.45	2213.09	3347.25	NaN	4172.47
P82343;P82343-2	Renbp	N-acylglucosamine 2-epimerase;Isoform 2 of N-acylglucosamine 2-epimerase	RENBP_MOUSE	1	49771.28;49771.28-2	832.5	21776.7	414983	3830.91	38576.8	21128.6	319.904	NaN	NaN
P83882	Rpl36a	60S ribosomal protein L36a	RL36A_MOUSE	2	12440.8	34638.1	31784.6	32163.2	NaN	NaN	6045.69	3099.31	NaN	3644.81
P83940	Eloc	Elongin-C	ELOC_MOUSE	6	12473.2	2279.78	896.995	NaN	2073.97	1518.56	3959.5	17270.9	591.846	16548.2
P84078	Arf1	ADP-ribosylation factor 1	ARF1_MOUSE	9	20696.8	471505	78001.1	629666	913679	1.01087e+06	741408	913531	2.13408e+06	1.04691e+06
P84084	Arf5	ADP-ribosylation factor 5	ARF5_MOUSE	7	20529.7	26827.9	4783.55	2950.19	123530	171492	224283	136744	322806	177802
P84086	Cplx2	Complexin-2	CPLX2_MOUSE	6	15394.4	4234.07	23722.9	NaN	5044.48	6268.48	8668.46	3680.82	9341.05	9136.9
P84089	Erh	Enhancer of rudimentary homolog	ERH_MOUSE	4	12258.9	23994.2	15424.7	20782	10912.3	5993.22	19911.7	196184	206127	210096
P84091	Ap2m1	AP-2 complex subunit mu	AP2M1_MOUSE	3	49654.7	NaN	9221	NaN	NaN	NaN	NaN	NaN	NaN	NaN
P84096	Rhog	Rho-related GTP-binding protein RhoG	RHOG_MOUSE	5	21308.5	769.651	489.307	NaN	13224.2	11284.1	4898.4	49869.2	155826	48172.3
P84099	Rpl19	60S ribosomal protein L19	RL19_MOUSE	2	23466	45982.6	67450.1	30408	NaN	4959.8	5089.75	4904.75	NaN	2596.45
P84102	Serf2	Small EDRK-rich factor 2	SERF2_MOUSE	2	6899.84	12809.6	8431.44	9438.65	2473.74	1685.24	1065.18	NaN	NaN	NaN
P84104;P84104-2	Srsf3	Serine/arginine-rich splicing factor 3;Isoform Short of Serine/arginine-rich splicing factor 3	SRSF3_MOUSE	3	19329.59;19329.59-2	8737.36	4789.71	4764.18	4960.52	3649.69	4129.69	1001.04	9509.18	1153.79
P85094	Isoc2a	Isochorismatase domain-containing protein 2A	ISC2A_MOUSE	2	22417.3	4035.47	2409.77	2514.02	1471.02	1532.54	1620.7	NaN	NaN	NaN
P97290	Serping1	Plasma protease C1 inhibitor	IC1_MOUSE	7	55584.5	11976.7	9535.87	15115.7	2914.99	2415.91	2278.46	4394.13	1904.38	3777.45
P97300;P97300-1	Nptn	Neuroplastin;Isoform 1 of Neuroplastin	NPTN_MOUSE	5	44373.07;44373.07-1	67011.9	NaN	NaN	NaN	NaN	NaN	11326	8184.68	18170.1
P97314	Csrp2	Cysteine and glycine-rich protein 2	CSRP2_MOUSE	1	20925.8	NaN	NaN	NaN	1772.37	NaN	NaN	1441.76	NaN	2909.7
P97315	Csrp1	Cysteine and glycine-rich protein 1	CSRP1_MOUSE	1	20583.4	2053.49	4250.2	6154.03	1165.5	2098.07	1822.44	832.391	1284.95	938.469
P97328	Khk	Ketohexokinase	KHK_MOUSE	6	32750.3	46530.5	47843.9	89098.6	28409.1	29281.3	28746.6	21316.6	22649.3	23239
P97348	Rhod	Rho-related GTP-binding protein RhoD	RHOD_MOUSE	1	23561.9	NaN	NaN	NaN	NaN	NaN	NaN	NaN	1	NaN
P97350	Pkp1	Plakophilin-1	PKP1_MOUSE	3	80896.1	NaN	3635.58	34174.5	NaN	6266.61	3814.76	NaN	NaN	NaN
P97351	Rps3a	40S ribosomal protein S3a	RS3A_MOUSE	9	29884.8	25437.4	22320.4	30917.8	11126.8	9441.3	10125.2	2869.11	7140.26	3407.11
P97352	S100a13	Protein S100-A13	S10AD_MOUSE	5	11157.8	17574.9	10776	13671.1	25197.2	30850.5	38029.7	148395	92773.7	149255
P97364	Sephs2	Selenide, water dikinase 2	SPS2_MOUSE	6	47833.6	83432.6	57667.3	60006	22149.2	19974.1	20692.9	13617.5	11911.6	11926.1
P97370	Atp1b3	Sodium/potassium-transporting ATPase subunit beta-3	AT1B3_MOUSE	3	31775.7	1603.96	1329.18	1798.3	1063.28	680.551	721.661	NaN	49280	NaN
P97371	Psme1	Proteasome activator complex subunit 1	PSME1_MOUSE	17	28672.9	235625	138941	244711	173521	175355	200802	566577	956058	606833
P97372	Psme2	Proteasome activator complex subunit 2	PSME2_MOUSE	7	27057.3	19640.9	23963.4	29683.5	21182.5	29657.7	24252.4	12387.6	20143.2	19519.7
P97379;P97379-2	G3bp2	Ras GTPase-activating protein-binding protein 2;Isoform B of Ras GTPase-activating protein-binding protein 2	G3BP2_MOUSE	2	54088.06;54088.06-2	NaN	NaN	NaN	2362.43	2500.53	2511.69	1895.9	NaN	1658.5
P97384	Anxa11	Annexin A11	ANX11_MOUSE	4	54079.3	6147.09	3163.11	7533.14	3465.35	3998.81	3081.84	2645.1	8761.56	2693.43
P97429	Anxa4	Annexin A4	ANXA4_MOUSE	9	35915.7	2948.3	491.96	3136.48	1420.78	1537.57	889.638	2713.11	6556.03	2959.14
P97445	Cacna1a	Voltage-dependent P/Q-type calcium channel subunit alpha-1A	CAC1A_MOUSE	1	267647	NaN	NaN	NaN	NaN	NaN	NaN	2517.05	1570.37	4141.95
P97449	Anpep	Aminopeptidase N	AMPN_MOUSE	4	109651	9402.6	7464.61	10542.6	7052.06	6425.15	6160.74	3992.06	3795.46	4563.59
P97450	Atp5pf	ATP synthase-coupling factor 6, mitochondrial	ATP5J_MOUSE	13	12496.4	4.05705e+06	2468657	4807101	16113153	18563206	11140243	3.46135e+06	7.48609e+06	3.82636e+06
P97461	Rps5	40S ribosomal protein S5	RS5_MOUSE	2	22889.4	NaN	2699.84	NaN	NaN	412.212	735.337	NaN	NaN	NaN
P97473	Tarbp2	RISC-loading complex subunit TARBP2	TRBP2_MOUSE	1	38841.9	NaN	NaN	NaN	1090.77	705.944	1144.29	487.051	607.543	1087.64
P97481	Epas1	Endothelial PAS domain-containing protein 1	EPAS1_MOUSE	1	96712.3	109584	64341.9	70260.1	22228.6	25978.7	18060	3747.22	8404.57	3832.34
P97493	Txn2	Thioredoxin, mitochondrial	THIOM_MOUSE	4	18255.2	21552	15917.8	13368.7	NaN	4816.88	8948.62	3510.41	NaN	3263.59
P97494	Gclc	Glutamate--cysteine ligase catalytic subunit	GSH1_MOUSE	8	72571.3	9966.71	12708	6602.65	4869.53	4503.61	5238.94	3074.54	1338.51	1018.13
P97501	Fmo3	Dimethylaniline monooxygenase [N-oxide-forming] 3	FMO3_MOUSE	6	60516	11893.8	6964.43	7875.25	2056.62	NaN	1717.25	119.498	NaN	169.274
P97742	Cpt1a	Carnitine O-palmitoyltransferase 1, liver isoform	CPT1A_MOUSE	7	88251.5	35312.4	24518.1	20027.5	3642.12	2599.46	4231.54	1207.87	NaN	NaN
P97765	Wbp2	WW domain-binding protein 2	WBP2_MOUSE	3	28032	1925.4	NaN	2951.9	NaN	NaN	5980.82	3540.78	NaN	2252.68
P97792	Cxadr	Coxsackievirus and adenovirus receptor homolog	CXAR_MOUSE	5	39947.6	23574.1	17386.1	26668.1	18048.9	9636.94	7244.94	5837.76	10827.4	6508.11
P97807-2	Fh	Isoform Cytoplasmic of Fumarate hydratase, mitochondrial	FUMH_MOUSE	13	50052.6	128964	111524	143033	32861	36171.6	33623.7	18057.5	10271.7	8438.4
P97816	S100g	Protein S100-G	S100G_MOUSE	3	8970.14	NaN	NaN	NaN	29838.1	19909.7	27483	975.657	2259.84	3065.71
P97821	Ctsc	Dipeptidyl peptidase 1	CATC_MOUSE	4	52376.4	313658	169876	232371	83069.3	106320	80649.7	111587	138730	83079
P97823	Lypla1	Acyl-protein thioesterase 1	LYPA1_MOUSE	3	24687.7	114046	87766.9	205348	46020.8	36726	35640.9	28924.4	81771.4	42857.7
P97825	Jpt1	Jupiter microtubule associated homolog 1	JUPI1_MOUSE	6	16080.6	6847.11	9589.85	12816.2	43742.1	47163.5	36688.5	26191	45550.2	24732
P97855	G3bp1	Ras GTPase-activating protein-binding protein 1	G3BP1_MOUSE	4	51828.8	NaN	18928.7	NaN	NaN	NaN	11398.1	8895.97	17318.4	17324.3
P97861;Q6IMF0;Q9ERE2	Krt86;Krt87;Krt81	Keratin, type II cuticular Hb6;Keratin, type II cuticular 87;Keratin, type II cuticular Hb1	KRT86_MOUSE;KRT87_MOUSE;KRT81_MOUSE	4	53251.26;54628.71;52862.86	3238.47	3569.08	4508.67	NaN	1776.97	2531.18	NaN	NaN	NaN
P97865	Pex7	Peroxisomal targeting signal 2 receptor	PEX7_MOUSE	10	35501.9	NaN	NaN	NaN	113085	145313	91886.6	54017.8	94617.1	49067.3
P97872	Fmo5	Flavin-containing monooxygenase 5	FMO5_MOUSE	6	60000.6	47263	62747.5	24029.6	10625.1	8159.46	8196.4	3939.01	4995.96	2676.84
P97930	Dtymk	Thymidylate kinase	KTHY_MOUSE	1	23914.5	4037.31	1459.6	2232	NaN	1311.55	1600.35	NaN	NaN	NaN
P98078;P98078-2	Dab2	Disabled homolog 2;Isoform p93 of Disabled homolog 2	DAB2_MOUSE	6	82311.81;82311.81-2	19475.5	15537.8	33412.2	10277.8	11414.8	8829.74	4606.19	13904.9	5615.49
P99024	Tubb5	Tubulin beta-5 chain	TBB5_MOUSE	1	49670.8	27004.9	30659.7	44045.5	18093.2	NaN	NaN	NaN	NaN	NaN
P99025	Gchfr	GTP cyclohydrolase 1 feedback regulatory protein	GFRP_MOUSE	3	9584.11	12832.3	8535.44	9337.44	3194.11	3867.53	1976.28	13435.7	7981.75	24801.2
P99026	Psmb4	Proteasome subunit beta type-4	PSB4_MOUSE	3	29116.1	40992.7	27046.8	55900.6	8280.08	8854.47	7954.44	7401.56	5513.09	10045.6
P99027	Rplp2	60S acidic ribosomal protein P2	RLA2_MOUSE	4	11650.9	323239	183449	329205	180889	213803	268453	1.61056e+06	257177	1.80513e+06
P99028	Uqcrh	Cytochrome b-c1 complex subunit 6, mitochondrial	QCR6_MOUSE	11	10434.6	53011.8	7321.78	130907	295877	372187	840943	907570	388165	1.28824e+06
P99029;P99029-2	Prdx5	Peroxiredoxin-5, mitochondrial;Isoform Cytoplasmic+peroxisomal of Peroxiredoxin-5, mitochondrial	PRDX5_MOUSE	4	21897.46;21897.46-2	66561.2	45377.1	81142.9	18047.8	18508.1	10102.1	13634.2	5601.62	10477
Q00519	Xdh	Xanthine dehydrogenase/oxidase	XDH_MOUSE	5	146562	45844.3	25179.1	54336.9	5500.82	6053.15	4803.51	1606.91	NaN	904.686
Q00623	Apoa1	Apolipoprotein A-I	APOA1_MOUSE	20	30615.5	487590	362065	414135	161191	198834	156558	544521	99217.6	331229
Q00724	Rbp4	Retinol-binding protein 4	RET4_MOUSE	8	23206.1	NaN	714328	179928	NaN	NaN	44332.8	10335	19948.1	24290.6
Q00896	Serpina1c	Alpha-1-antitrypsin 1-3	A1AT3_MOUSE	7	45823.3	43925.9	52445.7	28279.1	13746.7	17698	12696.4	46927.3	30350.6	52589.7
Q00897	Serpina1d	Alpha-1-antitrypsin 1-4	A1AT4_MOUSE	19	45998.3	142377	163905	126617	48002.2	56413	44955.8	61206.8	42795.8	65865.9
Q00898	Serpina1e	Alpha-1-antitrypsin 1-5	A1AT5_MOUSE	7	45891.4	75669.8	6919.91	23555.1	2146.94	2321.13	2619.99	16029.8	6491.77	20324.1
Q00915	Rbp1	Retinol-binding protein 1	RET1_MOUSE	9	15846.1	NaN	NaN	NaN	4414.48	18119.5	5367.71	32102.3	67824.4	48986.4
Q00PI9	Hnrnpul2	Heterogeneous nuclear ribonucleoprotein U-like protein 2	HNRL2_MOUSE	3	84940.2	NaN	NaN	NaN	1335.87	1510.28	1736.27	1631.82	1168.77	1713.72
Q01149	Col1a2	Collagen alpha-2(I) chain	CO1A2_MOUSE	9	129557	136064	69151.5	99592.5	79548.7	66264.9	64417.7	27433	49053.6	27085
Q01279	Egfr	Epidermal growth factor receptor	EGFR_MOUSE	13	134853	52975.1	28328.6	81701	34264	50196	12604.6	19252.8	25836.6	28409.5
Q01339	Apoh	Beta-2-glycoprotein 1	APOH_MOUSE	13	38618.8	NaN	2854.56	NaN	200.159	NaN	676.24	37484.5	13268.9	34314.9
Q01405	Sec23a	Protein transport protein Sec23A	SC23A_MOUSE	8	86161.8	17282.1	13781.3	17986.5	7806.73	7759.02	7221.06	3083.37	4726.35	2790.74
Q01768	Nme2	Nucleoside diphosphate kinase B	NDKB_MOUSE	8	17363.1	40117.5	40473	32965.6	11728.4	10391.3	12616.9	29243.7	13733.8	31734.9
Q01853	Vcp	Transitional endoplasmic reticulum ATPase	TERA_MOUSE	22	89321.8	70299.8	63549.6	80966.7	24148.4	21873.1	22727.3	13283.5	9658.52	7573.5
Q02013	Aqp1	Aquaporin-1	AQP1_MOUSE	2	28793.5	26875.9	30842.2	22375.1	15832.4	15693.9	19617.9	11594.9	10299	10382.5
Q02053	Uba1	Ubiquitin-like modifier-activating enzyme 1	UBA1_MOUSE	22	117809	21569.9	17380.5	23864.5	8782.76	7574.33	9390.58	4049.54	3391.12	3765.25
Q02248	Ctnnb1	Catenin beta-1	CTNB1_MOUSE	5	85470.5	398341	256392	12411.6	63094.7	74521.9	55157.9	39059.1	56387.3	57546.4
Q02257	Jup	Junction plakoglobin	PLAK_MOUSE	26	81800.8	1176.47	8648.19	162833	1730.08	10987.2	6274.92	NaN	NaN	628.62
Q02780;Q02780-3;Q02780-4;Q02780-5;Q02780-7	Nfia	Nuclear factor 1 A-type;Isoform 3 of Nuclear factor 1 A-type;Isoform 4 of Nuclear factor 1 A-type;Isoform 5 of Nuclear factor 1 A-type;Isoform 7 of Nuclear factor 1 A-type	NFIA_MOUSE	3	58553.18;58553.18-3;58553.18-4;58553.18-5;58553.18-7	19040.3	11688.8	16981.8	9358.34	6329.87	6993.41	4843.15	14241.1	NaN
Q02788	Col6a2	Collagen alpha-2(VI) chain	CO6A2_MOUSE	6	110334	NaN	NaN	NaN	1305.58	1168.36	1680.56	1823.21	NaN	2136.54
Q02819	Nucb1	Nucleobindin-1	NUCB1_MOUSE	34	53408.7	12459	12069.6	17088.4	19294.8	20192.5	53063.4	170466	263682	234464
Q03249	Galt	Galactose-1-phosphate uridylyltransferase	GALT_MOUSE	1	43232.2	21678.9	13531.4	NaN	7790.21	7379.24	6435.69	7815.97	12532.5	8985.56
Q03265	Atp5f1a	ATP synthase subunit alpha, mitochondrial	ATPA_MOUSE	24	59752.6	754978	800888	756297	210800	175159	210682	86405.9	92487.6	55817.4
Q03404	Tff2	Trefoil factor 2	TFF2_MOUSE	1	14172.3	NaN	NaN	NaN	3326.96	NaN	2078.03	NaN	4179.44	NaN
Q03517	Scg2	Secretogranin-2	SCG2_MOUSE	2	70643.9	NaN	4983.86	NaN	2278.63	2150.89	3362.73	8027.5	3197.89	11221.8
Q03734	Serpina3m	Serine protease inhibitor A3M	SPA3M_MOUSE	7	47064.2	11921	15185.2	2811.56	4097.87	6189.32	4665.03	8656	9411.27	10299.8
Q03958	Pfdn6	Prefoldin subunit 6	PFD6_MOUSE	7	14454.5	3381.59	2419.8	3002.98	9260.11	10474.2	7380.64	9824.45	33489.4	10309.1
Q04447	Ckb	Creatine kinase B-type	KCRB_MOUSE	16	42713.3	48713.8	53199.7	87574.6	3044.25	3145.7	4170.2	30155.8	18888.3	46362.2
Q04519	Smpd1	Sphingomyelin phosphodiesterase	ASM_MOUSE	4	69927	NaN	4668.32	NaN	2858.98	3775.98	2151.94	1023.19	3299.5	1037.8
Q04646	Fxyd2	Sodium/potassium-transporting ATPase subunit gamma	ATNG_MOUSE	2	7519.53	61870.9	41860.3	49682.3	14072.1	17097.7	10494.5	3048.5	5399.76	3171.13
Q04690;Q04690-2;Q04690-3;Q04690-4	Nf1	Neurofibromin;Isoform I of Neurofibromin;Isoform III of Neurofibromin;Isoform IV of Neurofibromin	NF1_MOUSE	1	319595.5;319595.5-2;319595.5-3;319595.5-4	321822	157102	279712	70465	NaN	56377.7	13596.5	55263	20324.8
Q04857	Col6a1	Collagen alpha-1(VI) chain	CO6A1_MOUSE	7	108489	9754.8	6134.05	7871.32	3956.8	3506.7	5320.39	4530.38	1467.57	4698.31
Q04891	Sox13	Transcription factor SOX-13	SOX13_MOUSE	1	68167.9	NaN	NaN	NaN	4580.86	5434.8	5323.8	2633.05	3588.67	NaN
Q05020	Apoc2	Apolipoprotein C-II	APOC2_MOUSE	3	10741.3	1.59979e+06	850991	1.68135e+06	348340	569166	308313	174825	186064	159462
Q05117	Acp5	Tartrate-resistant acid phosphatase type 5	PPA5_MOUSE	3	36807.1	NaN	NaN	NaN	3234.42	4792.6	1799.79	1929.3	1540.29	1925.38
Q05144	Rac2	Ras-related C3 botulinum toxin substrate 2	RAC2_MOUSE	1	21440.8	NaN	NaN	NaN	4317.77	5369.79	2744.49	7669.67	31068.5	15926.6
Q05186	Rcn1	Reticulocalbin-1	RCN1_MOUSE	3	38113.1	NaN	NaN	NaN	182.555	NaN	NaN	3401.51	NaN	3820.42
Q05421	Cyp2e1	Cytochrome P450 2E1	CP2E1_MOUSE	10	56805.1	75791.5	56669.7	69613.9	23414.4	22698.5	20392	11937	9923.3	11749.3
Q05685	Folr2	Folate receptor beta	FOLR2_MOUSE	3	28820.8	NaN	NaN	NaN	NaN	NaN	NaN	4063.17	7689.53	3780.11
Q05793	Hspg2	Basement membrane-specific heparan sulfate proteoglycan core protein	PGBM_MOUSE	4	398294	NaN	15283.7	161999	10447.9	10162.2	7872.99	NaN	NaN	NaN
Q05816	Fabp5	Fatty acid-binding protein 5	FABP5_MOUSE	7	15137.4	NaN	2596.66	NaN	2015.09	1903.01	1591.71	3118.51	2621.87	3773.43
Q05920	Pc	Pyruvate carboxylase, mitochondrial	PYC_MOUSE	32	129685	254446	207530	245415	64489.7	54068.5	61712.3	24440.8	30089.1	18395.1
Q05D44	Eif5b	Eukaryotic translation initiation factor 5B	IF2P_MOUSE	6	137616	765.505	1402.89	NaN	267.953	404.845	199.472	641.612	1348.5	631.115
Q06138	Cab39	Calcium-binding protein 39	CAB39_MOUSE	2	39842.9	1157.56	4703.19	NaN	461.569	181.84	NaN	288.96	NaN	NaN
Q06185	Atp5me	ATP synthase subunit e, mitochondrial	ATP5I_MOUSE	3	8235.6	103689	91165.9	122473	90746.4	88446	75953.4	74497.6	130128	63961
Q06318	Scgb1a1	Uteroglobin	UTER_MOUSE	2	10519.4	NaN	NaN	NaN	5007.36	4407.52	7470.92	444.442	NaN	430.41
Q06335;Q06335-2	Aplp2	Amyloid beta precursor like protein 2;Isoform 2 of Amyloid beta precursor like protein 2	APLP2_MOUSE	1	80467.16;80467.16-2	3304.73	987.669	NaN	NaN	NaN	NaN	NaN	NaN	NaN
Q06770	Serpina6	Corticosteroid-binding globulin	CBG_MOUSE	5	44769.2	2.71863	490.878	NaN	NaN	NaN	623.098	1198.48	NaN	770.573
Q06890	Clu	Clusterin	CLUS_MOUSE	10	51655.6	7523.39	3788.47	5203.76	8160.21	8971.97	7457.02	9653.69	4326.23	9141.2
Q07076	Anxa7	Annexin A7	ANXA7_MOUSE	11	49925.3	15119.5	15690.4	21642.1	5264.47	6259.57	6097.36	6467.08	18762.7	5859.71
Q07079	Igfbp5	Insulin-like growth factor-binding protein 5	IBP5_MOUSE	1	30372	NaN	NaN	NaN	5329.79	6033.17	4408.98	5507.61	7810.5	8548.58
Q07417	Acads	Short-chain specific acyl-CoA dehydrogenase, mitochondrial	ACADS_MOUSE	20	44889.6	35000	21615.5	36035.9	18465.3	15508.5	15044.4	128681	21829.6	207771
Q07456	Ambp	Protein AMBP	AMBP_MOUSE	5	39029.2	NaN	NaN	NaN	18545	21716.1	25916.8	35897.4	35952.2	55471.5
Q07797	Lgals3bp	Galectin-3-binding protein	LG3BP_MOUSE	7	64491.1	927.504	NaN	4203.03	3595.51	4517.67	3362.13	9067.56	12304.6	11138
Q07832	Plk1	Serine/threonine-protein kinase PLK1	PLK1_MOUSE	1	68300.8	NaN	NaN	NaN	NaN	5300.29	6279.19	12200.6	16453.2	21670.1
Q08189	Tgm3	Protein-glutamine gamma-glutamyltransferase E	TGM3_MOUSE	2	77309.3	NaN	NaN	31244.5	NaN	661.819	NaN	NaN	NaN	NaN
Q08423	Tff1	Trefoil factor 1	TFF1_MOUSE	3	9670.12	8356	6932.82	9855.72	22110.3	24883.9	18141.3	7288.89	16393.5	10211.1
Q08761	Pros1	Vitamin K-dependent protein S	PROS_MOUSE	2	74934.4	NaN	830.666	4651.08	5919.54	8897.35	4974.18	2005.67	3283.28	2362.81
Q08879	Fbln1	Fibulin-1	FBLN1_MOUSE	5	78032.8	NaN	NaN	NaN	9115.33	9818.15	6674.7	7732.04	5432.43	9739.31
Q0P678	Zc3h18	Zinc finger CCCH domain-containing protein 18	ZCH18_MOUSE	5	105694	NaN	NaN	NaN	NaN	NaN	NaN	2568.92	NaN	2461.79
Q0VBK2	Krt80	Keratin, type II cytoskeletal 80	K2C80_MOUSE	5	50660.4	11960.3	3264.86	70200.7	NaN	1657.05	1174.76	NaN	NaN	NaN
Q11011	Npepps	Puromycin-sensitive aminopeptidase	PSA_MOUSE	7	103325	14138.5	8667.02	21747.3	5289	5294.96	4091.27	2230.7	4557.51	2213.4
Q11136	Pepd	Xaa-Pro dipeptidase	PEPD_MOUSE	7	55028.8	7914.76	4155.07	12406.8	2910.99	4728.63	2380.44	4119.46	16487.1	5132.96
Q14AE4	Wfdc3	WAP four-disulfide core domain protein 3	WFDC3_MOUSE	1	13717.7	NaN	1.8809	1284	6527.14	7971.35	5149.53	2328.29	4584.04	3514.98
Q14AW5;Q14AW5-2;Q14AW5-3;Q14AW5-4	Nsun7	Putative methyltransferase NSUN7;Isoform 2 of Putative methyltransferase NSUN7;Isoform 3 of Putative methyltransferase NSUN7;Isoform 4 of Putative methyltransferase NSUN7	NSUN7_MOUSE	1	81968.06;81968.06-2;81968.06-3;81968.06-4	50643.4	46108.3	49643.1	14866.6	17120.8	13288.1	2962.18	NaN	3233.95
Q14B48;Q14B48-2	Itprid1	Protein ITPRID1;Isoform 2 of Protein ITPRID1	ITPI1_MOUSE	1	115604.67;115604.67-2	NaN	NaN	NaN	2.31309	1372.04	898.559	NaN	8737.69	NaN
Q14BK3;Q14BK3-2	Tex35	Testis-expressed protein 35;Isoform 2 of Testis-expressed protein 35	TEX35_MOUSE	1	24055.91;24055.91-2	NaN	NaN	NaN	2868.84	NaN	NaN	2337.2	5299.77	NaN
Q14CH1	Mocos	Molybdenum cofactor sulfurase	MOCOS_MOUSE	2	95012.6	4438.08	1814.68	NaN	925.712	NaN	788.471	362.077	NaN	NaN
Q14DH7;Q14DH7-2	Acss3	Acyl-CoA synthetase short-chain family member 3, mitochondrial;Isoform 2 of Acyl-CoA synthetase short-chain family member 3, mitochondrial	ACSS3_MOUSE	3	74517.97;74517.97-2	8545.66	14093	NaN	NaN	NaN	2103.86	NaN	NaN	NaN
Q19LI2	A1bg	Alpha-1B-glycoprotein	A1BG_MOUSE	8	56554	NaN	NaN	NaN	NaN	NaN	6120.94	27871	16913.7	35546
Q1ERP8;Q1ERP8-2;Q1ERP8-3;Q1ERP8-4;Q1ERP8-5	Cd300lg	CMRF35-like molecule 9;Isoform 2 of CMRF35-like molecule 9;Isoform 3 of CMRF35-like molecule 9;Isoform 4 of CMRF35-like molecule 9;Isoform 5 of CMRF35-like molecule 9	CLM9_MOUSE	1	36756.23;36756.23-2;36756.23-3;36756.23-4;36756.23-5	NaN	NaN	NaN	NaN	NaN	591.279	1190.39	1589.14	1974.49
Q1HFZ0;Q1HFZ0-2	Nsun2	RNA cytosine C(5)-methyltransferase NSUN2;Isoform 2 of RNA cytosine C(5)-methyltransferase NSUN2	NSUN2_MOUSE	2	85451.62;85451.62-2	NaN	NaN	NaN	611.312	NaN	2505.28	NaN	NaN	NaN
Q1RLL3	Cpne9	Copine-9	CPNE9_MOUSE	2	61852.1	NaN	NaN	NaN	NaN	NaN	NaN	42218.9	80569.4	41544.8
Q283N4	Urad	2-oxo-4-hydroxy-4-carboxy-5-ureidoimidazoline decarboxylase	URAD_MOUSE	3	20016.7	9635.4	5905.77	10490.2	5609.1	6927.27	6323.43	12177	NaN	4863.31
Q2KN98	Specc1l	Cytospin-A	CYTSA_MOUSE	1	124488	3761.43	6034.63	110326	1110.65	5999.55	4893.61	NaN	NaN	NaN
Q2TPA8	Hsdl2	Hydroxysteroid dehydrogenase-like protein 2	HSDL2_MOUSE	11	54208.4	95810.5	62564	111249	76009.5	88464.9	58742.4	17864	44007.5	23430.6
Q30D77	Col24a1	Collagen alpha-1(XXIV) chain	COOA1_MOUSE	1	175733	NaN	NaN	NaN	7838.46	6774.74	7356.06	3118.55	5916.4	2729.91
Q3B7Z2	Osbp	Oxysterol-binding protein 1	OSBP1_MOUSE	3	88796.6	13828	11239.5	17940.8	4269.1	3991.92	4552.87	1243.36	1335.39	765.062
Q3SXD3	Hddc2	5'-deoxynucleotidase HDDC2	HDDC2_MOUSE	3	22752.8	NaN	NaN	NaN	6888.48	8124.4	5681.75	1279.83	4627	2822.34
Q3T9X0;Q3T9X0-2;Q3T9X0-3;Q3T9X0-4	Slc2a9	Solute carrier family 2, facilitated glucose transporter member 9;Isoform 2 of Solute carrier family 2, facilitated glucose transporter member 9;Isoform 3 of Solute carrier family 2, facilitated glucose transporter member 9;Isoform 4 of Solute carrier family 2, facilitated glucose transporter member 9	GTR9_MOUSE	2	58621.48;58621.48-2;58621.48-3;58621.48-4	NaN	2163.6	NaN	4135.58	3768.45	3759.68	1666.47	NaN	NaN
Q3TBW2	Mrpl10	39S ribosomal protein L10, mitochondrial	RM10_MOUSE	3	29395.6	6032.06	6619.94	9888.79	4783.89	3789.2	4888.94	1800.7	3000.65	1719.33
Q3TC72	Fahd2	Fumarylacetoacetate hydrolase domain-containing protein 2A	FAHD2_MOUSE	3	34690.4	NaN	209.196	NaN	NaN	415.202	579.018	2923.57	6828.02	3841.22
Q3TC93	Hs1bp3	HCLS1-binding protein 3	H1BP3_MOUSE	2	43691.3	NaN	NaN	NaN	859.722	NaN	679.929	1428.38	1325.41	1768.7
Q3TCH7	Cul4a	Cullin-4A	CUL4A_MOUSE	2	87753.4	41224.6	24695.5	50281.4	13956.9	11435.6	8152.57	2585.46	9486.89	3400.08
Q3TCN2	Plbd2	Putative phospholipase B-like 2	PLBL2_MOUSE	12	66289.5	4804	3011.3	29472.1	2937.8	2433.32	4211.22	22942.2	49946.2	23992.8
Q3TCX3;Q3TCX3-2;Q3TCX3-3	Khdc4	KH homology domain-containing protein 4;Isoform 2 of KH homology domain-containing protein 4;Isoform 3 of KH homology domain-containing protein 4	KHDC4_MOUSE	2	64562.97;64562.97-2;64562.97-3	4818.31	2632.54	6729.82	3216.61	2570.1	2100.4	2295.44	7546.65	NaN
Q3TDN2;Q3TDN2-2	Faf2	FAS-associated factor 2;Isoform 2 of FAS-associated factor 2	FAF2_MOUSE	2	52471.35;52471.35-2	1494.19	6422.45	NaN	442.168	NaN	652.044	NaN	NaN	NaN
Q3TDQ1	Stt3b	Dolichyl-diphosphooligosaccharide--protein glycosyltransferase subunit STT3B	STT3B_MOUSE	2	93245.7	8.49525	NaN	21911.9	922.595	2455.98	1175.67	NaN	NaN	NaN
Q3TEA8;Q3TEA8-2	Hp1bp3	Heterochromatin protein 1-binding protein 3;Isoform 2 of Heterochromatin protein 1-binding protein 3	HP1B3_MOUSE	3	60866.6;60866.6-2	NaN	NaN	NaN	4461.37	735.862	1206.76	NaN	NaN	2822.84
Q3TGF2	Fam107b	Protein FAM107B	F107B_MOUSE	7	15571.7	3229.86	2212.96	3615.17	19925.9	19040.4	14345.3	43060.6	99126.3	57116.5
Q3THE2	Myl12b	Myosin regulatory light chain 12B	ML12B_MOUSE	4	19779.2	1910.72	2163.3	NaN	2907.6	3765.3	4856.57	51948.9	NaN	29605.5
Q3THK3	Gtf2f1	General transcription factor IIF subunit 1	T2FA_MOUSE	1	57241.3	NaN	NaN	NaN	NaN	NaN	NaN	184.469	NaN	NaN
Q3THK7	Gmps	GMP synthase [glutamine-hydrolyzing]	GUAA_MOUSE	3	76723.4	NaN	11.9892	NaN	NaN	1409.18	994.221	656.652	NaN	744.617
Q3THS6	Mat2a	S-adenosylmethionine synthase isoform type-2	METK2_MOUSE	15	43688.7	54678.4	22325.5	72667.7	29292.4	25887.1	60528.8	416884	504783	512431
Q3TLH4;Q3TLH4-5	Prrc2c	Protein PRRC2C;Isoform 5 of Protein PRRC2C	PRC2C_MOUSE	4	310892.24;310892.24-5	808.371	NaN	NaN	1631.75	1318.35	1016.75	687.261	1697.27	967.951
Q3TLP5;Q3TLP5-2	Echdc2	Enoyl-CoA hydratase domain-containing protein 2, mitochondrial;Isoform 2 of Enoyl-CoA hydratase domain-containing protein 2, mitochondrial	ECHD2_MOUSE	2	31852.01;31852.01-2	5501.92	1301.21	NaN	1829.86	NaN	NaN	3062.5	3043.5	2131.58
Q3TMH2	Scrn3	Secernin-3	SCRN3_MOUSE	12	47661.2	15.4464	379.989	NaN	1138.9	NaN	793.63	6923.21	25795.2	10107.2
Q3TNA1	Xylb	Xylulose kinase	XYLB_MOUSE	4	59543.8	114528	64758	97079.9	37708.5	36161.6	34890.5	14998.5	27333.4	11305.6
Q3TRJ4	Krt26	Keratin, type I cytoskeletal 26	K1C26_MOUSE	1	51117.7	5488.42	2513.9	21611.2	NaN	1457.78	2818.2	NaN	NaN	NaN
Q3TRM4;Q3TRM4-2;Q3TRM4-3;Q3TRM4-4	Pnpla6	Patatin-like phospholipase domain-containing protein 6;Isoform 2 of Patatin-like phospholipase domain-containing protein 6;Isoform 3 of Patatin-like phospholipase domain-containing protein 6;Isoform 4 of Patatin-like phospholipase domain-containing protein 6	PLPL6_MOUSE	1	149537.38;149537.38-2;149537.38-3;149537.38-4	2.35938	1.41294	2.76816	NaN	NaN	NaN	NaN	NaN	NaN
Q3TT38	Ilrun	Protein ILRUN	ILRUN_MOUSE	1	32081.8	NaN	NaN	NaN	5046.25	6880.52	6734.61	5761.98	NaN	NaN
Q3TTY5	Krt2	Keratin, type II cytoskeletal 2 epidermal	K22E_MOUSE	7	70922.7	31269.5	283495	1.77792e+06	29366.9	206697	149567	9802.6	13577.8	36903.9
Q3TW96;Q3TW96-2	Uap1l1	UDP-N-acetylhexosamine pyrophosphorylase-like protein 1;Isoform 2 of UDP-N-acetylhexosamine pyrophosphorylase-like protein 1	UAP1L_MOUSE	1	56613.77;56613.77-2	5317.27	1728.42	4063.86	1923.05	1225.76	1504.02	1178.84	242.283	3188.09
Q3TX08	Trmt1	tRNA (guanine(26)-N(2))-dimethyltransferase	TRM1_MOUSE	1	72349.8	NaN	NaN	NaN	7804.33	6583.81	4724.81	NaN	12713.1	NaN
Q3TXS7	Psmd1	26S proteasome non-ATPase regulatory subunit 1	PSMD1_MOUSE	11	105730	14349.7	11805.8	18251.5	4065.41	3472.35	3744.82	1561.61	843.569	1141.96
Q3TXT3;Q3TXT3-2	Inip	SOSS complex subunit C;Isoform 2 of SOSS complex subunit C	SOSSC_MOUSE	2	11410.81;11410.81-2	2.54396	4.60122	810.141	5758.23	8285.03	4738.73	1900.46	4545.79	4262.1
Q3TXU5	Dhps	Deoxyhypusine synthase	DHYS_MOUSE	2	40642.1	NaN	NaN	NaN	NaN	NaN	NaN	3135.46	NaN	2034.01
Q3TYD4	Arsg	Arylsulfatase G	ARSG_MOUSE	7	57434	NaN	NaN	NaN	2723.26	2531.44	1662.14	1886.26	3332.39	1453.7
Q3U0B3	Dhrs11	Dehydrogenase/reductase SDR family member 11	DHR11_MOUSE	12	28274.2	NaN	NaN	NaN	11658.1	NaN	NaN	55999	116137	68574.1
Q3U0V1	Khsrp	Far upstream element-binding protein 2	FUBP2_MOUSE	14	76775.5	68029.7	35584.3	74124.3	60367.3	59244.6	50249.3	41151.8	50248.8	45482.5
Q3U1J4	Ddb1	DNA damage-binding protein 1	DDB1_MOUSE	6	126853	55018.6	26688.4	60096.9	18684.6	17234.4	17673.3	6009.65	6235.12	6676.08
Q3U1Z5;Q3U1Z5-2	Gpsm3	G-protein-signaling modulator 3;Isoform 2 of G-protein-signaling modulator 3	GPSM3_MOUSE	1	17618.67;17618.67-2	NaN	NaN	NaN	1690.15	2127.69	2931.15	3846.84	NaN	6038.63
Q3U276	Sdhaf1	Succinate dehydrogenase assembly factor 1, mitochondrial	SDHF1_MOUSE	2	13141.8	8337.88	8911.77	8548.82	6081.55	4576.07	4845.11	23571.8	4578.02	30718.3
Q3U2P1	Sec24a	Protein transport protein Sec24A	SC24A_MOUSE	4	118782	12745.3	11087.4	16608.6	3224.45	3702.37	2066.26	10922.5	NaN	NaN
Q3U3R4-2	Lmf1	Isoform 2 of Lipase maturation factor 1	LMF1_MOUSE	2	65078.9	NaN	5897.75	5074.18	5113.96	3410.94	3224.48	1342.47	3690.36	1429.3
Q3U9N9;Q3U9N9-2	Slc16a10	Monocarboxylate transporter 10;Isoform 2 of Monocarboxylate transporter 10	MOT10_MOUSE	1	55320.23;55320.23-2	19136.9	14144.7	25061.3	17904.3	15137.6	15098.1	4152.89	5929.09	3723.77
Q3UBX0	Tmem109	Transmembrane protein 109	TM109_MOUSE	1	26306.1	51045.3	32712.5	58739.1	4698.98	6112.75	4874.3	620.012	NaN	NaN
Q3UCV8	Otulin	Ubiquitin thioesterase otulin	OTUL_MOUSE	2	40320.1	8709.61	6811.96	7352.92	8051.66	7915.67	6958.48	3575.98	5876.76	2637.05
Q3UD01	Atxn7l3b	Ataxin-7-like protein 3B	A7L3B_MOUSE	2	10731.1	2751.98	NaN	NaN	2990.62	NaN	6163.49	5905.57	NaN	5721.41
Q3UDE2	Ttll12	Tubulin--tyrosine ligase-like protein 12	TTL12_MOUSE	2	74043.3	NaN	NaN	NaN	711.453	NaN	373.191	NaN	NaN	NaN
Q3UDK1;Q3UDK1-2	Trafd1	TRAF-type zinc finger domain-containing protein 1;Isoform 2 of TRAF-type zinc finger domain-containing protein 1	TRAD1_MOUSE	3	64282.65;64282.65-2	NaN	NaN	NaN	1046.9	1436.47	1515.67	993.972	1290.56	1157.09
Q3UDR8	Yipf3	Protein YIPF3	YIPF3_MOUSE	2	37998.3	14160.8	6277.05	20721.2	9527.37	9875.64	7385.59	1188.86	2788.57	1643.24
Q3UEG6	Agxt2	Alanine--glyoxylate aminotransferase 2, mitochondrial	AGT2_MOUSE	8	57115	68807	78286.7	73928.3	13866.9	10813.7	10882.8	2296.7	1788.07	885.727
Q3UFF7	Lyplal1	Lysophospholipase-like protein 1	LYPL1_MOUSE	2	26354.2	8508.24	6767.23	NaN	NaN	NaN	4552.69	NaN	NaN	NaN
Q3UGC7;Q66JS6	Eif3j1;Eif3j2	Eukaryotic translation initiation factor 3 subunit J-A;Eukaryotic translation initiation factor 3 subunit J-B	EI3JA_MOUSE;EI3JB_MOUSE	11	29343.64;29485.8	20352	10818.8	20518.2	4723.67	5675.58	5836.99	51313.4	1567.11	33531.2
Q3UGR5	Hdhd2	Haloacid dehalogenase-like hydrolase domain-containing protein 2	HDHD2_MOUSE	4	28730.2	NaN	250.947	NaN	NaN	NaN	425.357	7902.98	5159.72	8169.13
Q3UGS4	Mcrip1	Mapk-regulated corepressor-interacting protein 1	MCRI1_MOUSE	2	11101.4	NaN	NaN	NaN	1228.32	1161.69	1369.84	4353.27	5925.28	4454.13
Q3UHK6;Q3UHK6-2;Q3UHK6-3;Q3UHK6-4	Tenm4	Teneurin-4;Isoform 2 of Teneurin-4;Isoform 3 of Teneurin-4;Isoform 4 of Teneurin-4	TEN4_MOUSE	1	308424.99;308424.99-2;308424.99-3;308424.99-4	NaN	NaN	NaN	4292.26	4670.43	4114.58	1057.27	2237.55	2193.86
Q3UHN9;Q3UHN9-2	Ndst1	Bifunctional heparan sulfate N-deacetylase/N-sulfotransferase 1;Isoform 2 of Bifunctional heparan sulfate N-deacetylase/N-sulfotransferase 1	NDST1_MOUSE	1	100725.63;100725.63-2	NaN	NaN	NaN	19484.7	16389.1	15820.2	10448.7	24497.7	11693
Q3UHX2	Pdap1	28 kDa heat- and acid-stable phosphoprotein	HAP28_MOUSE	6	20604.9	4968.31	4239.97	NaN	3660.44	NaN	4416.31	9716.08	4295.17	11713.5
Q3UI43	Babam1	BRISC and BRCA1-A complex member 1	BABA1_MOUSE	2	36793.1	9919.36	5751.38	NaN	3960.68	4561.99	4588.2	3389.86	NaN	3332.5
Q3UIA2;Q3UIA2-2	Arhgap17	Rho GTPase-activating protein 17;Isoform 2 of Rho GTPase-activating protein 17	RHG17_MOUSE	3	92202.13;92202.13-2	8060.74	5708.58	9430.84	13151.4	6707.85	10746.7	2508.63	6475.93	4283.39
Q3UIL6;Q3UIL6-2;Q3UIL6-3;Q3UIL6-4;Q3UIL6-5;Q3UIL6-6	Plekha7	Pleckstrin homology domain-containing family A member 7;Isoform 2 of Pleckstrin homology domain-containing family A member 7;Isoform 3 of Pleckstrin homology domain-containing family A member 7;Isoform 4 of Pleckstrin homology domain-containing family A member 7;Isoform 5 of Pleckstrin homology domain-containing family A member 7;Isoform 6 of Pleckstrin homology domain-containing family A member 7	PKHA7_MOUSE	1	126742.46;126742.46-2;126742.46-3;126742.46-4;126742.46-5;126742.46-6	NaN	NaN	NaN	5089.75	6734.91	1498.7	3791.1	15837.2	8519.34
Q3UJU9	Rmdn3	Regulator of microtubule dynamics protein 3	RMD3_MOUSE	5	52028.8	12309.6	8484.66	8189.63	3063.01	2211.69	2728.8	NaN	NaN	NaN
Q3UL36;Q3UL36-2	Arglu1	Arginine and glutamate-rich protein 1;Isoform 2 of Arginine and glutamate-rich protein 1	ARGL1_MOUSE	1	32887;32887-2	NaN	NaN	NaN	1674.44	2038.98	2142.02	771.857	NaN	NaN
Q3ULD5	Mccc2	Methylcrotonoyl-CoA carboxylase beta chain, mitochondrial	MCCB_MOUSE	5	61379.1	39556.2	28725.3	73825.8	10371.7	8584.69	9384.93	2297.12	4013.34	2541.3
Q3ULF4	Spg7	Paraplegin	SPG7_MOUSE	4	85996.2	28589.4	12477.4	15800.9	18632.3	18784	14316.8	3481.78	6898.04	3210.01
Q3ULJ0;Q3ULJ0-2	Gpd1l	Glycerol-3-phosphate dehydrogenase 1-like protein;Isoform 2 of Glycerol-3-phosphate dehydrogenase 1-like protein	GPD1L_MOUSE	11	38225.5;38225.5-2	35068.1	30593.4	30906.1	11672.7	9323.25	11090.7	23081.2	46977	30610.2
Q3UM18;Q3UM18-2	Lsg1	Large subunit GTPase 1 homolog;Isoform 2 of Large subunit GTPase 1 homolog	LSG1_MOUSE	1	73156.54;73156.54-2	NaN	7857.95	NaN	6040.18	6596.93	NaN	NaN	NaN	NaN
Q3UM29	Cog7	Conserved oligomeric Golgi complex subunit 7	COG7_MOUSE	2	86072.7	5677.35	3827.89	10867.1	1153.99	489.833	968.311	NaN	NaN	NaN
Q3UMF0-2;Q3UMF0-4	Cobll1	Isoform 2 of Cordon-bleu protein-like 1;Isoform 4 of Cordon-bleu protein-like 1	COBL1_MOUSE	1	133403.78;129608.64	NaN	NaN	NaN	2752.61	2431.19	1719.59	2309.34	4031.83	1928.93
Q3UMF0;Q3UMF0-3	Cobll1	Cordon-bleu protein-like 1;Isoform 3 of Cordon-bleu protein-like 1	COBL1_MOUSE	7	137381.56;137381.56-3	7284.67	4145.98	3937.64	5984.32	5370.47	4960.18	2479.16	6474.76	3552.16
Q3UMU9;Q3UMU9-2;Q3UMU9-3;Q3UMU9-4	Hdgfl2	Hepatoma-derived growth factor-related protein 2;Isoform 2 of Hepatoma-derived growth factor-related protein 2;Isoform 3 of Hepatoma-derived growth factor-related protein 2;Isoform 4 of Hepatoma-derived growth factor-related protein 2	HDGR2_MOUSE	6	74290.67;74290.67-2;74290.67-3;74290.67-4	1.58546	3548.4	65002.2	NaN	NaN	NaN	692.501	NaN	338.788
Q3UMW8	Cln5	Ceroid-lipofuscinosis neuronal protein 5 homolog	CLN5_MOUSE	1	39329.2	NaN	NaN	NaN	808.509	379.642	801.527	795.57	782.98	862.919
Q3UNX5;Q3UNX5-2	Acsm3	Acyl-coenzyme A synthetase ACSM3, mitochondrial;Isoform 2 of Acyl-coenzyme A synthetase ACSM3, mitochondrial	ACSM3_MOUSE	3	65623.14;65623.14-2	10390	6443.52	NaN	NaN	NaN	NaN	756.088	2767.04	1553.9
Q3UPF5;Q3UPF5-2	Zc3hav1	Zinc finger CCCH-type antiviral protein 1;Isoform 2 of Zinc finger CCCH-type antiviral protein 1	ZCCHV_MOUSE	2	106687.55;106687.55-2	37.7324	NaN	NaN	9250.52	6944.78	7609.06	2743.45	5313.56	3562.76
Q3UPH1	Prrc1	Protein PRRC1	PRRC1_MOUSE	2	46297.6	2986.7	2468.51	5764.18	2341.48	1710.92	2022.18	NaN	NaN	NaN
Q3UPL0	Sec31a	Protein transport protein Sec31A	SC31A_MOUSE	11	133569	31979.6	25091.5	28801.2	10767.6	10512.8	8800.84	2834.11	3000.72	2254.81
Q3UQ44	Iqgap2	Ras GTPase-activating-like protein IQGAP2	IQGA2_MOUSE	27	180528	6546.16	6928.81	6770.26	2887.57	2334.37	2475.39	1083.52	948.849	707.245
Q3URD3;Q3URD3-2;Q3URD3-3;Q3URD3-4;Q3URD3-5	Slmap	Sarcolemmal membrane-associated protein;Isoform 2 of Sarcolemmal membrane-associated protein;Isoform 3 of Sarcolemmal membrane-associated protein;Isoform 4 of Sarcolemmal membrane-associated protein;Isoform 5 of Sarcolemmal membrane-associated protein	SLMAP_MOUSE	6	96933.4;96933.4-2;96933.4-3;96933.4-4;96933.4-5	NaN	1857.46	NaN	2323.74	1605.99	1800.99	2013.39	1501.44	1658.79
Q3URE1	Acsf3	Malonate--CoA ligase ACSF3, mitochondrial	ACSF3_MOUSE	6	65076.7	4914.85	3206.14	3108.45	4619.93	3839.64	3052.41	NaN	10667.1	NaN
Q3URS9;Q3URS9-2	Ccdc51	Mitochondrial potassium channel;Isoform 2 of Mitochondrial potassium channel	MITOK_MOUSE	1	45132.49;45132.49-2	NaN	1239.82	NaN	565.761	NaN	584.638	NaN	NaN	NaN
Q3UV17	Krt76	Keratin, type II cytoskeletal 2 oral	K22O_MOUSE	2	62844.6	24145.6	704161	13965410	50881.9	482949	298588	NaN	NaN	25680.4
Q3UV71;Q3UV71-2	Tmtc1	Protein O-mannosyl-transferase TMTC1;Isoform 2 of Protein O-mannosyl-transferase TMTC1	TMTC1_MOUSE	1	105810.77;105810.77-2	29421.4	20877.4	39032.9	NaN	NaN	NaN	NaN	NaN	NaN
Q3UVL4;Q3UVL4-2;Q3UVL4-3	Vps51	Vacuolar protein sorting-associated protein 51 homolog;Isoform 2 of Vacuolar protein sorting-associated protein 51 homolog;Isoform 3 of Vacuolar protein sorting-associated protein 51 homolog	VPS51_MOUSE	1	86187.43;86187.43-2;86187.43-3	9738.54	3913.67	9143.07	5072.03	3616.46	2367.68	NaN	NaN	NaN
Q3UVU3;Q3UVU3-2	Slc30a10	Zinc transporter 10;Isoform 2 of Zinc transporter 10	ZNT10_MOUSE	1	50910.64;50910.64-2	3497.8	2829.34	11156.4	5658.56	2385.83	2036.14	NaN	956.577	NaN
Q3UX61;Q9QY36	Naa11;Naa10	N-alpha-acetyltransferase 11;N-alpha-acetyltransferase 10	NAA11_MOUSE;NAA10_MOUSE	2	24670.63;26519.68	2.50027	NaN	NaN	871.435	NaN	NaN	494.127	NaN	NaN
Q3UY34	Custos	Protein CUSTOS	CSTOS_MOUSE	1	27631.1	NaN	NaN	NaN	NaN	NaN	NaN	996.982	NaN	1267.5
Q3UZ39	Lrrfip1	Leucine-rich repeat flightless-interacting protein 1	LRRF1_MOUSE	5	79249.1	NaN	NaN	NaN	3954.7	1616.45	3316.05	2634.31	NaN	3924.83
Q3UZA1	Rcsd1	CapZ-interacting protein	CPZIP_MOUSE	8	44114.2	NaN	NaN	NaN	2191.39	1668.94	2590.41	7753.32	5505.62	11432
Q3UZP4	Svip	Small VCP/p97-interacting protein	SVIP_MOUSE	2	8363.59	NaN	NaN	NaN	2847.54	3465.08	1797.84	6592.81	9407.19	5614.81
Q3UZZ6	Sult1d1	Sulfotransferase 1 family member D1	ST1D1_MOUSE	8	35083.3	19705	22266.6	27713.1	35791.6	35540	39221.7	14851.8	23650	15370
Q3V036	Ccdc27	Coiled-coil domain-containing protein 27	CCD27_MOUSE	1	73650.9	NaN	NaN	NaN	NaN	NaN	NaN	3572.38	14548.1	4604.7
Q3V3R4	Itga1	Integrin alpha-1	ITA1_MOUSE	6	130810	28633.1	NaN	NaN	NaN	591.592	2251	1148.65	NaN	908.535
Q3V4B5	Commd6	COMM domain-containing protein 6	COMD6_MOUSE	2	9795.24	NaN	NaN	NaN	NaN	NaN	2092.62	14152.4	2848.07	10841.9
Q497H0	Zfand3	AN1-type zinc finger protein 3	ZFAN3_MOUSE	2	25081	NaN	NaN	NaN	NaN	NaN	NaN	3997.75	993.28	4844.51
Q4JK59	Tet2	Methylcytosine dioxygenase TET2	TET2_MOUSE	2	212130	35364	31971.5	31184.6	13412.6	12290.5	13990	8125.33	8538.48	5582.59
Q4KWH5;Q4KWH5-2	Plch1	1-phosphatidylinositol 4,5-bisphosphate phosphodiesterase eta-1;Isoform 2 of 1-phosphatidylinositol 4,5-bisphosphate phosphodiesterase eta-1	PLCH1_MOUSE	1	187743.08;187743.08-2	22718.1	18705.8	NaN	NaN	NaN	NaN	7705	20947.1	12046.9
Q4LDG0	Slc27a5	Bile acyl-CoA synthetase	S27A5_MOUSE	6	76202.9	12729.1	19858.6	9008.43	3569.32	2431.67	3464.28	1998.09	1330.99	NaN
Q4VA61	Dscaml1	Down syndrome cell adhesion molecule-like protein 1 homolog	DSCL1_MOUSE	1	224240	NaN	NaN	37985.8	NaN	NaN	NaN	NaN	NaN	NaN
Q4VAA2;Q4VAA2-2	Cdv3	Protein CDV3;Isoform 2 of Protein CDV3	CDV3_MOUSE	12	29729.02;29729.02-2	10413.6	7465.91	7267.69	12988.2	12918.7	13852.7	242323	197227	287151
Q4VBD2	Tapt1	Transmembrane anterior posterior transformation protein 1	TAPT1_MOUSE	1	63894.1	NaN	NaN	NaN	899.961	NaN	480.679	NaN	NaN	NaN
Q501J6	Ddx17	Probable ATP-dependent RNA helicase DDX17	DDX17_MOUSE	6	72399.5	6603.03	9003.94	5244.29	1626.57	16423.5	2555.43	15775.4	NaN	NaN
Q505F5	Lrrc47	Leucine-rich repeat-containing protein 47	LRC47_MOUSE	2	63590.2	9501.29	6667.71	14066.3	3933.39	4589.23	4062.1	NaN	NaN	NaN
Q50L43	Pla2g4d	Cytosolic phospholipase A2 delta	PA24D_MOUSE	2	93042.4	582.051	NaN	33523.9	991.794	1293.88	817.162	2980.04	2481.01	4177.72
Q52KR3;Q52KR3-5;Q52KR3-6	Prune2	Protein prune homolog 2;Isoform 5 of Protein prune homolog 2;Isoform 6 of Protein prune homolog 2	PRUN2_MOUSE	1	339515.74;339515.74-5;339515.74-6	21356.9	13114.7	15080	NaN	NaN	NaN	NaN	NaN	NaN
Q569Z5;Q569Z5-2	Ddx46	Probable ATP-dependent RNA helicase DDX46;Isoform 2 of Probable ATP-dependent RNA helicase DDX46	DDX46_MOUSE	1	117448.22;117448.22-2	NaN	2468.02	NaN	NaN	NaN	NaN	NaN	NaN	NaN
Q569Z6	Thrap3	Thyroid hormone receptor-associated protein 3	TR150_MOUSE	7	108178	41.4996	126.549	NaN	824.602	977.325	391.314	837.668	561.016	860.372
Q570Y9;Q570Y9-3	Deptor	DEP domain-containing mTOR-interacting protein;Isoform 3 of DEP domain-containing mTOR-interacting protein	DPTOR_MOUSE	1	46119.55;46119.55-3	3313.74	1226.29	4249.47	NaN	NaN	NaN	NaN	NaN	NaN
Q571E4	Galns	N-acetylgalactosamine-6-sulfatase	GALNS_MOUSE	10	57673.5	5902.08	10061.9	8995.8	4879.23	4153.14	2785.86	47564.5	52095.1	36469.2
Q571F8	Gls2	Glutaminase liver isoform, mitochondrial	GLSL_MOUSE	3	66365.9	29235.9	23682.4	25659.8	13186.6	10548.9	11580.7	1553.1	4193.8	2088.61
Q571I9	Aldh16a1	Aldehyde dehydrogenase family 16 member A1	A16A1_MOUSE	2	84755.8	885.68	989.032	NaN	1428.12	1598.92	1717.58	630.861	NaN	NaN
Q59J78	Ndufaf2	NADH dehydrogenase [ubiquinone] 1 alpha subcomplex assembly factor 2	NDUF2_MOUSE	6	19627.8	6683.62	525.802	NaN	14607.5	14367.9	12570.3	4959.78	8608.19	4954.02
Q5BL07;Q5BL07-2	Pex1	Peroxisome biogenesis factor 1;Isoform 2 of Peroxisome biogenesis factor 1	PEX1_MOUSE	2	141427.7;141427.7-2	NaN	NaN	NaN	NaN	9803.6	1026.37	NaN	NaN	NaN
Q5DU09	Znf652	Zinc finger protein 652	ZN652_MOUSE	1	69440.8	5576.02	NaN	13152.2	NaN	NaN	NaN	NaN	NaN	NaN
Q5EBG8		Uncharacterized protein C1orf50 homolog	CA050_MOUSE	13	21862.7	53118.6	31462.6	53701.6	150943	126460	138840	38284.1	47757.4	48062
Q5F285	Tmem256	Transmembrane protein 256	TM256_MOUSE	1	11655.5	309139	138855	378028	48301.2	56526.9	30558.8	9194.72	40105.1	10453.4
Q5FW57	Gm4952	Glycine N-acyltransferase-like protein	GLYAL_MOUSE	7	34168.4	22884.5	14568.4	21287.2	7034.32	6205.92	5303.61	1497.74	2917.08	431.901
Q5FW60	Mup20	Major urinary protein 20	MUP20_MOUSE	9	20929.9	39310.3	1534.11	48249.6	9942.68	11388.7	17208.3	42009.5	65315.6	49705.6
Q5HZI1;Q5HZI1-2;Q5HZI1-3;Q5HZI1-4	Mtus1	Microtubule-associated tumor suppressor 1 homolog;Isoform 2 of Microtubule-associated tumor suppressor 1 homolog;Isoform 3 of Microtubule-associated tumor suppressor 1 homolog;Isoform 4 of Microtubule-associated tumor suppressor 1 homolog	MTUS1_MOUSE	3	134379.32;134379.32-2;134379.32-3;134379.32-4	NaN	NaN	NaN	4053.34	4925.14	4750.16	4299.5	3194.95	4597.94
Q5I012;Q5I012-2;Q5I012-3;Q5I012-4	Slc38a10	Putative sodium-coupled neutral amino acid transporter 10;Isoform 2 of Putative sodium-coupled neutral amino acid transporter 10;Isoform 3 of Putative sodium-coupled neutral amino acid transporter 10;Isoform 4 of Putative sodium-coupled neutral amino acid transporter 10	S38AA_MOUSE	3	117193.71;117193.71-2;117193.71-3;117193.71-4	NaN	NaN	NaN	1927.5	1460.49	1391.97	368.845	1074.76	592.897
Q5I2A0;Q91WP6	Serpina3g;Serpina3n	Serine protease inhibitor A3G;Serine protease inhibitor A3N	SPA3G_MOUSE;SPA3N_MOUSE	1	49021.41;46718.02	1525.04	NaN	1375.4	1023.63	1262.71	811.656	795.455	NaN	NaN
Q5NCM1	Slc17a4	Probable small intestine urate exporter	S17A4_MOUSE	1	53667.9	NaN	NaN	NaN	902.129	812.1	1206.67	1985.52	3342.14	2290.91
Q5RJI2	Slc44a5	Choline transporter-like protein 5	CTL5_MOUSE	1	81429	NaN	3110.6	NaN	NaN	NaN	NaN	NaN	NaN	NaN
Q5RKZ7	Mocs1	Molybdenum cofactor biosynthesis protein 1	MOCS1_MOUSE	3	69858.9	190917	115985	139904	15990.7	17128.5	11285.9	2537.52	6333.12	3035.08
Q5SSW2	Psme4	Proteasome activator complex subunit 4	PSME4_MOUSE	5	211197	33287.9	23146.8	30250	16269.9	18601	14601.4	2428.98	NaN	NaN
Q5SUR0	Pfas	Phosphoribosylformylglycinamidine synthase	PUR4_MOUSE	13	144629	NaN	NaN	NaN	NaN	NaN	1087.69	17336.1	32448.9	25076.7
Q5SW19	Cluh	Clustered mitochondria protein homolog	CLU_MOUSE	15	148068	3813.01	3297.4	4926.01	2028.88	1296.46	1713.58	1264.01	2597.14	1274.07
Q5SWU9;Q5SWU9-2	Acaca	Acetyl-CoA carboxylase 1;Isoform 2 of Acetyl-CoA carboxylase 1	ACACA_MOUSE	14	265256.59;265256.59-2	13545.7	13033	13919.9	2456.96	2666.19	3570.03	738.495	891.492	514.124
Q5SYD0	Myo1d	Unconventional myosin-Id	MYO1D_MOUSE	3	116081	NaN	976.5	NaN	1266.19	1711.18	1262.27	744.024	1932.12	1352.41
Q5U430	Ubr3	E3 ubiquitin-protein ligase UBR3	UBR3_MOUSE	3	212757	NaN	NaN	2931.15	NaN	NaN	NaN	84.4729	NaN	NaN
Q5U458	Dnajc11	DnaJ homolog subfamily C member 11	DJC11_MOUSE	7	63233	37642.8	1039.75	1023.61	1974.36	539.18	2585.5	1012.27	1295.76	NaN
Q5XG73-2;Q5XG73-3	Acbd5	Isoform 2 of Acyl-CoA-binding domain-containing protein 5;Isoform 3 of Acyl-CoA-binding domain-containing protein 5	ACBD5_MOUSE	3	52369.78;52468.91	5200.54	6139.33	NaN	2020.28	2811.26	1882.59	2941.44	6132.09	1806.19
Q5XJY5	Arcn1	Coatomer subunit delta	COPD_MOUSE	5	57229.4	2714.65	7308.07	7072.99	992.031	3435.3	1213.26	1094.43	NaN	NaN
Q5YD48;Q5YD48-2	A1cf	APOBEC1 complementation factor;Isoform 2 of APOBEC1 complementation factor	A1CF_MOUSE	4	65681.94;65681.94-2	27920	18335.9	26908.9	10942.1	2326.9	9018.78	2851.14	5473.56	2041.86
Q60590	Orm1	Alpha-1-acid glycoprotein 1	A1AG1_MOUSE	8	23895.3	NaN	NaN	11.9492	25280.9	48986.6	21896.7	26213.8	77482.7	48274.1
Q60597	Ogdh	2-oxoglutarate dehydrogenase, mitochondrial	ODO1_MOUSE	16	116449	34682.7	35924	27235	10272.3	9450.69	11335.2	4764.74	4067.55	3571.55
Q60598	Cttn	Src substrate cortactin	SRC8_MOUSE	3	61249.8	16652.3	16634.2	NaN	8415.22	5964.66	6981.42	5333.25	NaN	4602.54
Q60604;Q60604-2	Scin	Scinderin;Isoform 2 of Scinderin	SCIN_MOUSE	1	80253.68;80253.68-2	NaN	NaN	NaN	420.223	NaN	NaN	NaN	NaN	NaN
Q60605;Q60605-2	Myl6	Myosin light polypeptide 6;Isoform Smooth muscle of Myosin light polypeptide 6	MYL6_MOUSE	7	16930.05;16930.05-2	73286.2	48053.2	100944	33753.3	28760.3	41025.1	114007	18204.6	112468
Q60631;Q60631-2	Grb2	Growth factor receptor-bound protein 2;Isoform 2 of Growth factor receptor-bound protein 2	GRB2_MOUSE	2	25238.41;25238.41-2	6796.86	3984.24	7433.12	3648	2461.14	3758.23	NaN	NaN	NaN
Q60634;Q60634-2;Q60634-3	Flot2	Flotillin-2;Isoform 2 of Flotillin-2;Isoform 3 of Flotillin-2	FLOT2_MOUSE	6	47038.04;47038.04-2;47038.04-3	12467.4	10230.5	17036.9	4414.1	4745.49	5178.06	2358.71	4630.16	2553.59
Q60648	Gm2a	Ganglioside GM2 activator	SAP3_MOUSE	4	20824.2	12698	8531.59	8182.11	18726.9	20994.5	43474.6	224992	220518	244707
Q60668;Q60668-3	Hnrnpd	Heterogeneous nuclear ribonucleoprotein D0;Isoform 3 of Heterogeneous nuclear ribonucleoprotein D0	HNRPD_MOUSE	1	38354.12;38354.12-3	NaN	NaN	NaN	1079.3	NaN	1093.92	80.7798	NaN	NaN
Q60676	Ppp5c	Serine/threonine-protein phosphatase 5	PPP5_MOUSE	10	56876.6	4504.56	NaN	NaN	4006.65	4055.53	2066.19	5040.83	NaN	5820.86
Q60692	Psmb6	Proteasome subunit beta type-6	PSB6_MOUSE	7	25378.7	385819	300679	619689	186964	220804	165245	98312	178680	122634
Q60710;Q60710-2	Samhd1	Deoxynucleoside triphosphate triphosphohydrolase SAMHD1;Isoform 2 of Deoxynucleoside triphosphate triphosphohydrolase SAMHD1	SAMH1_MOUSE	1	75893.11;75893.11-2	NaN	NaN	NaN	NaN	NaN	NaN	NaN	49899.4	NaN
Q60736	Zp3r	Zona pellucida sperm-binding protein 3 receptor	ZP3R_MOUSE	1	64950.2	NaN	NaN	NaN	NaN	NaN	NaN	5132.26	11140.7	6255.83
Q60739;Q60739-2	Bag1	BAG family molecular chaperone regulator 1;Isoform 2 of BAG family molecular chaperone regulator 1	BAG1_MOUSE	1	39740.31;39740.31-2	NaN	NaN	NaN	NaN	NaN	NaN	1818.31	NaN	2131.36
Q60759	Gcdh	Glutaryl-CoA dehydrogenase, mitochondrial	GCDH_MOUSE	7	48605.8	102152	71110.7	104332	26339.6	24577.2	30694.7	2262.57	4915.84	2570.68
Q60772	Cdkn2c	Cyclin-dependent kinase 4 inhibitor C	CDN2C_MOUSE	3	18066.4	NaN	NaN	NaN	6310.72	4748.85	10308.5	7226.1	2288.9	7187.71
Q60854	Serpinb6	Serpin B6	SPB6_MOUSE	3	42598.9	64828.6	35407.4	46849.2	14472.9	13996.5	11117.1	4638.68	6084.27	5455.1
Q60864	Stip1	Stress-induced-phosphoprotein 1	STIP1_MOUSE	28	62582.1	68570.4	43369.5	66942.7	26364.1	23017.7	23551.6	31655.8	25678	24991.1
Q60865	Caprin1	Caprin-1	CAPR1_MOUSE	7	78168.9	9696.43	6901.79	8321.11	5150.53	4747.79	4361.87	2331.6	8175.55	NaN
Q60866	Pter	Phosphotriesterase-related protein	PTER_MOUSE	21	39218.1	5961.15	1827.53	10491.2	46797.2	61446.4	74037.2	118424	217870	152967
Q60870	Reep5	Receptor expression-enhancing protein 5	REEP5_MOUSE	1	21050.7	NaN	NaN	NaN	NaN	562.602	564.635	866.809	1766.65	945.75
Q60872;Q8BMJ3	Eif1a;Eif1ax	Eukaryotic translation initiation factor 1A;Eukaryotic translation initiation factor 1A, X-chromosomal	IF1A_MOUSE;IF1AX_MOUSE	1	16502.44;16460.4	12250.2	9283.08	4832.55	3444.84	3576.55	3830.05	2576.41	NaN	1495.46
Q60876	Eif4ebp1	Eukaryotic translation initiation factor 4E-binding protein 1	4EBP1_MOUSE	2	12324.8	14709.9	11437.1	19423.8	97574.2	119210	61638.3	40914.9	90834.7	49472.6
Q60930	Vdac2	Voltage-dependent anion-selective channel protein 2	VDAC2_MOUSE	8	31732.8	20289.2	23313.9	16089.4	5477.93	4683.3	5738.41	4424.65	4153.74	4094.78
Q60931	Vdac3	Voltage-dependent anion-selective channel protein 3	VDAC3_MOUSE	6	30752.7	21859.5	14718.3	9606.22	5956.84	5836.95	5915.42	5912.18	6854.23	5252.42
Q60932;Q60932-2	Vdac1	Voltage-dependent anion-selective channel protein 1;Isoform Mt-VDAC1 of Voltage-dependent anion-selective channel protein 1	VDAC1_MOUSE	11	32351.48;32351.48-2	36382.7	52817.4	36145.4	16201	17784.4	17357	17569	13403	14626.8
Q60936	Coq8a	Atypical kinase COQ8A, mitochondrial	COQ8A_MOUSE	8	71743	81241.2	61102	78051.2	33607.6	22072.7	38025.6	28325.5	19945.4	28341.3
Q60952	Cep250	Centrosome-associated protein CEP250	CP250_MOUSE	1	276814	17018.7	10760.7	6896.63	NaN	NaN	1629.76	NaN	NaN	NaN
Q60972	Rbbp4	Histone-binding protein RBBP4	RBBP4_MOUSE	3	47655.7	4735.2	3083.04	3995.47	3958.65	2559.98	4137.13	1268.59	NaN	659.664
Q60991	Cyp7b1	Cytochrome P450 7B1	CP7B1_MOUSE	3	58470.3	4606.27	11539.5	14244.1	1565.48	NaN	1596.05	NaN	1823.98	NaN
Q60997;Q60997-2;Q60997-3;Q60997-4	Dmbt1	Deleted in malignant brain tumors 1 protein;Isoform 2 of Deleted in malignant brain tumors 1 protein;Isoform 3 of Deleted in malignant brain tumors 1 protein;Isoform 4 of Deleted in malignant brain tumors 1 protein	DMBT1_MOUSE	2	226815.35;226815.35-2;226815.35-3;226815.35-4	79401.5	46544.9	NaN	20748	NaN	15976.4	3919.88	5809.06	NaN
Q61001	Lama5	Laminin subunit alpha-5	LAMA5_MOUSE	2	404054	NaN	323.815	NaN	550.364	NaN	NaN	1992.01	2459.52	2515.01
Q61009	Scarb1	Scavenger receptor class B member 1	SCRB1_MOUSE	1	56754	25155	12925.7	23295.9	9875.82	10492.8	7956.8	3585.47	7854.61	3054.96
Q61017	Gngt2	Guanine nucleotide-binding protein G(I)/G(S)/G(O) subunit gamma-T2	GBGT2_MOUSE	3	7802	94913.7	61144	107690	100982	122742	74713.2	28698.2	65274.6	37738.8
Q61029;Q61029-2;Q61029-3;Q61029-4;Q61033;Q61033-2	Tmpo	Lamina-associated polypeptide 2, isoforms beta/delta/epsilon/gamma;Isoform Delta of Lamina-associated polypeptide 2, isoforms beta/delta/epsilon/gamma;Isoform Epsilon of Lamina-associated polypeptide 2, isoforms beta/delta/epsilon/gamma;Isoform Gamma of Lamina-associated polypeptide 2, isoforms beta/delta/epsilon/gamma;Lamina-associated polypeptide 2, isoforms alpha/zeta;Isoform Zeta of Lamina-as…	LAP2B_MOUSE;LAP2B_MOUSE;LAP2B_MOUSE;LAP2B_MOUSE;LAP2A_MOUSE;LAP2A_MOUSE	5	50372.74;50372.74-2;50372.74-3;50372.74-4;75168.27;75168.27-2	114226	63913.2	271952	35747.5	13515.8	13212.4	4676.59	9783	5107.34
Q61035	Hars1	Histidine--tRNA ligase, cytoplasmic	HARS1_MOUSE	11	57432.3	4816.99	4470.3	4837.73	3568.43	4001.97	3185.96	3577.66	13544.6	5380.69
Q61043;Q61043-1;Q61043-2;Q61043-4	Nin	Ninein;Isoform 3 of Ninein;Isoform 2 of Ninein;Isoform 4 of Ninein	NIN_MOUSE	1	243718.22;243718.22-1;243718.22-2;243718.22-4	2539.76	3450.12	13741.8	17431.9	13815.3	8986	NaN	NaN	NaN
Q61070	Ei24	Etoposide-induced protein 2.4	EI24_MOUSE	1	38932.7	10089.1	9256.83	9957.34	NaN	NaN	4991.87	NaN	NaN	NaN
Q61081	Cdc37	Hsp90 co-chaperone Cdc37	CDC37_MOUSE	6	44593.4	12.7672	5.7169	4.93375	5386.96	4059.51	4846.83	6922.66	2455.4	4124
Q61102	Abcb7	Iron-sulfur clusters transporter ABCB7, mitochondrial	ABCB7_MOUSE	2	82580.9	NaN	2153.1	NaN	NaN	NaN	NaN	NaN	NaN	7091.45
Q61112;Q61112-2	Sdf4	45 kDa calcium-binding protein;Isoform 2 of 45 kDa calcium-binding protein	CAB45_MOUSE	1	42064.03;42064.03-2	NaN	NaN	NaN	NaN	NaN	NaN	464.969	NaN	586.59
Q61129	Cfi	Complement factor I	CFAI_MOUSE	5	67260.5	NaN	NaN	NaN	NaN	NaN	NaN	10463.3	10386.8	8182.11
Q61133	Gstt2	Glutathione S-transferase theta-2	GSTT2_MOUSE	4	27634.2	9951.94	10828.9	3902.16	646.778	2334.85	775.856	2158.5	NaN	6230.77
Q61147	Cp	Ceruloplasmin	CERU_MOUSE	37	121151	305208	986.912	NaN	3758.78	3715.28	3819.95	42003.9	11153.8	57454.4
Q61152	Ptpn18	Tyrosine-protein phosphatase non-receptor type 18	PTN18_MOUSE	1	50201.9	NaN	NaN	NaN	NaN	NaN	NaN	1541.27	2916.96	1408.6
Q61166	Mapre1	Microtubule-associated protein RP/EB family member 1	MARE1_MOUSE	2	30016.2	6311.32	5826.79	4103.05	3148.8	3477.3	3930.07	9261.94	NaN	8155.62
Q61171	Prdx2	Peroxiredoxin-2	PRDX2_MOUSE	10	21778.7	78687.6	78000.9	105854	23671.2	25241.4	27269.6	36864.5	13269.7	27670.1
Q61176	Arg1	Arginase-1	ARGI1_MOUSE	18	34807.9	635494	692919	663437	129953	149963	139865	253339	412754	210917
Q61206	Pafah1b2	Platelet-activating factor acetylhydrolase IB subunit alpha2	PA1B2_MOUSE	5	25581.3	NaN	NaN	NaN	NaN	NaN	NaN	7847.72	574.257	6176.79
Q61207	Psap	Prosaposin	SAP_MOUSE	21	61422.1	9401574	9121914	10895428	25891472	27862552	22680100	10258664	16709637	12943581
Q61233	Lcp1	Plastin-2	PLSL_MOUSE	15	70149.3	39862.7	29651.4	28332.3	12243.6	11722.2	11669.2	5907.14	5808.2	4295.45
Q61234	Snta1	Alpha-1-syntrophin	SNTA1_MOUSE	1	53665	NaN	NaN	29801.5	NaN	NaN	NaN	691.068	1648.24	935.726
Q61247	Serpinf2	Alpha-2-antiplasmin	A2AP_MOUSE	9	54971.9	17037.2	8066.59	49379.7	8193.02	8671.31	7296	4776.38	8071.6	4215.39
Q61249	Igbp1	Immunoglobulin-binding protein 1	IGBP1_MOUSE	8	38970.9	10284.2	9054.23	27456.8	3263.48	1853.56	3203.46	1864.32	4470.84	4538.1
Q61285	Abcd2	ATP-binding cassette sub-family D member 2	ABCD2_MOUSE	5	83457.4	10164.1	5367.64	11020.9	4959.78	3944.21	4332.47	812.562	1685.72	564.057
Q61316	Hspa4	Heat shock 70 kDa protein 4	HSP74_MOUSE	22	94132.6	13351.8	10261	16298.3	7340.34	8934.79	6586.36	5871.41	4588.95	5432.84
Q61335	Bcap31	B-cell receptor-associated protein 31	BAP31_MOUSE	8	27956.5	38987.1	28168.7	27892.2	22764.2	21237.2	20983	13422	20909	11950.5
Q61411	Hras	GTPase HRas	RASH_MOUSE	4	21298.1	NaN	NaN	NaN	92620.4	102143	84230	112836	158690	125545
Q61414	Krt15	Keratin, type I cytoskeletal 15	K1C15_MOUSE	1	49137.6	6847.35	138307	886770	11539.5	344251	40942.7	NaN	NaN	5068.74
Q61425	Hadh	Hydroxyacyl-coenzyme A dehydrogenase, mitochondrial	HCDH_MOUSE	12	34463.9	39787.2	45391.9	39664.7	19946.4	18958.2	19802	11858	11313	11907.1
Q61462;Q61462-2	Cyba	Cytochrome b-245 light chain;Isoform 2 of Cytochrome b-245 light chain	CY24A_MOUSE	1	20748.24;20748.24-2	NaN	NaN	NaN	351.118	1379.92	272.498	NaN	404.363	87.3932
Q61475;Q61476	Cd55;Cd55b	Complement decay-accelerating factor, GPI-anchored;Complement decay-accelerating factor transmembrane isoform	DAF1_MOUSE;DAF2_MOUSE	1	42617.8;44510.52	NaN	NaN	NaN	NaN	NaN	NaN	1489.9	547.181	1382.16
Q61490	Alcam	CD166 antigen	CD166_MOUSE	9	65092.1	NaN	3160.27	49807.1	1320.78	NaN	1361.29	3997.84	NaN	3863.88
Q61503	Nt5e	5'-nucleotidase	5NTD_MOUSE	5	63864.4	NaN	NaN	NaN	NaN	NaN	NaN	1933.95	1024.44	1259.69
Q61508	Ecm1	Extracellular matrix protein 1	ECM1_MOUSE	17	62832.2	84913.7	1911.65	NaN	2694.27	1257.66	3308.35	14619.4	8179.19	18492.5
Q61510	Trim25	E3 ubiquitin/ISG15 ligase TRIM25	TRI25_MOUSE	2	71726.3	NaN	3887.4	NaN	2226.18	1862.83	2039.83	726.875	1547.2	NaN
Q61550	Rad21	Double-strand-break repair protein rad21 homolog	RAD21_MOUSE	1	72083	17387.8	12629.9	20052.8	159330	177620	212882	77018.2	8342.52	79814.4
Q61553	Fscn1	Fascin	FSCN1_MOUSE	1	54508	NaN	2551.96	8356.73	NaN	NaN	NaN	NaN	NaN	NaN
Q61559	Fcgrt	IgG receptor FcRn large subunit p51	FCGRN_MOUSE	3	40092.6	6463.81	5239.72	6878.12	6165.79	5209.2	7484.22	7188.41	1408.05	6227.42
Q61578	Fdxr	NADPH:adrenodoxin oxidoreductase, mitochondrial	ADRO_MOUSE	4	54202.1	11368.9	9628.54	8505.97	4850.22	4676.04	4108.59	NaN	NaN	2854.77
Q61581	Igfbp7	Insulin-like growth factor-binding protein 7	IBP7_MOUSE	5	28969.4	17308	7534.07	11374.6	3296.39	3683.84	3077.78	5114.51	5713.37	5574.94
Q61586	Gpam	Glycerol-3-phosphate acyltransferase 1, mitochondrial	GPAT1_MOUSE	2	93704.6	7395.15	5493	4363.08	NaN	2374.61	NaN	NaN	NaN	NaN
Q61595;Q61595-10;Q61595-11;Q61595-12;Q61595-13;Q61595-14;Q61595-15;Q61595-16;Q61595-2;Q61595-3;Q61595-4;Q61595-5;Q61595-6;Q61595-7;Q61595-8;Q61595-9	Ktn1	Kinectin;Isoform 10 of Kinectin;Isoform 11 of Kinectin;Isoform 12 of Kinectin;Isoform 13 of Kinectin;Isoform 14 of Kinectin;Isoform 15 of Kinectin;Isoform 16 of Kinectin;Isoform 2 of Kinectin;Isoform 3 of Kinectin;Isoform 4 of Kinectin;Isoform 5 of Kinectin;Isoform 6 of Kinectin;Isoform 7 of Kinectin;Isoform 8 of Kinectin;Isoform 9 of Kinectin	KTN1_MOUSE	4	152592.36;152592.36-10;152592.36-11;152592.36-12;152592.36-13;152592.36-14;152592.36-15;152592.36-16;152592.36-2;152592.36-3;152592.36-4;152592.36-5;152592.36-6;152592.36-7;152592.36-8;152592.36-9	2310.24	1995	NaN	902.731	NaN	NaN	1025.23	NaN	NaN
Q61598	Gdi2	Rab GDP dissociation inhibitor beta	GDIB_MOUSE	13	50537.1	32912.6	32150.6	31437.7	3592.98	3113.12	5519.3	3035.1	NaN	1784.05
Q61599	Arhgdib	Rho GDP-dissociation inhibitor 2	GDIR2_MOUSE	4	22850.9	712.891	577.812	1771.67	4697.43	4047.58	4295.95	3282.61	2599.27	2811.44
Q61646	Hp	Haptoglobin	HPT_MOUSE	13	38752.3	31199.2	26026.4	40716.1	112518	119326	104587	59664.1	76996.1	78909.8
Q61656	Ddx5	Probable ATP-dependent RNA helicase DDX5	DDX5_MOUSE	5	69290.2	2492.08	1348.48	3878.1	1950.15	2151.82	1076.86	370.573	2064.6	NaN
Q61686	Cbx5	Chromobox protein homolog 5	CBX5_MOUSE	2	22186	NaN	1.57884	NaN	NaN	NaN	NaN	NaN	NaN	78.3739
Q61699;Q61699-2	Hsph1	Heat shock protein 105 kDa;Isoform HSP105-beta of Heat shock protein 105 kDa	HS105_MOUSE	5	96407.39;96407.39-2	5283.14	3551.72	6033.25	3682.77	2565.4	3957.76	3092.86	1332.67	2661.81
Q61703	Itih2	Inter-alpha-trypsin inhibitor heavy chain H2	ITIH2_MOUSE	7	105928	2940.16	3971.13	5169.27	4417.84	3504.78	4053.73	8649.39	1340.61	2033.61
Q61730;Q61730-2;Q61730-3	Il1rap	Interleukin-1 receptor accessory protein;Isoform 2 of Interleukin-1 receptor accessory protein;Isoform 3 of Interleukin-1 receptor accessory protein	IL1AP_MOUSE	3	65740.65;65740.65-2;65740.65-3	NaN	NaN	NaN	NaN	NaN	NaN	10459	3613.05	6517.67
Q61733	Mrps31	28S ribosomal protein S31, mitochondrial	RT31_MOUSE	1	43880.8	NaN	NaN	NaN	NaN	NaN	NaN	NaN	395.904	748.892
Q61768	Kif5b	Kinesin-1 heavy chain	KINH_MOUSE	8	109551	6783.26	3923.07	4283.17	3753.23	2621.73	2943.62	2616.3	5962.11	1536.64
Q61781	Krt14	Keratin, type I cytoskeletal 14	K1C14_MOUSE	24	52867	103073	729231	8939223	59086.8	1.31645e+06	262734	21986.9	44649.4	71767.9
Q61792	Lasp1	LIM and SH3 domain protein 1	LASP1_MOUSE	13	29994.4	30409.4	26086.9	21416.9	30169	33622.9	26929.6	363175	208564	393168
Q61838	Pzp	Pregnancy zone protein	PZP_MOUSE	41	165853	104783	115534	99427.6	40032.1	46435	38858.7	66582.9	25979.3	32707.7
Q61908	Cmc4	Cx9C motif-containing protein 4	CMC4_MOUSE	1	7743.01	NaN	NaN	NaN	24027.7	26881	17891.4	25294.4	87031.6	45993.8
Q61937	Npm1	Nucleophosmin	NPM_MOUSE	5	32560.1	26560.5	19814.6	14245	8934.05	7501.02	9443.27	32845.2	3901.12	25242.6
Q61990;Q61990-2;Q61990-3	Pcbp2	Poly(rC)-binding protein 2;Isoform 2 of Poly(rC)-binding protein 2;Isoform 3 of Poly(rC)-binding protein 2	PCBP2_MOUSE	6	38221.67;38221.67-2;38221.67-3	13302.3	11828.4	10165.9	1941.71	1388.95	1443.13	916.081	1054.61	758.49
Q62000	Ogn	Mimecan	MIME_MOUSE	1	34012.1	NaN	NaN	NaN	NaN	NaN	NaN	1666	NaN	1872.25
Q62048;Q62048-2	Pea15	Astrocytic phosphoprotein PEA-15;Isoform 2 of Astrocytic phosphoprotein PEA-15	PEA15_MOUSE	3	15054.12;15054.12-2	NaN	632.371	NaN	9021.2	10776.5	25352	44977.3	11985.2	55651.5
Q62087	Pon3	Serum paraoxonase/lactonase 3	PON3_MOUSE	4	39351.2	29297.1	16674.5	17449	5214.68	3637.92	6177.56	2765.68	NaN	NaN
Q62093	Srsf2	Serine/arginine-rich splicing factor 2	SRSF2_MOUSE	2	25476.3	5130.77	7502.03	NaN	4115.38	23491.4	13404.3	11232.1	35560.3	14418.4
Q62159	Rhoc	Rho-related GTP-binding protein RhoC	RHOC_MOUSE	1	22006.4	NaN	NaN	NaN	NaN	NaN	NaN	1989.24	1677.09	2539.42
Q62165	Dag1	Dystroglycan 1	DAG1_MOUSE	3	96904.7	NaN	NaN	NaN	18619.6	15646.5	15883.8	13667.4	NaN	7739.55
Q62181	Sema3c	Semaphorin-3C	SEM3C_MOUSE	1	85289	8112.6	5689.23	1367.55	NaN	NaN	NaN	NaN	NaN	NaN
Q62186	Ssr4	Translocon-associated protein subunit delta	SSRD_MOUSE	2	18936.5	4339.73	3451.87	3170.86	1153.91	NaN	925.595	2312.89	NaN	1308.63
Q62189	Snrpa	U1 small nuclear ribonucleoprotein A	SNRPA_MOUSE	3	31835.3	13237.3	38218.3	NaN	2578.32	1711.75	2607.7	2073.18	6895.24	2059.56
Q62219;Q62219-2;Q62219-3;Q62219-4;Q62219-5;Q62219-7;Q62219-9	Tgfb1i1	Transforming growth factor beta-1-induced transcript 1 protein;Isoform 2 of Transforming growth factor beta-1-induced transcript 1 protein;Isoform 3 of Transforming growth factor beta-1-induced transcript 1 protein;Isoform 4 of Transforming growth factor beta-1-induced transcript 1 protein;Isoform 5 of Transforming growth factor beta-1-induced transcript 1 protein;Isoform 7 of Transforming growth…	TGFI1_MOUSE	1	50100.54;50100.54-2;50100.54-3;50100.54-4;50100.54-5;50100.54-7;50100.54-9	NaN	NaN	NaN	NaN	NaN	NaN	3202.83	NaN	NaN
Q62226	Shh	Sonic hedgehog protein	SHH_MOUSE	1	47773.5	54638.7	32120.9	68095.8	17539.1	NaN	11668.2	NaN	NaN	NaN
Q62241	Snrpc	U1 small nuclear ribonucleoprotein C	RU1C_MOUSE	1	17363.6	16889.1	9117.64	11695.4	5752.73	5502.92	3253.63	1630.28	2953.45	2362.08
Q62261;Q62261-2	Sptbn1	Spectrin beta chain, non-erythrocytic 1;Isoform 2 of Spectrin beta chain, non-erythrocytic 1	SPTB2_MOUSE	24	274223.06;274223.06-2	11186.4	8587.88	13514.5	4709.13	4496.02	5123.85	2318.96	1134.48	2460
Q62267	Sprr1b	Cornifin-B	SPR1B_MOUSE	1	16636.4	NaN	NaN	21270.3	NaN	10336.4	1074.43	NaN	NaN	NaN
Q62280	Ss18	Protein SSXT	SSXT_MOUSE	2	45864.2	40752.8	27116.1	51415	198642	165035	147332	24831.7	115014	74675.6
Q62313	Tgoln1	Trans-Golgi network integral membrane protein 1	TGON1_MOUSE	13	37848.3	3490.61	3220.79	4792.69	11062.2	12564	9471.27	34901.2	11995.8	43309.4
Q62318	Trim28	Transcription intermediary factor 1-beta	TIF1B_MOUSE	2	88847	6651.92	3657.47	9372.98	3852.86	2579.46	3880.81	1279.83	NaN	969.142
Q62348	Tsn	Translin	TSN_MOUSE	1	26200.9	1724.46	1077.65	NaN	1194.82	947.442	1346.98	715.417	919.461	485.649
Q62356	Fstl1	Follistatin-related protein 1	FSTL1_MOUSE	1	34553.9	NaN	1400.57	NaN	NaN	NaN	412.32	1467.35	NaN	2389.32
Q62376	Snrnp70	U1 small nuclear ribonucleoprotein 70 kDa	RU17_MOUSE	1	51992.1	9084.52	9000.26	9500.78	NaN	NaN	NaN	NaN	1458.22	NaN
Q62384	Zpr1	Zinc finger protein ZPR1	ZPR1_MOUSE	6	50715	NaN	NaN	NaN	NaN	NaN	NaN	6521.38	NaN	6638.13
Q62388	Atm	Serine-protein kinase ATM	ATM_MOUSE	2	349418	12062	23805.9	17716.8	4005.09	3367.72	4060.95	13823.6	19958.9	11788.2
Q62393;Q62393-2;Q62393-3	Tpd52	Tumor protein D52;Isoform 2 of Tumor protein D52;Isoform 3 of Tumor protein D52	TPD52_MOUSE	4	24312.99;24312.99-2;24312.99-3	NaN	NaN	NaN	NaN	NaN	NaN	9989.97	NaN	8658.65
Q62398	Cnga2	Cyclic nucleotide-gated olfactory channel	CNGA2_MOUSE	1	76192.6	3374.6	2211.7	NaN	8295.44	7541.66	12580.5	6304	5366.44	7466.41
Q62418;Q62418-2;Q62418-3	Dbnl	Drebrin-like protein;Isoform 2 of Drebrin-like protein;Isoform 3 of Drebrin-like protein	DBNL_MOUSE	2	48699.57;48699.57-2;48699.57-3	NaN	NaN	NaN	2210.5	NaN	2018.1	1670.05	NaN	NaN
Q62425	Ndufa4	Cytochrome c oxidase subunit NDUFA4	NDUA4_MOUSE	3	9326.79	129383	87794.8	80199.8	65595.3	59996	58792.3	44127	87610	33795.1
Q62426	Cstb	Cystatin-B	CYTB_MOUSE	6	11045.6	13439.9	9003.36	14982.2	25767.7	28855.5	38368	268045	503463	404730
Q62446	Fkbp3	Peptidyl-prolyl cis-trans isomerase FKBP3	FKBP3_MOUSE	3	25147.8	NaN	3773.61	NaN	945.601	1304.63	2259.51	583.743	2924.34	695.293
Q62448;Q62448-2	Eif4g2	Eukaryotic translation initiation factor 4 gamma 2;Isoform 2 of Eukaryotic translation initiation factor 4 gamma 2	IF4G2_MOUSE	6	102105.53;102105.53-2	12909.3	5918.14	10232.4	9191.87	10914.7	6170.15	2425.85	13409.4	5628.23
Q62452	Ugt1a9	UDP-glucuronosyltransferase 1A9	UD19_MOUSE	5	60008	16427.2	11350.5	10861.5	2906.32	3125.59	3440.22	1216.86	1040.52	NaN
Q62465	Vat1	Synaptic vesicle membrane protein VAT-1 homolog	VAT1_MOUSE	2	43096.6	37659.8	23294.2	41932.9	11362.8	10868.6	8915.51	2901.59	4347.09	2713.4
Q62523	Zyx	Zyxin	ZYX_MOUSE	13	60545.9	8591.81	6455.97	11519.8	17614.6	15227.6	16340.4	36501	21849.2	45987.6
Q63810;Q63810-2	Ppp3r1	Calcineurin subunit B type 1;Isoform 2 of Calcineurin subunit B type 1	CANB1_MOUSE	7	19299.9;19299.9-2	11201.3	22337.5	111386	437698	280842	401924	154009	141098	118066
Q63836	Selenbp2	Selenium-binding protein 2	SBP2_MOUSE	43	52610	1.23496e+06	443741	1974416	29908282	42298796	23448554	11985588	29642450	16157551
Q63844	Mapk3	Mitogen-activated protein kinase 3	MK03_MOUSE	1	43066.5	1132.85	699.093	NaN	NaN	NaN	NaN	NaN	NaN	NaN
Q63880;Q63880-2	Ces3a	Carboxylesterase 3A;Isoform 2 of Carboxylesterase 3A	EST3A_MOUSE	5	63317.72;63317.72-2	494429	457967	420237	114908	107618	98141.2	31341.3	20479.7	56818.4
Q63886	Ugt1a1	UDP-glucuronosyltransferase 1A1	UD11_MOUSE	7	60047.3	8891.49	11728.1	7425.93	3000	2169.53	2472.35	1250.37	NaN	NaN
Q63918	Cavin2	Caveolae-associated protein 2	CAVN2_MOUSE	6	46763.9	10738.9	6852.4	12187	6185.96	4660.98	2695.04	756.19	NaN	NaN
Q64105	Spr	Sepiapterin reductase	SPRE_MOUSE	12	27883	51489.1	49035.6	51463.1	33439.2	32443.1	24558.8	168354	690272	302005
Q64152;Q64152-2	Btf3	Transcription factor BTF3;Isoform 2 of Transcription factor BTF3	BTF3_MOUSE	1	22030.8;22030.8-2	3884.7	2990.22	3080.83	938.958	567.166	480.744	3812.6	273.439	3987.65
Q64176	Ces1e	Carboxylesterase 1E	EST1E_MOUSE	7	61581.7	19190.7	11043.5	20717	9143.84	10157.7	7735.84	3830.63	7093.54	4213.8
Q64191	Aga	N(4)-(beta-N-acetylglucosaminyl)-L-asparaginase	ASPG_MOUSE	8	37022	NaN	NaN	12866.9	79832.3	74136	86110.5	101680	199335	137747
Q64213;Q64213-2;Q64213-3	Sf1	Splicing factor 1;Isoform CW17E of Splicing factor 1;Isoform 3 of Splicing factor 1	SF01_MOUSE	3	70402.99;70402.99-2;70402.99-3	NaN	NaN	NaN	1101.61	1264.18	778.19	5928.8	NaN	6044.95
Q64291	Krt12	Keratin, type I cytoskeletal 12	K1C12_MOUSE	1	52464.3	NaN	NaN	NaN	NaN	2920.04	NaN	NaN	NaN	6629.42
Q64314;Q64314-2	Cd34	Hematopoietic progenitor cell antigen CD34;Isoform Short of Hematopoietic progenitor cell antigen CD34	CD34_MOUSE	1	40982.62;40982.62-2	NaN	NaN	NaN	NaN	NaN	NaN	240.776	NaN	NaN
Q64327	Mea1	Male-enhanced antigen 1	MEA1_MOUSE	1	18584.1	NaN	NaN	NaN	NaN	NaN	NaN	1951.87	NaN	NaN
Q64337-2	Sqstm1	Isoform 2 of Sequestosome-1	SQSTM_MOUSE	1	44192.4	4680.49	4006.2	NaN	1789.53	1706.89	2384.06	1398.71	974.796	NaN
Q64339	Isg15	Ubiquitin-like protein ISG15	ISG15_MOUSE	1	17897.6	NaN	4992.09	NaN	3693.41	6020.22	4822.38	3932.76	10074.6	2916.46
Q64374	Rgn	Regucalcin	RGN_MOUSE	41	33406.8	328786	107190	457427	4.07251e+06	5811210	3.28017e+06	3.05933e+06	8931978	3.71248e+06
Q64433	Hspe1	10 kDa heat shock protein, mitochondrial	CH10_MOUSE	9	10962.7	214462	195667	181265	145425	139387	121095	166886	219126	163397
Q64435	Ugt1a6	UDP-glucuronosyltransferase 1-6	UD16_MOUSE	6	60438.6	54905.1	30115.3	58511.6	6451.81	4739.02	6206.7	4626.79	3505.28	4043.66
Q64437	Adh7	All-trans-retinol dehydrogenase [NAD(+)] ADH7	ADH7_MOUSE	1	39904.3	NaN	NaN	3471.42	NaN	NaN	NaN	NaN	NaN	NaN
Q64442	Sord	Sorbitol dehydrogenase	DHSO_MOUSE	23	38249.4	132926	105978	105739	50614.1	42734.6	47629.9	263893	831283	315525
Q64455	Ptprj	Receptor-type tyrosine-protein phosphatase eta	PTPRJ_MOUSE	2	136769	NaN	NaN	NaN	NaN	NaN	NaN	1697.68	3107.52	1432.54
Q64458	Cyp2c29	Cytochrome P450 2C29	CP2CT_MOUSE	15	55715.8	28202	30856.4	25059.6	12350.7	10895.1	11253.2	4712.28	5066.29	4058.4
Q64459	Cyp3a11	Cytochrome P450 3A11	CP3AB_MOUSE	10	57854.5	96315.3	95694	93999.8	61308.1	50015.2	48209.2	14425.8	30545	13225.7
Q64462	Cyp4b1	Cytochrome P450 4B1	CP4B1_MOUSE	2	58900.3	28427.9	17094.7	NaN	NaN	4720.86	5188.15	2208.36	NaN	NaN
Q64464	Cyp3a13	Cytochrome P450 3A13	CP3AD_MOUSE	3	57492.2	55374.2	41478.2	61608.3	28174.8	28209.7	29759	11706.6	23458.9	11192.2
Q64471	Gstt1	Glutathione S-transferase theta-1	GSTT1_MOUSE	4	27374.2	13131.8	11277.8	5770.2	3520.53	NaN	2780.61	10619.7	2.07357e+06	NaN
Q64514;Q64514-2	Tpp2	Tripeptidyl-peptidase 2;Isoform Short of Tripeptidyl-peptidase 2	TPP2_MOUSE	5	139878.81;139878.81-2	9485.1	4574.35	5568.78	1757.19	1470.96	2698.1	1836.84	NaN	NaN
Q64516;Q64516-1;Q64516-2	Gk	Glycerol kinase;Isoform 1 of Glycerol kinase;Isoform 2 of Glycerol kinase	GLPK_MOUSE	7	61227.44;61227.44-1;61227.44-2	8779.54	8155.69	7212.81	3430.24	2932.33	3108.04	5188.51	4384.07	3880.86
Q64520	Guk1	Guanylate kinase	KGUA_MOUSE	14	21917.9	1269.55	997.47	1960.69	57785.9	86735.1	53662	3283.95	1279.85	2759.02
Q64521	Gpd2	Glycerol-3-phosphate dehydrogenase, mitochondrial	GPDM_MOUSE	9	80953.7	24502.6	12368.1	9580.03	6773.76	5996.41	7049.41	3140.83	11608.1	2255.21
Q64669	Nqo1	NAD(P)H dehydrogenase [quinone] 1	NQO1_MOUSE	6	30959.7	NaN	1562.71	NaN	2279.48	656.84	NaN	13094.9	67153.3	22938
Q64674	Srm	Spermidine synthase	SPEE_MOUSE	3	33994.9	15450.9	39182.5	9372.31	NaN	9131.47	7823.64	2426.62	4837.37	NaN
Q64727	Vcl	Vinculin	VINC_MOUSE	22	116717	19294.8	16480.1	32405.3	9174.95	8609.65	9729.45	6635.99	7463.12	5661.46
Q64737	Gart	Trifunctional purine biosynthetic protein adenosine-3	PUR2_MOUSE	16	107503	2.43862	0.966396	NaN	19125	42025.7	21651.1	3587.03	NaN	4207.28
Q64FW2	Retsat	All-trans-retinol 13,14-reductase	RETST_MOUSE	6	67334.5	30542.6	15467.2	26989.7	286.167	NaN	1000.56	127.371	NaN	NaN
Q65Z40	Wapl	Wings apart-like protein homolog	WAPL_MOUSE	1	134070	232581	48827.6	40671.7	14617.3	3886.21	9246.6	3602.78	13131.1	6546.1
Q68FD5	Cltc	Clathrin heavy chain 1	CLH1_MOUSE	20	191557	36973.1	30692.1	29048.6	13983.5	12457.2	13620.8	6138.09	2776.17	5890.6
Q68FH4	Galk2	N-acetylgalactosamine kinase	GALK2_MOUSE	3	50503.2	NaN	0.615687	NaN	NaN	447.587	NaN	635.46	NaN	NaN
Q68FL4	Ahcyl2	Putative adenosylhomocysteinase 3	SAHH3_MOUSE	4	66899.4	65353.4	33372.3	55638.2	12543.4	10400.9	10097.3	3226.77	7913.34	3635.1
Q69ZP3-2	Pnkd	Isoform 2 of Probable hydrolase PNKD	PNKD_MOUSE	1	15585.8	NaN	NaN	NaN	NaN	NaN	765.22	1483.75	1414.59	1311.93
Q69ZQ2	Isy1	Pre-mRNA-splicing factor ISY1 homolog	ISY1_MOUSE	2	32989.2	NaN	NaN	NaN	NaN	NaN	NaN	1842.67	NaN	1843.23
Q69ZR9;Q69ZR9-2	Tasor	Protein TASOR;Isoform 2 of Protein TASOR	TASOR_MOUSE	1	181396.47;181396.47-2	NaN	NaN	NaN	NaN	NaN	NaN	2402.16	4780.04	2417.81
Q69ZS0;Q69ZS0-2;Q69ZS0-3	Pdzrn3	E3 ubiquitin-protein ligase PDZRN3;Isoform 2 of E3 ubiquitin-protein ligase PDZRN3;Isoform 3 of E3 ubiquitin-protein ligase PDZRN3	PZRN3_MOUSE	1	119401.13;119401.13-2;119401.13-3	NaN	NaN	NaN	NaN	73413.3	NaN	46864.2	177488	96610.4
Q6A028	Swap70	Switch-associated protein 70	SWP70_MOUSE	1	68995.9	NaN	NaN	NaN	1632.57	NaN	NaN	1449.6	NaN	1652.4
Q6A065;Q6A065-2;Q80U49;Q80U49-2	Cep170;Cep170;Cep170b;Cep170b	Centrosomal protein of 170 kDa;Isoform 2 of Centrosomal protein of 170 kDa;Centrosomal protein of 170 kDa protein B;Isoform 2 of Centrosomal protein of 170 kDa protein B	CE170_MOUSE;CE170_MOUSE;C170B_MOUSE;C170B_MOUSE	1	175049.8;175049.8-2;170820.83;170820.83-2	7554.15	3276.39	NaN	1775.94	3446.74	NaN	17878.3	NaN	26959.2
Q6A068	Cdc5l	Cell division cycle 5-like protein	CDC5L_MOUSE	2	92189.5	5673.33	2629.5	2497.1	2664.78	2354.23	2475.46	1011.21	2058.1	NaN
Q6A0A2;Q6A0A2-2;Q6A0A2-3	Larp4b	La-related protein 4B;Isoform 2 of La-related protein 4B;Isoform 3 of La-related protein 4B	LAR4B_MOUSE	2	81627.33;81627.33-2;81627.33-3	45035.8	24758.4	58885.7	18102.5	14790.4	10470.4	2231.53	7434.57	2812.98
Q6A0A9	FAM120A	Constitutive coactivator of PPAR-gamma-like protein 1	F120A_MOUSE	9	121646	9696.88	5100.11	13114.7	8488.18	7627.99	6439.41	3423.94	5610.57	6176.44
Q6A4J8;Q6A4J8-2;Q6A4J8-3	Usp7	Ubiquitin carboxyl-terminal hydrolase 7;Isoform 2 of Ubiquitin carboxyl-terminal hydrolase 7;Isoform 3 of Ubiquitin carboxyl-terminal hydrolase 7	UBP7_MOUSE	2	128475.15;128475.15-2;128475.15-3	NaN	NaN	6618.45	NaN	NaN	NaN	NaN	NaN	NaN
Q6BCL1	Pram1	PML-RARA-regulated adapter molecule 1	PRAM_MOUSE	1	75508.1	12726.1	12190.9	28406.4	16531.6	24942.8	14869.5	7161.91	14376.8	9787.7
Q6DIC0	Smarca2	Probable global transcription activator SNF2L2	SMCA2_MOUSE	2	180253	4.03353	598.4	890.943	1592.62	1079.92	971.216	440.668	1652.12	836.444
Q6DYE8	Enpp3	Ectonucleotide pyrophosphatase/phosphodiesterase family member 3	ENPP3_MOUSE	4	98662.4	NaN	NaN	NaN	NaN	NaN	NaN	3428.55	2961.35	4200.14
Q6IFX2	Krt42	Keratin, type I cytoskeletal 42	K1C42_MOUSE	9	50133.1	7204.24	102124	1.75539e+06	11222.7	566524	61757.9	NaN	NaN	9864.59
Q6IFZ6	Krt77	Keratin, type II cytoskeletal 1b	K2C1B_MOUSE	3	61358.8	NaN	41788.3	83216.9	NaN	14892.1	11229.4	NaN	NaN	NaN
Q6IME9	Krt72	Keratin, type II cytoskeletal 72	K2C72_MOUSE	1	56750.3	NaN	1.87562	26196.1	NaN	NaN	NaN	NaN	NaN	NaN
Q6IRU2	Tpm4	Tropomyosin alpha-4 chain	TPM4_MOUSE	13	28467.7	4670.92	5067.43	9901.58	2782.61	3302.24	3566.89	43766.1	2682.64	46165.7
Q6IRU5-2	Cltb	Isoform 2 of Clathrin light chain B	CLCB_MOUSE	12	23174.3	5654.23	7623.12	8002.38	26615.7	26890.7	72240.7	213121	54941.8	263917
Q6KCD5;Q6KCD5-2	Nipbl	Nipped-B-like protein;Isoform 2 of Nipped-B-like protein	NIPBL_MOUSE	1	315450.26;315450.26-2	NaN	NaN	NaN	NaN	NaN	NaN	3421.88	1622.59	3605.86
Q6NS82;Q6NS82-2;Q6NS82-3	Retreg2	Reticulophagy regulator 2;Isoform 2 of Reticulophagy regulator 2;Isoform 3 of Reticulophagy regulator 2	RETR2_MOUSE	1	57541.77;57541.77-2;57541.77-3	6377.19	5460.72	5792.52	2102.64	2640.02	2175.3	1531.35	NaN	NaN
Q6NSR8	Npepl1	Probable aminopeptidase NPEPL1	PEPL1_MOUSE	4	55940	NaN	5485.91	6786.19	863.401	28142.5	1396.39	15993.3	5161.2	23856.4
Q6NSW3;Q6NSW3-2;Q6NSW3-3;Q6NSW3-4	Sphkap	A-kinase anchor protein SPHKAP;Isoform 2 of A-kinase anchor protein SPHKAP;Isoform 3 of A-kinase anchor protein SPHKAP;Isoform 4 of A-kinase anchor protein SPHKAP	SPKAP_MOUSE	1	185094.62;185094.62-2;185094.62-3;185094.62-4	16909.8	10604.3	15989.7	8079.99	9204.26	5981.86	2710.91	6535.33	3802.83
Q6NT99	Dusp23	Dual specificity protein phosphatase 23	DUS23_MOUSE	1	16637.2	14777.8	11985.9	NaN	NaN	NaN	NaN	NaN	NaN	NaN
Q6NV83;Q6NV83-2;Q6NV83-3	U2surp	U2 snRNP-associated SURP motif-containing protein;Isoform 2 of U2 snRNP-associated SURP motif-containing protein;Isoform 3 of U2 snRNP-associated SURP motif-containing protein	SR140_MOUSE	1	118260.73;118260.73-2;118260.73-3	11251.5	9425.39	NaN	3684.85	NaN	3171.04	1510.84	NaN	NaN
Q6NWW9	Fndc3b	Fibronectin type III domain-containing protein 3B	FND3B_MOUSE	1	132764	NaN	NaN	NaN	NaN	NaN	NaN	15182.2	70264.4	61086.1
Q6NXH9	Krt73	Keratin, type II cytoskeletal 73	K2C73_MOUSE	2	58911.4	104964	1.24101e+06	34306660	213682	1.13815e+06	745361	15044.1	30154.4	75543.6
Q6NXI6;Q6NXI6-2	Rprd2	Regulation of nuclear pre-mRNA domain-containing protein 2;Isoform 2 of Regulation of nuclear pre-mRNA domain-containing protein 2	RPRD2_MOUSE	1	156585.81;156585.81-2	NaN	NaN	NaN	445.206	663.73	675.201	NaN	NaN	1028.09
Q6NXJ0	Wwc2	Protein WWC2	WWC2_MOUSE	1	132620	NaN	NaN	NaN	NaN	NaN	NaN	62191.4	NaN	71239.9
Q6NXN1;Q6NXN1-2	Szrd1	SUZ domain-containing protein 1;Isoform 2 of SUZ domain-containing protein 1	SZRD1_MOUSE	6	16998.04;16998.04-2	NaN	NaN	NaN	5490.71	5597.41	4216.13	24716.5	37342.6	25315.5
Q6NZC7	Sec23ip	SEC23-interacting protein	S23IP_MOUSE	1	110780	NaN	NaN	NaN	NaN	NaN	NaN	1850.48	7722.51	3197.59
Q6NZJ6;Q6NZJ6-2	Eif4g1	Eukaryotic translation initiation factor 4 gamma 1;Isoform 2 of Eukaryotic translation initiation factor 4 gamma 1	IF4G1_MOUSE	12	176076.84;176076.84-2	21287.7	16484.8	11244.8	12449.1	11283.6	7974.85	6289.99	11430.7	7739.26
Q6P069;Q6P069-2	Sri	Sorcin;Isoform 2 of Sorcin	SORCN_MOUSE	3	21627.26;21627.26-2	8675.23	7990.45	7203.3	4482.8	NaN	4478.18	13267.9	13717.9	13368.1
Q6P1B1	Xpnpep1	Xaa-Pro aminopeptidase 1	XPP1_MOUSE	3	69591.3	7997.64	5645.41	8563.7	5158.55	5095.51	3701.85	1616.39	NaN	NaN
Q6P3A8	Bckdhb	2-oxoisovalerate dehydrogenase subunit beta, mitochondrial	ODBB_MOUSE	9	42880.3	32761.7	22801.9	28264.7	4480.58	1299.01	4487.98	2309.2	NaN	3689.1
Q6P3B2	Ubald1	UBA-like domain-containing protein 1	UBAD1_MOUSE	2	18910.1	19649.4	10943.8	26232	4814.92	2886.12	3593.42	3731.77	4062.62	3479.87
Q6P542	Abcf1	ATP-binding cassette sub-family F member 1	ABCF1_MOUSE	3	94945.4	NaN	NaN	NaN	689.091	439.672	559.926	281.269	NaN	269.143
Q6P5D3;Q6P5D3-2;Q6P5D3-3	Dhx57	Putative ATP-dependent RNA helicase DHX57;Isoform 2 of Putative ATP-dependent RNA helicase DHX57;Isoform 3 of Putative ATP-dependent RNA helicase DHX57	DHX57_MOUSE	1	155762.36;155762.36-2;155762.36-3	NaN	NaN	NaN	NaN	NaN	NaN	863.482	NaN	744.72
Q6P5E4	Uggt1	UDP-glucose:glycoprotein glucosyltransferase 1	UGGG1_MOUSE	5	176434	16098.9	10169.1	10025.1	NaN	NaN	NaN	26057.4	75815	28749.3
Q6P5F9	Xpo1	Exportin-1	XPO1_MOUSE	2	123093	12043.9	9569.53	16463.1	1688.62	2108.22	2683.96	NaN	NaN	NaN
Q6P5G6	Ubxn7	UBX domain-containing protein 7	UBXN7_MOUSE	1	52164.3	1736.76	1231.52	1821.64	NaN	NaN	518.143	NaN	8833.2	NaN
Q6P5U7	Nwd2	NACHT and WD repeat domain-containing protein 2	NWD2_MOUSE	1	197414	NaN	NaN	NaN	1638.34	43109.8	1716.94	1750.44	21885.2	5904.71
Q6P6M7	Sepsecs	O-phosphoseryl-tRNA(Sec) selenium transferase	SPCS_MOUSE	1	55325.9	NaN	NaN	NaN	2377.45	2329.2	1174.25	1227.98	1106.08	1108.04
Q6P8I4	Pcnp	PEST proteolytic signal-containing nuclear protein	PCNP_MOUSE	9	18962.9	14215.7	8036.01	35089.4	21711.6	13499	15214.8	21549.8	22308.4	23874.8
Q6P8J2	Sat2	Thialysine N-epsilon-acetyltransferase	SAT2_MOUSE	2	19305.1	NaN	NaN	827.6	362.802	NaN	749.549	NaN	NaN	NaN
Q6P8K8	Cpa4	Carboxypeptidase A4	CBPA4_MOUSE	1	47338.6	NaN	NaN	43253.4	NaN	1087.96	NaN	NaN	NaN	NaN
Q6P9Q6;Q6P9Q6-2	Fkbp15	FK506-binding protein 15;Isoform B of FK506-binding protein 15	FKB15_MOUSE	4	132960.83;132960.83-2	NaN	1626.71	NaN	802.492	819.53	575.516	1938.62	NaN	1029.82
Q6P9R2	Oxsr1	Serine/threonine-protein kinase OSR1	OXSR1_MOUSE	3	58213.5	12498.6	9811.82	11464.9	6667.6	5159.46	5351.62	2609.36	3410.27	1433.81
Q6PA06	Atl2	Atlastin-2	ATLA2_MOUSE	5	66224.1	4066.89	1674.19	3941.76	3008.45	2017.6	1959.27	1079.56	1971.22	928.083
Q6PAM1;Q6PAM1-2	Txlna	Alpha-taxilin;Isoform 2 of Alpha-taxilin	TXLNA_MOUSE	2	62368.74;62368.74-2	NaN	NaN	NaN	3990.15	3736.88	3135.85	2607.23	4421.12	3213.76
Q6PB66	Lrpprc	Leucine-rich PPR motif-containing protein, mitochondrial	LPPRC_MOUSE	23	156615	27434.6	15886.1	19590.5	7976.69	7990.7	7023.93	2609.23	2895.18	2015.32
Q6PCP7	Gpr156	Probable G-protein coupled receptor 156	GP156_MOUSE	1	87040.5	7585.32	9400.02	NaN	7079.66	NaN	10542.6	72712.2	35150.9	77000.6
Q6PDG5;Q6PDG5-2	Smarcc2	SWI/SNF complex subunit SMARCC2;Isoform 2 of SWI/SNF complex subunit SMARCC2	SMRC2_MOUSE	4	132604.06;132604.06-2	7.1642	4.47498	6.09732	NaN	629.044	245.652	1243.94	498.282	946.848
Q6PDI6;Q6PDI6-3	Mindy2	Ubiquitin carboxyl-terminal hydrolase MINDY-2;Isoform 3 of Ubiquitin carboxyl-terminal hydrolase MINDY-2	MINY2_MOUSE	1	65636.64;65636.64-3	4760.55	3380.38	5660.51	4684.33	4870.29	3855.52	NaN	NaN	NaN
Q6PDJ1;Q6PDJ1-2	Cachd1	VWFA and cache domain-containing protein 1;Isoform 2 of VWFA and cache domain-containing protein 1	CAHD1_MOUSE	1	143812.43;143812.43-2	5676.14	6325.18	3991.44	3031.51	NaN	3270.77	NaN	NaN	NaN
Q6PDM2;Q6PDM2-2;Q6PDM2-3	Srsf1	Serine/arginine-rich splicing factor 1;Isoform 2 of Serine/arginine-rich splicing factor 1;Isoform 3 of Serine/arginine-rich splicing factor 1	SRSF1_MOUSE	1	27744.57;27744.57-2;27744.57-3	1715.29	4000.32	NaN	2500.06	2247.21	1347.65	NaN	NaN	NaN
Q6PDN3;Q6PDN3-3	Mylk	Myosin light chain kinase, smooth muscle;Isoform 3 of Myosin light chain kinase, smooth muscle	MYLK_MOUSE	5	212925.42;212925.42-3	5851.12	2248.41	2847.63	2487.37	3483.35	2271.37	2390.59	5185.76	1970.03
Q6PDY2	Ado	2-aminoethanethiol dioxygenase	AEDO_MOUSE	3	28372.4	NaN	NaN	NaN	NaN	NaN	NaN	2570.46	NaN	1340.1
Q6PEB6	Mob4	MOB-like protein phocein	PHOCN_MOUSE	1	26032.4	NaN	NaN	NaN	1080.22	NaN	960.081	NaN	NaN	NaN
Q6PEV3	Wipf2	WAS/WASL-interacting protein family member 2	WIPF2_MOUSE	1	46297.5	36245.6	25223.6	34246.3	7052.84	NaN	NaN	NaN	2094.58	NaN
Q6PGD0	Atraid	All-trans retinoic acid-induced differentiation factor	ARAID_MOUSE	2	23857.5	NaN	NaN	NaN	5199.55	8081.47	5364.26	6033.13	5190.36	5808.06
Q6PGH2	Jpt2	Jupiter microtubule associated homolog 2	JUPI2_MOUSE	8	20020.1	5578	3667.64	16126.9	30551.2	29808.3	23664.6	30707.1	66584.9	38138.8
Q6PGL7;Q6PGL7-2	Washc2	WASH complex subunit 2;Isoform 2 of WASH complex subunit 2	WASC2_MOUSE	3	145310.84;145310.84-2	NaN	NaN	NaN	NaN	NaN	769.519	482.563	1095.74	575.129
Q6PHN9	Rab35	Ras-related protein Rab-35	RAB35_MOUSE	8	23025.2	371316	256056	503368	1.0473e+06	1.09996e+06	1.36357e+06	3.93061e+06	4213518	3.71622e+06
Q6PNC0	Dmxl1	DmX-like protein 1	DMXL1_MOUSE	2	336008	NaN	15225.7	NaN	13220	9803.52	5703.62	40487.7	74940.7	38788.4
Q6QD59	Bnip1	Vesicle transport protein SEC20	SEC20_MOUSE	2	26175.3	9532.42	4429.81	5987.7	2141.56	1433.64	847.328	NaN	NaN	NaN
Q6QWF9;Q78WH7	Camk2n1;Camk2n2	Calcium/calmodulin-dependent protein kinase II inhibitor 1;Calcium/calmodulin-dependent protein kinase II inhibitor 2	CK2N1_MOUSE;CK2N2_MOUSE	2	8512.59;8627.74	NaN	NaN	NaN	5616.11	6423.53	3900.23	2033.94	2539.53	2739.48
Q6U7R4	Timd4	T-cell immunoglobulin and mucin domain-containing protein 4	TIMD4_MOUSE	1	37547.9	NaN	NaN	NaN	NaN	NaN	2376.43	10548.5	NaN	12697.6
Q6URW6;Q6URW6-2;Q6URW6-3	Myh14	Myosin-14;Isoform 2 of Myosin-14;Isoform 3 of Myosin-14	MYH14_MOUSE	6	228585.73;228585.73-2;228585.73-3	103436	60083.1	83529.7	23503.5	23852	20303.8	8056.65	18820.5	7397.62
Q6W8Q3	Pcp4l1	Purkinje cell protein 4-like protein 1	PC4L1_MOUSE	3	7502.34	NaN	NaN	NaN	21046.8	26102.4	21082.7	15547.5	24710.3	13745.4
Q6XVG2	Cyp2c54	Cytochrome P450 2C54	CP254_MOUSE	10	55857.8	12230.2	11074.6	12987.7	4819.22	3934.13	4493.46	818.447	710.568	307.495
Q6YGZ1	Hpse	Heparanase	HPSE_MOUSE	1	60065.5	3304.11	15101.1	NaN	3485.44	3529.68	NaN	NaN	2864.2	994.065
Q6ZPE2;Q6ZPE2-2	Sbf1	Myotubularin-related protein 5;Isoform 2 of Myotubularin-related protein 5	MTMR5_MOUSE	3	208692.63;208692.63-2	NaN	2124.81	NaN	9539.88	NaN	NaN	2800.94	NaN	NaN
Q6ZPT1;Q80TF4;Q80TF4-2;Q80TF4-3;Q80TF4-4;Q80TF4-5	Klhl9;Klhl13;Klhl13;Klhl13;Klhl13;Klhl13	Kelch-like protein 9;Kelch-like protein 13;Isoform 2 of Kelch-like protein 13;Isoform 3 of Kelch-like protein 13;Isoform 4 of Kelch-like protein 13;Isoform 5 of Kelch-like protein 13	KLHL9_MOUSE;KLH13_MOUSE;KLH13_MOUSE;KLH13_MOUSE;KLH13_MOUSE;KLH13_MOUSE	1	69399.59;73786.91;73786.91-2;73786.91-3;73786.91-4;73786.91-5	NaN	NaN	NaN	1415.14	2081.55	1096.34	573.227	782.208	642.571
Q6ZPZ3;Q6ZPZ3-2	Zc3h4	Zinc finger CCCH domain-containing protein 4;Isoform 2 of Zinc finger CCCH domain-containing protein 4	ZC3H4_MOUSE	2	140967.37;140967.37-2	NaN	NaN	NaN	1494.87	NaN	716.555	2191.87	7090.51	NaN
Q6ZQ38	Cand1	Cullin-associated NEDD8-dissociated protein 1	CAND1_MOUSE	13	136332	19655.4	12923.6	15234.1	5522.9	3611.18	4587.04	1383.33	1069.02	802.139
Q6ZQ58	Larp1	La-related protein 1	LARP1_MOUSE	5	121125	5761.96	4702.18	684322	4763.4	3912.14	3664.97	3577.48	11647.5	4112.57
Q6ZQI3	Mlec	Malectin	MLEC_MOUSE	5	32342.1	NaN	NaN	NaN	921.37	NaN	1382.15	403.787	NaN	814.157
Q6ZWM4	Lsm8	U6 snRNA-associated Sm-like protein LSm8	LSM8_MOUSE	3	10402.6	NaN	NaN	NaN	5946.33	6637.74	35143	61286.4	33708.1	78269.3
Q6ZWN5	Rps9	40S ribosomal protein S9	RS9_MOUSE	8	22591.4	12795.5	15920.4	7838.23	1971.96	1748.08	2083.71	1172.71	12277.2	5584.16
Q6ZWQ7	Spcs3	Signal peptidase complex subunit 3	SPCS3_MOUSE	1	20313.4	1867.63	3586.06	NaN	NaN	NaN	NaN	NaN	NaN	NaN
Q6ZWU9	Rps27	40S ribosomal protein S27	RS27_MOUSE	1	9461.12	3162.35	6388.88	NaN	NaN	NaN	NaN	NaN	NaN	NaN
Q6ZWV3	Rpl10	60S ribosomal protein L10	RL10_MOUSE	2	24603.9	NaN	4578.33	NaN	NaN	NaN	NaN	NaN	NaN	NaN
Q6ZWV7	Rpl35	60S ribosomal protein L35	RL35_MOUSE	1	14552.5	13316.4	29565.7	3126.51	NaN	NaN	NaN	NaN	NaN	NaN
Q6ZWX6	Eif2s1	Eukaryotic translation initiation factor 2 subunit 1	IF2A_MOUSE	4	36108.2	11953.5	14071.6	6693.61	3100.56	NaN	1477.75	4758.5	NaN	4173.3
Q6ZWY8	Tmsb10	Thymosin beta-10	TYB10_MOUSE	3	5025.67	111348	82072	271048	341784	420511	232926	73282.9	118417	77281.2
Q711T7	Nadsyn1	Glutamine-dependent NAD(+) synthetase	NADE_MOUSE	3	81652.5	NaN	NaN	32832.8	NaN	NaN	NaN	229.649	NaN	409.4
Q71FD5	Znrf2	E3 ubiquitin-protein ligase ZNRF2	ZNRF2_MOUSE	4	23705.3	NaN	NaN	NaN	3111.88	3240.12	1504.34	3452.28	2434.95	4185.41
Q71KT5	Tm7sf2	Delta(14)-sterol reductase TM7SF2	ERG24_MOUSE	2	46521	10453.5	4980.91	16859.1	2003.22	1727.81	1881.99	8380.4	NaN	10237.1
Q71LX4	Tln2	Talin-2	TLN2_MOUSE	4	253621	5560.94	4276.15	2906.66	937.058	2424.07	1436.71	73.6999	NaN	NaN
Q71RI9;Q71RI9-2	Kyat3	Kynurenine--oxoglutarate transaminase 3;Isoform 2 of Kynurenine--oxoglutarate transaminase 3	KAT3_MOUSE	7	51126.2;51126.2-2	18039.1	24565.3	19590.2	3488.48	4035.15	2438.11	1215.65	NaN	646.806
Q75N62	Gimap8	GTPase IMAP family member 8	GIMA8_MOUSE	1	76843.5	787.919	NaN	NaN	750.982	661.153	336.533	NaN	NaN	NaN
Q75N73;Q75N73-3	Slc39a14	Metal cation symporter ZIP14;Isoform 2 of Metal cation symporter ZIP14	S39AE_MOUSE	1	53961.85;53961.85-3	3676.39	3479.94	5227.39	NaN	1203.97	974.172	NaN	NaN	NaN
Q76MZ3	Ppp2r1a	Serine/threonine-protein phosphatase 2A 65 kDa regulatory subunit A alpha isoform	2AAA_MOUSE	9	65322.6	24966.2	12528.3	21644.2	5721.87	5352.37	5742.01	1250.7	616.032	1154.46
Q78DX7	Ros1	Proto-oncogene tyrosine-protein kinase ROS	ROS1_MOUSE	1	261967	102365	62178.4	95861.8	16462.9	22556.4	9438.95	NaN	8804.64	NaN
Q78HU7	Gypc	Glycophorin-C	GLPC_MOUSE	1	10328.9	59355.1	52388.4	94466.8	2354.65	2962.68	6171.82	9273.19	4529.84	4462.97
Q78IK2	Atp5mk	ATP synthase membrane subunit K, mitochondrial	ATPMK_MOUSE	2	6381.52	52185.7	54228.2	50733.1	9915.52	7792.61	6324.72	10180	32026.8	6402.77
Q78IK4	Apool	MICOS complex subunit Mic27	MIC27_MOUSE	4	29260.7	4004.14	3067.02	1002.65	4990.71	3090.34	5356.47	12710.3	37263.3	16174
Q78IQ7;Q78IQ7-2	Slc39a4	Zinc transporter ZIP4;Isoform 2 of Zinc transporter ZIP4	S39A4_MOUSE	2	71063.29;71063.29-2	725.115	NaN	NaN	466.547	279.734	561.545	1782.78	NaN	1884.43
Q78IS1	Tmed3	Transmembrane emp24 domain-containing protein 3	TMED3_MOUSE	1	25464.8	NaN	NaN	7500.36	NaN	NaN	NaN	NaN	NaN	NaN
Q78J03	Msrb2	Methionine-R-sulfoxide reductase B2, mitochondrial	MSRB2_MOUSE	5	19157	NaN	NaN	NaN	1560.9	1621.11	880.95	2574.14	5515.82	3821.35
Q78JT3	Haao	3-hydroxyanthranilate 3,4-dioxygenase	3HAO_MOUSE	22	32804.3	68637.4	70427.4	57375.3	17119.1	15498	17612.1	83704.9	247358	142054
Q78KK3	Slc22a18	Solute carrier family 22 member 18	S22AI_MOUSE	1	43012.6	4697.53	4724.18	NaN	903.131	NaN	814.707	436.646	NaN	NaN
Q78PG9	Ccdc25	Coiled-coil domain-containing protein 25	CCD25_MOUSE	2	24479.9	NaN	NaN	NaN	NaN	NaN	NaN	2198.17	733.705	1990.37
Q78PY7	Snd1	Staphylococcal nuclease domain-containing protein 1	SND1_MOUSE	22	102088	15025.4	14736.4	12791	6038.22	4308.13	5819.01	2845.41	3855.93	2407.4
Q78T54;Q78T54-2	Vma21	Vacuolar ATPase assembly integral membrane protein Vma21;Isoform 2 of Vacuolar ATPase assembly integral membrane protein Vma21	VMA21_MOUSE	1	11365.18;11365.18-2	6941.08	6513.77	13387.1	913.632	714.914	913.323	NaN	NaN	NaN
Q78XF5	Ostc	Oligosaccharyltransferase complex subunit OSTC	OSTC_MOUSE	1	16815.2	0.00968373	198.308	NaN	NaN	3.02678	NaN	NaN	NaN	NaN
Q791N7	Polr1h	DNA-directed RNA polymerase I subunit RPA12	RPA12_MOUSE	2	13649.5	7400.55	NaN	NaN	5569.04	5419.3	4630.64	4048.66	5494.96	4563.46
Q791T5;Q791T5-2	Mtch1	Mitochondrial carrier homolog 1;Isoform 2 of Mitochondrial carrier homolog 1	MTCH1_MOUSE	1	41565.33;41565.33-2	7998.02	5069.96	7644.03	3863.8	2876.83	3179.35	741.221	1628.34	NaN
Q791V5	Mtch2	Mitochondrial carrier homolog 2	MTCH2_MOUSE	2	33499.1	21676	28965.4	20234.7	6218.03	4697.98	5080.68	NaN	NaN	NaN
Q7M6Y3-5	Picalm	Isoform 5 of Phosphatidylinositol-binding clathrin assembly protein	PICAL_MOUSE	5	70981.8	14450	10030.5	22121.6	36722.5	22873.8	19650.2	8771.44	18833.6	13386.5
Q7M6Y6;Q7M6Y6-2	Mroh2b	Maestro heat-like repeat-containing protein family member 2B;Isoform 2 of Maestro heat-like repeat-containing protein family member 2B	MRO2B_MOUSE	1	180479.68;180479.68-2	NaN	NaN	NaN	1666.53	NaN	951.111	NaN	2060.67	NaN
Q7SIG6	Asap2	Arf-GAP with SH3 domain, ANK repeat and PH domain-containing protein 2	ASAP2_MOUSE	1	106805	56808.2	984811	11362929	16768.5	82059.8	78240.8	24437.7	25323.2	52214.8
Q7TMC8;Q7TMC8-2	Fcsk	L-fucose kinase;Isoform 2 of L-fucose kinase	FCSK_MOUSE	4	119267.32;119267.32-2	13006.3	4323.5	9511.63	2658.22	1984.79	1822.49	NaN	NaN	NaN
Q7TMF3	Ndufa12	NADH dehydrogenase [ubiquinone] 1 alpha subcomplex subunit 12	NDUAC_MOUSE	1	17086.4	5296.04	10992.6	860.331	479.424	NaN	NaN	NaN	NaN	NaN
Q7TMK9;Q7TMK9-2	Syncrip	Heterogeneous nuclear ribonucleoprotein Q;Isoform 2 of Heterogeneous nuclear ribonucleoprotein Q	HNRPQ_MOUSE	4	69632.64;69632.64-2	3282.51	3861.51	2506.07	1007.36	1146.14	901.133	1116.65	NaN	609.841
Q7TMM9	Tubb2a	Tubulin beta-2A chain	TBB2A_MOUSE	4	49907	29148	10080.4	23085.6	1725.89	1131.01	1787.12	1625.16	1293.07	1231.29
Q7TMR0	Prcp	Lysosomal Pro-X carboxypeptidase	PCP_MOUSE	2	55027.1	32515.6	17041.8	51760.4	13889.6	16779.5	12325.9	4561.78	4781.91	5468.33
Q7TMY8;Q7TMY8-3	Huwe1	E3 ubiquitin-protein ligase HUWE1;Isoform 3 of E3 ubiquitin-protein ligase HUWE1	HUWE1_MOUSE	9	482634.61;482634.61-3	1129.4	621.279	NaN	25009	3506.54	NaN	7662.97	8262.34	7567.22
Q7TNG5;Q7TNG5-2	Eml2	Echinoderm microtubule-associated protein-like 2;Isoform 2 of Echinoderm microtubule-associated protein-like 2	EMAL2_MOUSE	2	70733.73;70733.73-2	5345.8	3308.2	4705.26	NaN	NaN	1502.88	8454.9	NaN	NaN
Q7TNG8	Ldhd	Probable D-lactate dehydrogenase, mitochondrial	LDHD_MOUSE	9	51847.9	20065.2	11984	18459.4	4749.53	3907.31	4205.03	7730.09	6074.22	12555.4
Q7TNR9	Arhgef4	Rho guanine nucleotide exchange factor 4	ARHG4_MOUSE	1	56679.4	6955.13	4852.84	5714.67	6174.74	6154.56	5813.75	2741.1	5995.13	2635.24
Q7TNS2	Micos10	MICOS complex subunit Mic10	MIC10_MOUSE	2	8566.95	8608.82	8273.89	7486.8	2516.11	510.565	1754.71	15089.5	41657.1	19566
Q7TPC1	Cdsn	Corneodesmosin	CDSN_MOUSE	1	54313.1	NaN	NaN	476912	NaN	NaN	NaN	NaN	NaN	NaN
Q7TPR4	Actn1	Alpha-actinin-1	ACTN1_MOUSE	4	103068	16146.7	17028.9	16338.8	6102.8	4758.06	4038.21	1706.03	NaN	NaN
Q7TPV4	Mybbp1a	Myb-binding protein 1A	MBB1A_MOUSE	2	152037	9363.79	6270.99	NaN	2278.76	2742.43	3169.02	NaN	NaN	NaN
Q7TQH0-2	Atxn2l	Isoform 2 of Ataxin-2-like protein	ATX2L_MOUSE	8	113043	24505.8	16599.5	45376.8	20953.7	16786.4	15044	6676.57	25540.8	8870.6
Q7TSC1	Prrc2a	Protein PRRC2A	PRC2A_MOUSE	3	229203	NaN	NaN	NaN	2812.21	2029.08	1875.45	231.714	NaN	182.513
Q7TSF0;Q7TSF1	Dsg1c;Dsg1b	Desmoglein-1-gamma;Desmoglein-1-beta	DSG1C_MOUSE;DSG1B_MOUSE	3	100515.56;114454.05	882.704	31447.3	198858	3958.6	27787.8	16395.3	652.258	1528.29	2495.78
Q7TSH6;Q7TSH6-2;Q7TSH6-3	Scaf4	SR-related and CTD-associated factor 4;Isoform 2 of SR-related and CTD-associated factor 4;Isoform 3 of SR-related and CTD-associated factor 4	SCAF4_MOUSE	1	129055.56;129055.56-2;129055.56-3	NaN	NaN	NaN	1341.11	607.881	861.811	NaN	NaN	NaN
Q7TSI3	Ppp6r1	Serine/threonine-protein phosphatase 6 regulatory subunit 1	PP6R1_MOUSE	4	94527.2	15714.2	11720.8	19526.6	4890.71	2784.48	2502.92	695.39	1625.69	955.115
Q7TSJ6	Lats2	Serine/threonine-protein kinase LATS2	LATS2_MOUSE	1	115472	NaN	NaN	NaN	NaN	224.677	NaN	83.3542	1773.79	NaN
Q7TSV4	Pgm2	Phosphoglucomutase-2	PGM2_MOUSE	3	68747.7	8759.13	7236.14	80045.5	7249.03	9440.28	7665.17	12554.9	27583.6	15844
Q7TT45;Q99K70	Rragd;Rragc	Ras-related GTP-binding protein D;Ras-related GTP-binding protein C	RRAGD_MOUSE;RRAGC_MOUSE	1	51232.09;44120.86	3105.48	15145.8	NaN	3225.09	2938.69	2242.8	1833.55	1247.65	909.496
Q7TT50	Cdc42bpb	Serine/threonine-protein kinase MRCK beta	MRCKB_MOUSE	6	194753	NaN	NaN	NaN	821.268	1380.88	875.562	NaN	516.068	NaN
Q80SW1	Ahcyl1	S-adenosylhomocysteine hydrolase-like protein 1	SAHH2_MOUSE	1	58951.4	23295.4	16084.8	25176.6	7357.57	6629.86	5856.31	NaN	NaN	1615.21
Q80SY4	Mib1	E3 ubiquitin-protein ligase MIB1	MIB1_MOUSE	3	110088	4261.27	3289.1	NaN	1824.71	1198.57	1182.8	NaN	NaN	NaN
Q80SY5	Prpf38b	Pre-mRNA-splicing factor 38B	PR38B_MOUSE	1	63752.9	30106.8	14392	34374.9	52923.3	61465.4	43835.1	2750.48	NaN	NaN
Q80SZ7	Gng5	Guanine nucleotide-binding protein G(I)/G(S)/G(O) subunit gamma-5	GBG5_MOUSE	2	7318.47	10886.4	8809.59	10318.4	14000.1	15288.4	10631.5	16556.7	63436.4	15231.5
Q80T19	Hamp2	Hepcidin-2	HEPC2_MOUSE	5	9410.04	364287	193940	508385	137762	157804	143181	38280.5	91376.2	56882.2
Q80TE0	Rpap1	RNA polymerase II-associated protein 1	RPAP1_MOUSE	1	155270	NaN	68672.3	1.90763e+06	7304.48	456837	57345.5	NaN	NaN	2947.24
Q80U16;Q80U16-2;Q80U16-5;Q80U16-6;Q80U16-7	Ripor2	Rho family-interacting cell polarization regulator 2;Isoform 2 of Rho family-interacting cell polarization regulator 2;Isoform 5 of Rho family-interacting cell polarization regulator 2;Isoform 6 of Rho family-interacting cell polarization regulator 2;Isoform 7 of Rho family-interacting cell polarization regulator 2	RIPR2_MOUSE	1	118970.21;118970.21-2;118970.21-5;118970.21-6;118970.21-7	50795.9	60070.9	32608.8	20415.1	28552.8	34745.3	27815.2	47988.8	38423.1
Q80UG1;Q80UG1-2	Fads6	Fatty acid desaturase 6;Isoform 2 of Fatty acid desaturase 6	FADS6_MOUSE	2	38830.72;38830.72-2	74590.6	43110	67129.6	11158.6	8457.07	9260.17	9807.29	23352	8527.16
Q80UG2	Plxna4	Plexin-A4	PLXA4_MOUSE	1	212560	12562.8	3105.83	21380.3	5662.68	10928.6	6708.98	5590.2	26683	10472.2
Q80UG5	Septin9	Septin-9	SEPT9_MOUSE	10	65574.9	7977.4	5221.02	5836.44	4536.89	3538.92	2237.24	1211.6	NaN	1157.93
Q80UM3	Naa15	N-alpha-acetyltransferase 15, NatA auxiliary subunit	NAA15_MOUSE	3	100961	29763.9	12967.7	28980.9	9765.58	NaN	3298.51	5715.31	NaN	NaN
Q80UM7	Mogs	Mannosyl-oligosaccharide glucosidase	MOGS_MOUSE	2	91831.4	12922.1	8023.45	178699	NaN	NaN	NaN	NaN	NaN	NaN
Q80UU9	Pgrmc2	Membrane-associated progesterone receptor component 2	PGRC2_MOUSE	4	23334.1	105010	83047.8	104966	68227	59180.7	57783.3	50395.7	19379.5	29579.9
Q80V24	Vgll4	Transcription cofactor vestigial-like protein 4	VGLL4_MOUSE	1	30998.8	NaN	NaN	NaN	NaN	NaN	NaN	526.047	1416.9	597.975
Q80VD1	Fam98b	Protein FAM98B	FA98B_MOUSE	1	45349.1	6567.81	2920	NaN	NaN	NaN	1211.41	NaN	NaN	NaN
Q80VJ2	Sra1	Steroid receptor RNA activator 1	SRA1_MOUSE	2	24324.6	NaN	NaN	NaN	6963	4429.53	3367.19	2651.58	3595.72	2562.29
Q80VP1;Q80VP1-2	Epn1	Epsin-1;Isoform 2 of Epsin-1	EPN1_MOUSE	8	60212.09;60212.09-2	7271.46	6142.69	NaN	2946.15	2551.52	3161.17	15451.5	2689.22	18418
Q80VP5	Mtrfr	Mitochondrial translation release factor in rescue	MTRFR_MOUSE	1	20787.1	NaN	NaN	NaN	NaN	NaN	NaN	1526.96	NaN	1797.92
Q80VY2-2	Inka2	Isoform 2 of PAK4-inhibitor INKA2	INKA2_MOUSE	1	30862.9	NaN	NaN	NaN	2017.31	4147.4	4129.38	5256.88	2469.27	12118.2
Q80W21	Gstm7	Glutathione S-transferase Mu 7	GSTM7_MOUSE	3	25709.6	22464.1	15473.1	12497.1	4418.17	4825.54	3834.51	5217.3	NaN	4530.3
Q80W22	Thnsl2	Threonine synthase-like 2	THNS2_MOUSE	16	54188	939.278	4421.65	31239.6	1866	NaN	2361.44	13730.2	35902.4	17708.5
Q80W54	Zmpste24	CAAX prenyl protease 1 homolog	FACE1_MOUSE	3	54734.5	4183.87	2842.02	NaN	NaN	270.999	949.588	NaN	NaN	NaN
Q80W93;Q80W93-2	Hydin	Hydrocephalus-inducing protein;Isoform 2 of Hydrocephalus-inducing protein	HYDIN_MOUSE	1	581523.28;581523.28-2	16522.8	11455.1	20069.7	9883.74	32049.9	11832.1	7388.32	187323	27637.5
Q80WC7;Q80WC7-2	Agfg2	Arf-GAP domain and FG repeat-containing protein 2;Isoform 2 of Arf-GAP domain and FG repeat-containing protein 2	AGFG2_MOUSE	1	48968.03;48968.03-2	NaN	NaN	NaN	2100.02	NaN	1411.57	910.977	NaN	NaN
Q80WJ7	Mtdh	Protein LYRIC	LYRIC_MOUSE	4	63846	5411.86	6581.03	6522.48	2590.28	3073.15	2651.9	6158.59	5392.53	7613.05
Q80WQ2	Vac14	Protein VAC14 homolog	VAC14_MOUSE	2	88047.6	8130.94	5214.61	6854.26	NaN	NaN	377.661	NaN	NaN	NaN
Q80WQ6	Rhbdf2	Inactive rhomboid protein 2	RHDF2_MOUSE	1	93434.3	NaN	NaN	NaN	6136.05	7671.91	7536.45	NaN	NaN	NaN
Q80WR5		UPF0688 protein C1orf174 homolog	CA174_MOUSE	1	24774.3	NaN	NaN	NaN	491.619	NaN	NaN	451.757	NaN	784.071
Q80WW9	Ddrgk1	DDRGK domain-containing protein 1	DDRGK_MOUSE	3	35977.3	2543.29	3314.35	2086.44	8084.39	5003.27	4792.61	6519.08	10485.8	5895.87
Q80X19;Q80X19-2	Col14a1	Collagen alpha-1(XIV) chain;Isoform 2 of Collagen alpha-1(XIV) chain	COEA1_MOUSE	14	193012.71;193012.71-2	7362.24	NaN	9626.09	5915.72	5554.19	6502.34	6929.79	7284.04	9076.78
Q80X50;Q80X50-2;Q80X50-3;Q80X50-4;Q80X50-5	Ubap2l	Ubiquitin-associated protein 2-like;Isoform 2 of Ubiquitin-associated protein 2-like;Isoform 3 of Ubiquitin-associated protein 2-like;Isoform 4 of Ubiquitin-associated protein 2-like;Isoform 5 of Ubiquitin-associated protein 2-like	UBP2L_MOUSE	7	116799.02;116799.02-2;116799.02-3;116799.02-4;116799.02-5	744.259	4193.12	2114.73	1337.08	1347.64	831.029	522.014	1205.03	994.414
Q80X71	Tmem106b	Transmembrane protein 106B	T106B_MOUSE	2	31172.3	7133.14	7659.29	6431.42	3235.72	3171.31	2020.29	901.13	2519.16	1157.93
Q80X90	Flnb	Filamin-B	FLNB_MOUSE	17	277825	9837.09	8071.77	7979.09	5347.21	4716.4	6263.77	3408.92	4057.05	3236.54
Q80XD8	Prap1	Proline-rich acidic protein 1	PRAP1_MOUSE	1	16797.9	6764.92	3612.88	NaN	16311.1	15876.4	16496.7	9009.41	10976.5	12697.6
Q80XL6	Acad11	Acyl-CoA dehydrogenase family member 11	ACD11_MOUSE	14	87366.4	5593.21	8691.56	5505.69	3672.78	2775.55	3578.5	960.68	400.22	447.412
Q80XN0	Bdh1	D-beta-hydroxybutyrate dehydrogenase, mitochondrial	BDH_MOUSE	6	38299	2151.59	5777.81	NaN	2369.59	1629.16	2999.08	686.457	NaN	369.634
Q80XU3	Nucks1	Nuclear ubiquitous casein and cyclin-dependent kinase substrate 1	NUCKS_MOUSE	4	26313.3	2025.92	5028.21	1605.74	1391.07	1559.24	1705.45	80974	6562.46	69722.3
Q80Y14	Glrx5	Glutaredoxin-related protein 5, mitochondrial	GLRX5_MOUSE	7	16292.5	17151.2	11457.3	19862.5	21038.8	19978.1	27563.5	31356.5	27932.5	55331.4
Q80Y44	Ddx10	Probable ATP-dependent RNA helicase DDX10	DDX10_MOUSE	1	100739	NaN	10068.7	275811	1979.86	9053.7	5866.01	NaN	NaN	1550.24
Q80Y55	Bsdc1	BSD domain-containing protein 1	BSDC1_MOUSE	1	46952.7	NaN	2438.36	4065.07	2050.35	NaN	2639.11	NaN	NaN	NaN
Q80YC5	F12	Coagulation factor XII	FA12_MOUSE	2	65701.3	NaN	NaN	NaN	NaN	NaN	NaN	464.458	NaN	497.045
Q80YV4;Q80YV4-2;Q80YV4-3	Pank4	4'-phosphopantetheine phosphatase;Isoform 2 of 4'-phosphopantetheine phosphatase;Isoform 3 of 4'-phosphopantetheine phosphatase	PANK4_MOUSE	1	91522.07;91522.07-2;91522.07-3	NaN	1303.65	NaN	1737.22	2515.6	3829.21	NaN	NaN	NaN
Q80YX1;Q80YX1-2;Q80YX1-3;Q80YX1-4;Q80YX1-5	Tnc	Tenascin;Isoform 2 of Tenascin;Isoform 3 of Tenascin;Isoform 4 of Tenascin;Isoform 5 of Tenascin	TENA_MOUSE	4	231807.04;231807.04-2;231807.04-3;231807.04-4;231807.04-5	NaN	2128.95	NaN	5479.24	6870.84	5915.33	1766.08	4082.54	2898.66
Q80ZJ1	Rap2a	Ras-related protein Rap-2a	RAP2A_MOUSE	5	20642.5	NaN	NaN	NaN	27880.1	29073	39545.9	90284.9	54701.8	101582
Q80ZK0	Mrps10	28S ribosomal protein S10, mitochondrial	RT10_MOUSE	1	18697.7	1122.03	730.466	NaN	623.356	262.958	642.711	211.281	NaN	NaN
Q80ZS3	Mrps26	28S ribosomal protein S26, mitochondrial	RT26_MOUSE	1	23443.8	NaN	NaN	NaN	8953.53	5403.91	10043.9	NaN	NaN	2873.61
Q80ZU0	Arl5a	ADP-ribosylation factor-like protein 5A	ARL5A_MOUSE	3	20723.9	NaN	NaN	NaN	3142.76	3406.78	3635.16	8867.02	12318.2	10307.4
Q810U4;Q810U4-2;Q810U4-3	Nrcam	Neuronal cell adhesion molecule;Isoform 2 of Neuronal cell adhesion molecule;Isoform 3 of Neuronal cell adhesion molecule	NRCAM_MOUSE	1	138521.65;138521.65-2;138521.65-3	NaN	NaN	NaN	5142.04	3922.03	5517.41	16191.3	22771.5	14667.4
Q810U5;Q810U5-3	Ccdc50	Coiled-coil domain-containing protein 50;Isoform 3 of Coiled-coil domain-containing protein 50	CCD50_MOUSE	3	35321.49;35321.49-3	NaN	3442.36	NaN	NaN	NaN	745.081	2385.73	964.054	1233.51
Q811U4	Mfn1	Mitofusin-1	MFN1_MOUSE	2	83725.9	2412.64	NaN	NaN	1344.91	1015.38	1901.65	1619.44	NaN	NaN
Q8BFQ8	Gatd1	Glutamine amidotransferase-like class 1 domain-containing protein 1	GALD1_MOUSE	3	23277.5	NaN	NaN	NaN	NaN	NaN	NaN	2844.37	NaN	3124.43
Q8BFR1	Zc3hav1l	Zinc finger CCCH-type antiviral protein 1-like	ZCCHL_MOUSE	1	32830.9	77176.3	41988.8	61122.5	16147	16583.9	13888.4	NaN	9180.75	4335.88
Q8BFR4	Gns	N-acetylglucosamine-6-sulfatase	GNS_MOUSE	9	61174.9	NaN	NaN	NaN	NaN	931.775	NaN	47791	93781.1	51912.2
Q8BFR5	Tufm	Elongation factor Tu, mitochondrial	EFTU_MOUSE	16	49508.3	24228.4	32687.2	22392.5	7067.48	5516.73	6498	11499.6	6278.29	9079.16
Q8BFS6	Cpped1	Serine/threonine-protein phosphatase CPPED1	CPPED_MOUSE	11	35247.7	24819.8	4222.85	7800.94	335448	369134	324553	509407	942056	520968
Q8BFW7	Lpp	Lipoma-preferred partner homolog	LPP_MOUSE	8	65890.7	17580.2	8152.32	15595.7	28695.7	25158.7	17550.8	25558.7	44997.4	22327.8
Q8BFY6	Pef1	Peflin	PEF1_MOUSE	1	29227.7	29944	19763.4	32231.2	6822.62	7019.83	7190.61	4156.26	2567.87	2569.25
Q8BFY9;Q8BFY9-2	Tnpo1	Transportin-1;Isoform 2 of Transportin-1	TNPO1_MOUSE	2	102357.04;102357.04-2	32966	15031	22720.7	9116.64	8069.03	8295.75	NaN	5563.8	NaN
Q8BFZ3	Actbl2	Beta-actin-like protein 2	ACTBL_MOUSE	1	42004.2	1236.81	400.648	2041.84	NaN	NaN	563.985	NaN	NaN	NaN
Q8BG05-2	Hnrnpa3	Isoform 2 of Heterogeneous nuclear ribonucleoprotein A3	ROA3_MOUSE	4	37086.1	29865.6	14964.4	23273.6	5424.94	5179.64	5143.25	2109.84	5932.92	2257.76
Q8BG07;Q8BG07-2	Pld4	5'-3' exonuclease PLD4;Isoform 2 of 5'-3' exonuclease PLD4	PLD4_MOUSE	2	56153.88;56153.88-2	NaN	NaN	NaN	891.813	573.09	974.057	1888.21	1232.78	2157.29
Q8BG32	Psmd11	26S proteasome non-ATPase regulatory subunit 11	PSD11_MOUSE	8	47436.8	82834.4	55946.5	75621.8	22562.4	20389.4	26293.4	8012.06	11877.5	5892.52
Q8BGA8	Acsm5	Acyl-coenzyme A synthetase ACSM5, mitochondrial	ACSM5_MOUSE	7	64328.5	4378.48	6783.86	3240.27	3166.71	4119	3314.51	1069.67	1444.12	1375.87
Q8BGA9	Oxa1l	Mitochondrial inner membrane protein OXA1L	OXA1L_MOUSE	2	48219.6	NaN	NaN	732.657	4849.88	4788.57	5757.78	4467.38	10876.9	3169.94
Q8BGB8	Coq4	Ubiquinone biosynthesis protein COQ4 homolog, mitochondrial	COQ4_MOUSE	1	30084.2	NaN	3942.07	NaN	4976.53	NaN	11546.7	1698.7	3986.76	NaN
Q8BGC4	Zadh2	Prostaglandin reductase-3	PTGR3_MOUSE	4	40528.8	1.13135e+06	478349	1.19702e+06	1093551	957647	1.14841e+06	840869	1.42686e+06	1.00775e+06
Q8BGD8	Coa6	Cytochrome c oxidase assembly factor 6 homolog	COA6_MOUSE	2	9298.38	NaN	NaN	NaN	5744.34	4169.49	2152.41	10978.9	20610	13384.8
Q8BGD9	Eif4b	Eukaryotic translation initiation factor 4B	IF4B_MOUSE	16	68840	3517.3	2687.79	1056.2	4870.05	4699.26	3340.86	7606.49	12022	8331.84
Q8BGH2	Samm50	Sorting and assembly machinery component 50 homolog	SAM50_MOUSE	3	51864	28405	17526.3	22910.3	9240.29	10050.5	8577.68	4062.95	6136.37	4204.9
Q8BGI5;Q8BGI5-2	Pex26	Peroxisome assembly protein 26;Isoform 2 of Peroxisome assembly protein 26	PEX26_MOUSE	2	34016.49;34016.49-2	17714.8	11532.1	14375.4	5489.3	5373.22	4193.42	818.177	2829.34	NaN
Q8BGL3	Sult2a8	Sulfotransferase 2A8	ST2A8_MOUSE	5	33295.3	5308.76	5704.14	3236.31	5710.53	6443.71	4726.1	3022.49	3184.54	2982.65
Q8BGQ7	Aars1	Alanine--tRNA ligase, cytoplasmic	SYAC_MOUSE	18	106909	19046.7	13686.3	14268.4	5326.08	5568.92	5045.72	3839.19	3982.71	3037.56
Q8BGS1-2	Epb41l5	Isoform 2 of Band 4.1-like protein 5	E41L5_MOUSE	1	57633.4	NaN	NaN	1188.32	895.003	283.219	109.767	352.796	110.132	335.978
Q8BGS2	Bola2	BolA-like protein 2	BOLA2_MOUSE	5	10214.6	2304.26	NaN	2647.96	3549.14	5390.45	6365.35	53979.4	22962.1	73196.1
Q8BGT5	Gpt2	Alanine aminotransferase 2	ALAT2_MOUSE	5	57943.7	42544.9	35263	44882.1	11232.3	11055	10255.8	3029.92	3185.42	2149.63
Q8BGY7	Fam210a	Protein FAM210A	F210A_MOUSE	2	31599.6	18147.6	11551.9	8656.03	6320.24	6035.66	4161.46	1802.8	3662.62	2381.31
Q8BGZ7	Krt75	Keratin, type II cytoskeletal 75	K2C75_MOUSE	2	59740.5	1847.65	137092	2.39324e+06	3476.18	35736.3	13807.4	NaN	NaN	1807.52
Q8BH00	Aldh8a1	2-aminomuconic semialdehyde dehydrogenase	AL8A1_MOUSE	12	53663.9	123164	104962	121496	57167.8	48412.8	50763.5	30570.2	24467.8	25774.9
Q8BH43	Wasf2	Wiskott-Aldrich syndrome protein family member 2	WASF2_MOUSE	1	54073.6	NaN	NaN	NaN	3189.56	1601.26	1919.94	635.082	2173.35	862.834
Q8BH59	Slc25a12	Calcium-binding mitochondrial carrier protein Aralar1	CMC1_MOUSE	3	74569.6	14881.2	7715.14	11732.4	3340.82	3376.52	3096.01	2130.35	3384.91	1132.13
Q8BH60;Q8BH60-2	Gopc	Golgi-associated PDZ and coiled-coil motif-containing protein;Isoform 2 of Golgi-associated PDZ and coiled-coil motif-containing protein	GOPC_MOUSE	1	50662.12;50662.12-2	NaN	NaN	NaN	2882.82	2305.83	1895.7	NaN	NaN	NaN
Q8BH69	Sephs1	Selenide, water dikinase 1	SPS1_MOUSE	3	42906.6	1657.28	2993.13	579.984	5043.03	125174	NaN	NaN	NaN	NaN
Q8BH86	Dglucy	D-glutamate cyclase, mitochondrial	GLUCM_MOUSE	8	66365.7	21668	14662.2	19965	7433.48	5628.35	6357.3	3027.44	3554.59	2175.98
Q8BH93	Mapk1ip1l	MAPK-interacting and spindle-stabilizing protein-like	MISSL_MOUSE	2	23884.9	877994	1.64576e+06	969991	225682	146608	182778	13187.2	18303.7	3670.71
Q8BH95	Echs1	Enoyl-CoA hydratase, mitochondrial	ECHM_MOUSE	5	31474.4	90872.5	72728.4	79625.4	23306.8	13154.3	16356.5	4300.75	3481.54	4049.95
Q8BHA3;Q8BHA3-2	Dtd2	D-aminoacyl-tRNA deacylase 2;Isoform 2 of D-aminoacyl-tRNA deacylase 2	DTD2_MOUSE	1	18235.85;18235.85-2	NaN	1279.46	NaN	NaN	NaN	NaN	1500.98	NaN	1593.69
Q8BHD7;Q8BHD7-2	Ptbp3	Polypyrimidine tract-binding protein 3;Isoform 2 of Polypyrimidine tract-binding protein 3	PTBP3_MOUSE	5	56701.1;56701.1-2	10357.2	9695.67	7126.52	2803.04	1924.15	2540	603.871	NaN	766.698
Q8BHG1	Nrdc	Nardilysin	NRDC_MOUSE	1	132891	NaN	358.44	NaN	1240.4	683.561	1002.14	1401.2	2304.95	1255.34
Q8BHG2;Q8BHG2-2;Q8BHG2-3	Czib	CXXC motif containing zinc binding protein;Isoform 2 of CXXC motif containing zinc binding protein;Isoform 3 of CXXC motif containing zinc binding protein	CZIB_MOUSE	3	18020.47;18020.47-2;18020.47-3	NaN	NaN	NaN	NaN	NaN	NaN	795.193	NaN	NaN
Q8BHJ9	Slu7	Pre-mRNA-splicing factor SLU7	SLU7_MOUSE	1	68080.2	670.527	247.56	NaN	25859.4	19668.1	18550.3	10794.8	5842.19	10648.9
Q8BHL8	Psmf1	Proteasome inhibitor PI31 subunit	PSMF1_MOUSE	1	29664.4	54352.1	21882.4	63840	6645.01	6376.59	4399.1	4524.59	7647.35	4618.67
Q8BHN3;Q8BHN3-2	Ganab	Neutral alpha-glucosidase AB;Isoform 2 of Neutral alpha-glucosidase AB	GANAB_MOUSE	9	106911.11;106911.11-2	27153	25127.5	35906	4775.09	4610.31	4454.98	5651.11	NaN	3347.47
Q8BI08	Mal2	Protein MAL2	MAL2_MOUSE	1	19094.5	89010.2	60467.9	138962	5634.26	NaN	NaN	NaN	NaN	NaN
Q8BI55	Dyrk4	Dual specificity tyrosine-phosphorylation-regulated kinase 4	DYRK4_MOUSE	2	72560.6	133192	101499	25666.3	18258.3	8913.26	7425.14	2434.85	6512.31	7141.48
Q8BI84	Mia3	Transport and Golgi organization protein 1 homolog	TGO1_MOUSE	26	213675	55308	40204.6	73242.9	45440.8	40167.6	32054.8	9506.84	41447	11992.4
Q8BIQ5	Cstf2	Cleavage stimulation factor subunit 2	CSTF2_MOUSE	6	61341.2	11599.4	4281.55	8863.71	2848.77	3484.44	2462.88	3295.66	7292.41	5722.38
Q8BJ48	Nagpa	N-acetylglucosamine-1-phosphodiester alpha-N-acetylglucosaminidase	NAGPA_MOUSE	2	56043.8	NaN	NaN	NaN	NaN	NaN	NaN	2562.79	NaN	3372.67
Q8BJ64	Chdh	Choline dehydrogenase, mitochondrial	CHDH_MOUSE	10	66414.5	76720	44342.2	78025.5	24614.3	21491.2	22472.5	8262.17	12105.1	6499.49
Q8BJ71	Nup93	Nuclear pore complex protein Nup93	NUP93_MOUSE	3	93281.1	NaN	NaN	NaN	1416.07	863.374	887.79	418.475	NaN	NaN
Q8BJF9	Chmp2b	Charged multivesicular body protein 2b	CHM2B_MOUSE	2	23934.5	926.997	1376.12	1803.15	NaN	NaN	5788.86	NaN	NaN	NaN
Q8BJG4;Q8BSU7;Q8VE04	Mob3c;Mob3a;Mob3b	MOB kinase activator 3C;MOB kinase activator 3A;MOB kinase activator 3B	MOB3C_MOUSE;MOB3A_MOUSE;MOB3B_MOUSE	1	25520.51;25552.38;25518.71	NaN	3215.59	NaN	NaN	NaN	NaN	NaN	NaN	NaN
Q8BJS4;Q8BJS4-2;Q8BJS4-3	Sun2	SUN domain-containing protein 2;Isoform 2 of SUN domain-containing protein 2;Isoform 3 of SUN domain-containing protein 2	SUN2_MOUSE	1	81605.4;81605.4-2;81605.4-3	NaN	NaN	NaN	305.073	921.634	643.57	NaN	NaN	NaN
Q8BJU0;Q8BJU0-2	Sgta	Small glutamine-rich tetratricopeptide repeat-containing protein alpha;Isoform 2 of Small glutamine-rich tetratricopeptide repeat-containing protein alpha	SGTA_MOUSE	7	34322.38;34322.38-2	4166.98	1433.61	2875.92	2196.86	2262.24	1854.46	993.023	966.82	1181.93
Q8BJW6	Eif2a	Eukaryotic translation initiation factor 2A	EIF2A_MOUSE	3	64403.3	8538.55	3497.11	4238.82	1425.59	NaN	953.437	3816.48	NaN	331.607
Q8BJY1	Psmd5	26S proteasome non-ATPase regulatory subunit 5	PSMD5_MOUSE	1	55972.1	6710.39	3820.75	8054.74	NaN	NaN	NaN	NaN	NaN	NaN
Q8BJZ4	Mrps35	28S ribosomal protein S35, mitochondrial	RT35_MOUSE	2	35975.2	1417.05	835.257	NaN	774.962	1406.16	1059.13	NaN	NaN	NaN
Q8BK30	Ndufv3	NADH dehydrogenase [ubiquinone] flavoprotein 3, mitochondrial	NDUV3_MOUSE	4	11813.5	831210	510732	1.00344e+06	2.97995e+06	3.12684e+06	2.49445e+06	1016965	1.96881e+06	1.2043e+06
Q8BK48	Ces2e	Pyrethroid hydrolase Ces2e	EST2E_MOUSE	3	62317.7	45109.5	24753.2	42408.2	9819.63	5399.25	5323.19	2573.71	3006.46	2250.35
Q8BK64	Ahsa1	Activator of 90 kDa heat shock protein ATPase homolog 1	AHSA1_MOUSE	6	38117.1	53721.6	41392.5	59142.6	NaN	NaN	37699.5	4574.5	10514	NaN
Q8BK72	Mrps27	28S ribosomal protein S27, mitochondrial	RT27_MOUSE	1	47778.5	NaN	NaN	NaN	2384.22	3090.17	2940.58	1531.7	743.358	1789.44
Q8BKC5;Q8BKC5-2	Ipo5	Importin-5;Isoform 2 of Importin-5	IPO5_MOUSE	3	123591;123591-2	2043.99	8.66231	263.711	211.014	718.224	1571	NaN	NaN	NaN
Q8BKX1;Q8BKX1-2;Q8BKX1-3;Q8BKX1-4	Baiap2	Brain-specific angiogenesis inhibitor 1-associated protein 2;Isoform 2 of Brain-specific angiogenesis inhibitor 1-associated protein 2;Isoform 3 of Brain-specific angiogenesis inhibitor 1-associated protein 2;Isoform 4 of Brain-specific angiogenesis inhibitor 1-associated protein 2	BAIP2_MOUSE	3	59236.87;59236.87-2;59236.87-3;59236.87-4	3329.77	2377.8	6262.99	662.857	921.621	764.346	NaN	NaN	NaN
Q8BKZ9	Pdhx	Pyruvate dehydrogenase protein X component, mitochondrial	ODPX_MOUSE	4	53999	13012.1	8071.59	10228.7	5073.85	4613.49	4364.91	2385.93	2149.58	1091.7
Q8BL66	Eea1	Early endosome antigen 1	EEA1_MOUSE	12	160915	5110.03	4628.74	5093.7	2370.92	2587.09	1984.46	2747.94	NaN	NaN
Q8BL86	Mblac2	Acyl-coenzyme A thioesterase MBLAC2	MBLC2_MOUSE	1	31205.3	NaN	NaN	NaN	NaN	NaN	NaN	1587.97	NaN	NaN
Q8BLK3	Lsamp	Limbic system-associated membrane protein	LSAMP_MOUSE	2	38086.2	NaN	NaN	NaN	NaN	NaN	NaN	1783.37	NaN	2726.69
Q8BLY1;Q8BLY1-2	Smoc1	SPARC-related modular calcium-binding protein 1;Isoform 2 of SPARC-related modular calcium-binding protein 1	SMOC1_MOUSE	5	51076.07;51076.07-2	NaN	NaN	NaN	4033.35	1752.94	NaN	5413.37	9253.68	4596.27
Q8BM55	Tmem214	Transmembrane protein 214	TM214_MOUSE	3	76430	3169.91	966.664	830.507	969.265	NaN	1154.14	NaN	NaN	NaN
Q8BM88	Ctso	Cathepsin O	CATO_MOUSE	3	34723.4	NaN	NaN	NaN	NaN	NaN	NaN	8623.4	17728.4	9440.82
Q8BMA6	Srp68	Signal recognition particle subunit SRP68	SRP68_MOUSE	4	70574.2	6167.69	5091.95	6896.94	1947.94	2378.64	2137.5	480.582	1273.84	598.906
Q8BMF4	Dlat	Dihydrolipoyllysine-residue acetyltransferase component of pyruvate dehydrogenase complex, mitochondrial	ODP2_MOUSE	7	67941.7	42266.2	31602.7	38330	14452.8	13592.4	13442.5	4284.97	10748.4	4255.45
Q8BMG7;Q8BMG7-2	Rab3gap2	Rab3 GTPase-activating protein non-catalytic subunit;Isoform 2 of Rab3 GTPase-activating protein non-catalytic subunit	RBGPR_MOUSE	1	152534.85;152534.85-2	NaN	2122.93	NaN	NaN	NaN	1395.14	NaN	NaN	NaN
Q8BMJ2	Lars1	Leucine--tRNA ligase, cytoplasmic	SYLC_MOUSE	1	134192	3060.52	2684.77	5764.93	NaN	2422.52	1926.72	827.509	NaN	NaN
Q8BMK4	Ckap4	Cytoskeleton-associated protein 4	CKAP4_MOUSE	2	63692.1	3.57959	NaN	NaN	756.928	1078.23	680.372	506.313	1286.67	990.959
Q8BML9	Qars1	Glutamine--tRNA ligase	SYQ_MOUSE	5	87676.6	44159.4	28209.1	40557	10765.6	9836.04	8799.1	3690.91	6040.45	2632.68
Q8BMP6	Acbd3	Golgi resident protein GCP60	GCP60_MOUSE	1	60180.8	NaN	NaN	NaN	3677.5	3461.47	5619.09	5322.5	20824.6	10936.7
Q8BMS1	Hadha	Trifunctional enzyme subunit alpha, mitochondrial	ECHA_MOUSE	19	82669.8	159132	121928	130291	38443.1	32137.2	33591.5	9594.15	16601.2	7074.2
Q8BMS4	Coq3	Ubiquinone biosynthesis O-methyltransferase, mitochondrial	COQ3_MOUSE	3	40956.6	2159.99	6437.36	484.749	NaN	NaN	2073.23	880.525	NaN	NaN
Q8BNX1	Clec4g	C-type lectin domain family 4 member G	CLC4G_MOUSE	2	33326.7	NaN	1268.39	3144.8	2194.03	2993.62	2678.04	1799.52	1511.96	2069.45
Q8BP01	Vmac	Vimentin-type intermediate filament-associated coiled-coil protein	VMAC_MOUSE	3	19017.3	NaN	NaN	NaN	NaN	NaN	1965.73	2938	NaN	3022.64
Q8BP27;Q8BP27-2	Sfr1	Swi5-dependent recombination DNA repair protein 1 homolog;Isoform 2 of Swi5-dependent recombination DNA repair protein 1 homolog	SFR1_MOUSE	4	35182.75;35182.75-2	NaN	NaN	NaN	1121.48	1851.94	635.199	2216.89	NaN	2397.87
Q8BP40	Acp6	Lysophosphatidic acid phosphatase type 6	PPA6_MOUSE	2	47624.9	2102.65	3522.7	NaN	2443.52	3265.83	2877.3	NaN	NaN	NaN
Q8BP47	NARS1	Asparagine--tRNA ligase, cytoplasmic	SYNC_MOUSE	4	64279.3	2593.59	3010.95	NaN	1536.94	1491.43	1582.53	1974.55	NaN	2099.23
Q8BP48	Metap1	Methionine aminopeptidase 1	MAP11_MOUSE	3	43221.2	2.73964	NaN	NaN	NaN	NaN	718.624	991.598	1859.04	969.982
Q8BP56;Q8BP56-2;Q8BP56-3	Pgghg	Protein-glucosylgalactosylhydroxylysine glucosidase;Isoform 2 of Protein-glucosylgalactosylhydroxylysine glucosidase;Isoform 3 of Protein-glucosylgalactosylhydroxylysine glucosidase	PGGHG_MOUSE	4	76488.18;76488.18-2;76488.18-3	100034	57242.8	100730	17132.7	18775	13552.4	5966.04	11621.9	5466.03
Q8BP67	Rpl24	60S ribosomal protein L24	RL24_MOUSE	4	17779	447411	73776.3	209402	38217.8	45905.1	34530.4	8627.49	19984.2	10929.6
Q8BP92	Rcn2	Reticulocalbin-2	RCN2_MOUSE	2	37270.8	NaN	NaN	NaN	NaN	NaN	NaN	172.01	NaN	NaN
Q8BPM0;Q8BPM0-2	Daam1	Disheveled-associated activator of morphogenesis 1;Isoform 2 of Disheveled-associated activator of morphogenesis 1	DAAM1_MOUSE	2	123370.24;123370.24-2	NaN	NaN	NaN	NaN	NaN	NaN	13184.8	16220.4	6004.33
Q8BQ47	Cnpy4	Protein canopy homolog 4	CNPY4_MOUSE	2	28093.7	NaN	NaN	NaN	NaN	NaN	NaN	3482.28	NaN	3247.42
Q8BQH4	Ubald2	UBA-like domain-containing protein 2	UBAD2_MOUSE	1	17670.8	6258.02	5916.11	13743.1	5652.87	4563.09	5514.02	703.809	NaN	1138.68
Q8BQS5;Q8BQS5-2	Adipor2	Adiponectin receptor protein 2;Isoform 2 of Adiponectin receptor protein 2	PAQR2_MOUSE	1	43980.86;43980.86-2	NaN	4603.8	6590.97	5568.56	4775.81	4434.64	NaN	NaN	NaN
Q8BRF7;Q8BRF7-3	Scfd1	Sec1 family domain-containing protein 1;Isoform 3 of Sec1 family domain-containing protein 1	SCFD1_MOUSE	3	72322.88;72322.88-3	3349.56	2612.04	NaN	320.019	NaN	516.029	707.554	972.322	NaN
Q8BRV5	Kiaa1671	Uncharacterized protein KIAA1671	K1671_MOUSE	2	34668	NaN	NaN	NaN	7113.61	5197.16	1477.91	1552.52	45366.9	2627.08
Q8BSE0	Rmdn2	Regulator of microtubule dynamics protein 2	RMD2_MOUSE	1	47016.1	4624.66	3991.12	7839.88	1896.99	1511.52	2267.57	NaN	NaN	NaN
Q8BSF4	Pisd	Phosphatidylserine decarboxylase proenzyme, mitochondrial	PISD_MOUSE	1	45926.6	78962.8	53350	41414.7	18553.6	22452	11234.9	1548.86	4959.71	NaN
Q8BSL7	Arf2	ADP-ribosylation factor 2	ARF2_MOUSE	1	20745.8	NaN	NaN	NaN	4906.61	3419.75	7617.53	12749	15886.4	4477.45
Q8BSZ2	Ap3s2	AP-3 complex subunit sigma-2	AP3S2_MOUSE	2	22017.4	NaN	NaN	NaN	732.647	NaN	126.968	NaN	NaN	NaN
Q8BT51	COA4	Cytochrome c oxidase assembly factor 4 homolog, mitochondrial	COA4_MOUSE	4	10135.2	NaN	494.453	NaN	26348.3	27272.1	19462.2	15910.6	44965.5	21319
Q8BT60	Cpne3	Copine-3	CPNE3_MOUSE	4	59584.9	NaN	NaN	NaN	NaN	NaN	NaN	2507.87	NaN	4569.97
Q8BTC1	Brawnin	Protein BRAWNIN	BWNIN_MOUSE	2	7539.82	23417.3	15851.8	34164	19991.6	20707.5	16151.9	5001.83	14346.9	4451.43
Q8BTE0	Sdhaf4	Succinate dehydrogenase assembly factor 4, mitochondrial	SDHF4_MOUSE	5	11888.6	11346.1	6176.59	6704.16	70473.8	69259.8	61804.3	30022.6	72902.2	41171
Q8BTE5	Cebpzos	Protein CEBPZOS	CEBOS_MOUSE	1	9285.93	NaN	NaN	NaN	NaN	NaN	NaN	NaN	8140.79	NaN
Q8BTE6	Wfdc21	Protein Wfdc21	WFD21_MOUSE	1	6791.96	2589.2	3874.17	2732.31	4344.09	10429.2	5228.05	1341.07	1324.83	NaN
Q8BTG6	Spring1	SREBP regulating gene protein	SPRNG_MOUSE	1	23477	NaN	NaN	NaN	NaN	NaN	NaN	1.34676	NaN	1
Q8BTI8;Q8BTI8-2;Q8BTI8-3	Srrm2	Serine/arginine repetitive matrix protein 2;Isoform 2 of Serine/arginine repetitive matrix protein 2;Isoform 3 of Serine/arginine repetitive matrix protein 2	SRRM2_MOUSE	6	294840.33;294840.33-2;294840.33-3	5186.99	2133.77	2943.3	2375.99	1537.99	1291.74	38.4437	NaN	NaN
Q8BTM8	Flna	Filamin-A	FLNA_MOUSE	21	281222	6420.12	6960.63	13729.1	2500.09	4070.77	2941.6	2547.74	2013.05	6028.59
Q8BTW3	Exosc6	Exosome complex component MTR3	EXOS6_MOUSE	1	28370.2	NaN	NaN	NaN	NaN	NaN	NaN	1176.85	NaN	1377.32
Q8BTY1	Kyat1	Kynurenine--oxoglutarate transaminase 1	KAT1_MOUSE	5	47563.5	21972.4	18929.7	46898.3	5902.29	5902.25	3971.59	4049.87	10754.4	3634.65
Q8BTZ7	Gmppb	Mannose-1-phosphate guanyltransferase beta	GMPPB_MOUSE	1	39916.5	27796.2	21957	33886.8	21872.6	NaN	9909.54	NaN	NaN	NaN
Q8BU30	Iars1	Isoleucine--tRNA ligase, cytoplasmic	SYIC_MOUSE	7	144271	22289.7	19583	31534.4	3597.74	3326.23	3098.73	1603.45	NaN	NaN
Q8BU31	Rap2c	Ras-related protein Rap-2c	RAP2C_MOUSE	10	20744.8	NaN	512.346	NaN	37789.1	28599.6	32832.6	56829.5	45270.4	55001.1
Q8BUK6	Hook3	Protein Hook homolog 3	HOOK3_MOUSE	5	83217.9	NaN	0.832756	1.16585	519.06	3058.39	701.706	399.625	326.817	336.018
Q8BUV3	Gphn	Gephyrin	GEPH_MOUSE	8	83282.4	19569.2	17132.3	15613.3	6147.46	9447.27	4612.28	4375.87	4023.82	3657.7
Q8BUV8	Gpr107	Protein GPR107	GP107_MOUSE	1	62055.9	NaN	NaN	NaN	NaN	NaN	NaN	347.35	1944.42	814.136
Q8BUY5	Timmdc1	Complex I assembly factor TIMMDC1, mitochondrial	TIDC1_MOUSE	2	31791.1	NaN	2170.19	NaN	906.481	504.974	1003.19	NaN	NaN	NaN
Q8BVA5	Ldah	Lipid droplet-associated hydrolase	LDAH_MOUSE	2	37373.9	31216.6	28786.6	23100	9052.31	7843.29	12089.2	6030.49	NaN	NaN
Q8BVE3	Atp6v1h	V-type proton ATPase subunit H	VATH_MOUSE	3	55855	30193.4	17376.2	28731.3	5870.76	5151.73	4766.89	1474.93	8877.46	3703.4
Q8BVF2	Pdcl3	Phosducin-like protein 3	PDCL3_MOUSE	3	27581.2	NaN	NaN	23328.3	2253.42	1632.82	NaN	1300.44	NaN	1046.91
Q8BVI4	Qdpr	Dihydropteridine reductase	DHPR_MOUSE	7	25570.2	78362.5	84416.7	106807	24613.4	15694.1	23403	38010.6	49266.6	35651.2
Q8BVW0;Q8BVW0-2	Ganc	Neutral alpha-glucosidase C;Isoform 2 of Neutral alpha-glucosidase C	GANC_MOUSE	1	102007.57;102007.57-2	4999.71	10180	27762.3	6038.92	8403.38	8760.5	17540.2	NaN	20907.8
Q8BW56;Q8BW56-2;Q8BW56-3	Gtdc1	Glycosyltransferase-like domain-containing protein 1;Isoform 2 of Glycosyltransferase-like domain-containing protein 1;Isoform 3 of Glycosyltransferase-like domain-containing protein 1	GTDC1_MOUSE	1	51016.85;51016.85-2;51016.85-3	NaN	NaN	NaN	7968.37	4772.72	6906.89	661.986	656.725	1097.74
Q8BW75	Maob	Amine oxidase [flavin-containing] B	AOFB_MOUSE	9	58557.8	5834.47	10114.2	12988.1	2723.27	3006.24	2105.45	906.278	777.055	562.049
Q8BWF0	Aldh5a1	Succinate-semialdehyde dehydrogenase, mitochondrial	SSDH_MOUSE	8	55968.2	45807.9	43204.9	39131.4	13107.5	11373	10930.9	3572.49	6150.12	1888.3
Q8BWN8	Acot4	Peroxisomal succinyl-coenzyme A thioesterase	ACOT4_MOUSE	2	46480.6	42581.8	24152.7	30331.9	NaN	NaN	NaN	NaN	NaN	NaN
Q8BWP5	Ttpa	Alpha-tocopherol transfer protein	TTPA_MOUSE	5	32014	31261.3	41875.5	25608.8	9379.94	7313.2	7155.56	4755.19	4988.73	2415.71
Q8BWQ1	Ugt2a3	UDP-glucuronosyltransferase 2A3	UD2A3_MOUSE	9	61119.4	184169	134468	208913	45461.9	43935.2	41980.4	15394.6	14065.7	13086.7
Q8BWR2	Pithd1	PITH domain-containing protein 1	PITH1_MOUSE	5	24191.9	NaN	NaN	2.41958	NaN	NaN	NaN	3373.04	NaN	3701.22
Q8BWS5	Gprin3	G protein-regulated inducer of neurite outgrowth 3	GRIN3_MOUSE	2	80484.5	NaN	685.313	NaN	2970.5	1912.42	1484.94	538.754	1548.39	1061.12
Q8BWT1	Acaa2	3-ketoacyl-CoA thiolase, mitochondrial	THIM_MOUSE	19	41829.9	214852	181061	151592	59162.7	50515.5	55330.7	27112	36902	19079.1
Q8BWT5	Dip2a	Disco-interacting protein 2 homolog A	DIP2A_MOUSE	1	165255	4866.18	1416.93	6214.61	1060.41	NaN	1219.27	NaN	NaN	NaN
Q8BWU5	Osgep	Probable tRNA N6-adenosine threonylcarbamoyltransferase	OSGEP_MOUSE	2	36300.8	NaN	NaN	NaN	NaN	NaN	NaN	6294.2	NaN	NaN
Q8BWU8	Etnppl	Ethanolamine-phosphate phospho-lyase	AT2L1_MOUSE	5	55496.4	16585.1	9663.86	14170	3799.97	3272.85	3186.89	522.158	NaN	NaN
Q8BWW4	Larp4	La-related protein 4	LARP4_MOUSE	3	79763.4	5354.42	4010.14	4436.94	3067.79	20005.4	NaN	5047.89	NaN	6079.52
Q8BWY3	Etf1	Eukaryotic peptide chain release factor subunit 1	ERF1_MOUSE	4	49030.9	639.918	404.231	976.534	125959	NaN	80807.5	NaN	NaN	NaN
Q8BWY4	Mblac1	Metallo-beta-lactamase domain-containing protein 1	MBLC1_MOUSE	6	26923.3	NaN	NaN	NaN	21193.4	19697.8	15930.6	7785.51	12589.3	10139.5
Q8BX10-2	Pgam5	Isoform 2 of Serine/threonine-protein phosphatase PGAM5, mitochondrial	PGAM5_MOUSE	1	31866.2	NaN	NaN	NaN	35418.9	42310.4	31571.1	14706	52926.2	20622.8
Q8BX90	Fndc3a	Fibronectin type-III domain-containing protein 3A	FND3A_MOUSE	2	131958	2791.39	7026.22	944.378	951.987	525.345	797.066	5876.62	NaN	NaN
Q8BXA1	Golim4	Golgi integral membrane protein 4	GOLI4_MOUSE	3	76784.8	NaN	NaN	6221.14	3236.54	NaN	2512.2	1771.44	574.69	1108.98
Q8BXB6	Slco2b1	Solute carrier organic anion transporter family member 2B1	SO2B1_MOUSE	3	74531	NaN	2027.39	NaN	2115.8	2321.32	2386.87	1339.3	NaN	1540.87
Q8BXR6	Peli3	E3 ubiquitin-protein ligase pellino homolog 3	PELI3_MOUSE	1	48167.5	NaN	NaN	8.29502	2192.74	3639.66	2115.82	368.797	7188.99	3048.4
Q8BYC6	Taok3	Serine/threonine-protein kinase TAO3	TAOK3_MOUSE	3	105336	NaN	40155.1	475320	2042.18	7471.24	5214.25	4056.02	2571.61	691.331
Q8BYK6;Q8BYK6-3	Ythdf3	YTH domain-containing family protein 3;Isoform 3 of YTH domain-containing family protein 3	YTHD3_MOUSE	1	63961.32;63961.32-3	1770.01	528.533	1998.46	389.773	169.001	74.8433	44.2588	NaN	NaN
Q8BYU6	Tor1aip2	Torsin-1A-interacting protein 2	TOIP2_MOUSE	6	54495.6	NaN	13612.3	NaN	2839.13	3726.74	2298.83	2253.98	2852.16	2820.27
Q8BYZ7	Elmo3	Engulfment and cell motility protein 3	ELMO3_MOUSE	1	81758.4	NaN	NaN	NaN	NaN	NaN	NaN	6652.63	NaN	NaN
Q8BZ09	Slc25a21	Mitochondrial 2-oxodicarboxylate carrier	ODC_MOUSE	1	33228.9	NaN	1.78073	NaN	NaN	NaN	NaN	NaN	NaN	NaN
Q8BZA9	Tigar	Fructose-2,6-bisphosphatase TIGAR	TIGAR_MOUSE	1	29190.5	NaN	NaN	NaN	NaN	NaN	NaN	943.76	NaN	576.512
Q8BZB2	Ppcdc	Phosphopantothenoylcysteine decarboxylase	COAC_MOUSE	2	22344.1	NaN	NaN	NaN	1861.73	2223.8	2876.9	9186.87	22364.6	10518.4
Q8C092	Taf5	Transcription initiation factor TFIID subunit 5	TAF5_MOUSE	1	87044.6	43556.8	16031.2	45365.7	24912.5	20855.4	20600.5	NaN	NaN	NaN
Q8C0C7	Farsa	Phenylalanine--tRNA ligase alpha subunit	SYFA_MOUSE	3	57598.9	5.29001	5.04283	NaN	NaN	NaN	NaN	NaN	NaN	NaN
Q8C0D5	Efl1	Elongation factor-like GTPase 1	EFL1_MOUSE	2	125777	NaN	7289.17	NaN	NaN	NaN	4322.01	14777	32453.5	24662.5
Q8C0E2	Vps26b	Vacuolar protein sorting-associated protein 26B	VP26B_MOUSE	1	39124.6	5674.58	3897.15	4569.8	2485.44	2327.18	1602.03	475.159	1694.47	535.204
Q8C0I1	Agps	Alkyldihydroxyacetonephosphate synthase, peroxisomal	ADAS_MOUSE	1	71683.5	1806.07	922.736	1683.44	3018.07	7631.06	2655.76	NaN	NaN	NaN
Q8C0J2;Q8C0J2-2;Q8C0J2-3;Q8C0J2-4;Q8C0J2-5	Atg16l1	Autophagy-related protein 16-1;Isoform 2 of Autophagy-related protein 16-1;Isoform 3 of Autophagy-related protein 16-1;Isoform 4 of Autophagy-related protein 16-1;Isoform 5 of Autophagy-related protein 16-1	A16L1_MOUSE	4	68171.87;68171.87-2;68171.87-3;68171.87-4;68171.87-5	NaN	670.403	NaN	4826.69	1821.3	NaN	NaN	4021.88	4145.52
Q8C0M9	Asrgl1	Isoaspartyl peptidase/L-asparaginase	ASGL1_MOUSE	8	33949.9	7738.22	NaN	NaN	4147.01	4273.97	3349.57	38839	77552.5	61297.9
Q8C0Z1	Fam234a	Protein FAM234A	F234A_MOUSE	2	60575.9	28906.3	10932.1	19292	7535.41	7234.3	5677.31	2247.65	NaN	NaN
Q8C165	Pm20d1	N-fatty-acyl-amino acid synthase/hydrolase PM20D1	P20D1_MOUSE	12	55663.1	16953.6	7303.03	10238.4	8227.2	5576.43	6945.12	28614.7	11498.7	22520.5
Q8C190;Q8C190-2	Vps9d1	VPS9 domain-containing protein 1;Isoform 2 of VPS9 domain-containing protein 1	VP9D1_MOUSE	1	71283.88;71283.88-2	NaN	NaN	NaN	3319.04	3042.35	19712.1	166149	186790	160202
Q8C196	Cps1	Carbamoyl-phosphate synthase [ammonia], mitochondrial	CPSM_MOUSE	76	164618	3.93291e+06	3364770	3.31465e+06	1.20728e+06	1.06954e+06	1.14175e+06	521591	587125	397978
Q8C1A5	Thop1	Thimet oligopeptidase	THOP1_MOUSE	1	78025.9	3174.49	1626.03	5871.99	870.438	836.851	784.733	NaN	NaN	NaN
Q8C1B7;Q8C1B7-2;Q8C1B7-3	Septin11	Septin-11;Isoform 2 of Septin-11;Isoform 3 of Septin-11	SEP11_MOUSE	2	49694.63;49694.63-2;49694.63-3	NaN	244.369	1687.49	450.005	365.738	715.987	NaN	NaN	NaN
Q8C208;Q8C208-2;Q8C208-3;Q8C208-4	Ikzf4	Zinc finger protein Eos;Isoform 2 of Zinc finger protein Eos;Isoform 3 of Zinc finger protein Eos;Isoform 4 of Zinc finger protein Eos	IKZF4_MOUSE	1	64155;64155-2;64155-3;64155-4	3273.4	2870.99	NaN	NaN	NaN	NaN	NaN	NaN	NaN
Q8C3X4;Q8C3X4-2	Guf1	Translation factor Guf1, mitochondrial;Isoform 2 of Translation factor Guf1, mitochondrial	GUF1_MOUSE	3	72462.8;72462.8-2	NaN	NaN	3284.3	526.239	1087.16	687.232	327.489	831.797	358.629
Q8C4Y3-3	Nelfb	Isoform 2 of Negative elongation factor B	NELFB_MOUSE	2	70339.3	4661.66	2327.46	3673.54	1529.25	NaN	1659.58	988.179	NaN	NaN
Q8C561;Q8C561-2	Lmbrd2	G-protein coupled receptor-associated protein LMBRD2;Isoform 2 of G-protein coupled receptor-associated protein LMBRD2	LMBD2_MOUSE	2	81101.1;81101.1-2	23067	5739.68	12418.3	NaN	NaN	NaN	NaN	NaN	NaN
Q8C5H8-2;Q8C5H8-3;Q8C5H8-4	Nadk2	Isoform 2 of NAD kinase 2, mitochondrial;Isoform 3 of NAD kinase 2, mitochondrial;Isoform 4 of NAD kinase 2, mitochondrial	NAKD2_MOUSE	16	43308.77;48331.52;45000.74	22.3612	2875.56	953.983	269.501	249.743	NaN	7128.32	6105.1	10640.6
Q8C5W0;Q8C5W0-2;Q8C5W0-3;Q8C5W0-4	Clmn	Calmin;Isoform 2 of Calmin;Isoform 3 of Calmin;Isoform 4 of Calmin	CLMN_MOUSE	4	117226.97;117226.97-2;117226.97-3;117226.97-4	NaN	3.11689	NaN	757.578	395.424	1109.77	363.86	364.352	229.398
Q8C6I2	Sdhaf2	Succinate dehydrogenase assembly factor 2, mitochondrial	SDHF2_MOUSE	3	19431.3	NaN	NaN	NaN	1262.11	764.736	5811.68	8455.12	1644.81	9368.16
Q8C6S9;Q8C6S9-2	Cfap54	Cilia- and flagella-associated protein 54;Isoform 2 of Cilia- and flagella-associated protein 54	CFA54_MOUSE	1	353759.95;353759.95-2	NaN	1.86	8198.17	NaN	NaN	NaN	NaN	NaN	NaN
Q8C7E7	Stbd1	Starch-binding domain-containing protein 1	STBD1_MOUSE	13	36127.1	53700.5	51536.2	72931.2	61690.6	45372.1	43953.1	16673.4	26146.8	24674.6
Q8C7E9	Cstf2t	Cleavage stimulation factor subunit 2 tau variant	CSTFT_MOUSE	5	65862.2	15716.4	10752.3	34202	4259.87	3211.32	3209.43	3788.37	7716.02	3178.24
Q8C7G5	Apoa5	Apolipoprotein A-V	APOA5_MOUSE	3	41262.2	13742.7	7192.47	16728.1	6854.03	5855.71	6061.65	1862.17	3236.18	2315.92
Q8C8R3;Q8C8R3-2;Q8C8R3-4;Q8C8R3-5	Ank2	Ankyrin-2;Isoform 2 of Ankyrin-2;Isoform 4 of Ankyrin-2;Isoform 5 of Ankyrin-2	ANK2_MOUSE	1	426261.1;426261.1-2;426261.1-4;426261.1-5	NaN	NaN	105233	16074.2	NaN	NaN	6118.85	13683.7	6953.29
Q8CAK3;Q8CAK3-2	Shfl	Shiftless antiviral inhibitor of ribosomal frameshifting protein homolog;Isoform 2 of Shiftless antiviral inhibitor of ribosomal frameshifting protein homolog	SHFL_MOUSE	3	33015.14;33015.14-2	NaN	NaN	NaN	NaN	NaN	NaN	2943.64	NaN	3520.43
Q8CAQ8-2	Immt	Isoform 2 of MICOS complex subunit Mic60	MIC60_MOUSE	26	82929	30717.3	27043.2	37850.9	22781	20855.9	20275.2	9140.75	15370.7	7781.3
Q8CAQ8-3	Immt	Isoform 3 of MICOS complex subunit Mic60	MIC60_MOUSE	1	78727.4	78389.2	48311.8	66685	18492.2	18618.7	18894.6	5604.52	8170.57	5263.6
Q8CAY6	Acat2	Acetyl-CoA acetyltransferase, cytosolic	THIC_MOUSE	6	41297.7	90412.3	88821.8	66675.1	22338.4	20198.6	22507	28049.9	13119	16323.3
Q8CC86	Naprt	Nicotinate phosphoribosyltransferase	PNCB_MOUSE	18	58265.3	26261.2	19753.2	26862.4	115018	138334	173365	155265	324769	168669
Q8CC88	Vwa8	von Willebrand factor A domain-containing protein 8	VWA8_MOUSE	19	213421	10903.4	7844.55	11349.4	3161.72	2818.92	3147.76	1133.23	NaN	737.534
Q8CCB4	Vps53	Vacuolar protein sorting-associated protein 53 homolog	VPS53_MOUSE	2	94423.2	NaN	NaN	NaN	NaN	5857.09	NaN	46518.2	65659.8	41094.7
Q8CCH2	Nhlrc3	NHL repeat-containing protein 3	NHLC3_MOUSE	6	38195.5	NaN	NaN	1857.27	39268.9	34298.7	46216.1	39560.8	18585.8	38902.1
Q8CCJ3	Ufl1	E3 UFM1-protein ligase 1	UFL1_MOUSE	7	89520.2	35078.9	20307.5	30204	8824.3	9172.81	8658.32	3505.42	5680.25	3102.27
Q8CCS6;Q8CCS6-2	Pabpn1	Polyadenylate-binding protein 2;Isoform 2 of Polyadenylate-binding protein 2	PABP2_MOUSE	2	32296.56;32296.56-2	NaN	NaN	NaN	NaN	NaN	NaN	1184.14	NaN	1405.91
Q8CD54;Q8CD54-2	Piezo2	Piezo-type mechanosensitive ion channel component 2;Isoform 2 of Piezo-type mechanosensitive ion channel component 2	PIEZ2_MOUSE	1	325627.99;325627.99-2	NaN	NaN	NaN	5910.01	6719.44	10990.7	8414.39	22533.3	8163.85
Q8CDI6	Ccdc158	Coiled-coil domain-containing protein 158	CD158_MOUSE	1	126826	974816	740178	1.23807e+06	184011	223517	131290	60965.5	92515.5	73981.3
Q8CDM8	Fhip2a	FHF complex subunit HOOK interacting protein 2A	FHI2A_MOUSE	1	86017.4	NaN	19193.4	NaN	NaN	NaN	NaN	NaN	NaN	NaN
Q8CDN6	Txnl1	Thioredoxin-like protein 1	TXNL1_MOUSE	5	32237.3	3639.13	11865.4	NaN	1186.9	NaN	1565.99	1673.11	NaN	1070.81
Q8CE50	Snx30	Sorting nexin-30	SNX30_MOUSE	1	49520.3	11039.4	5866.05	12337.3	4141.35	4644.8	4297.69	NaN	NaN	NaN
Q8CEE7	Rdh13	Retinol dehydrogenase 13	RDH13_MOUSE	2	36464.1	NaN	2912.64	NaN	1577.78	1476.01	2050.73	NaN	NaN	NaN
Q8CEI1	Bola3	BolA-like protein 3	BOLA3_MOUSE	2	12228.2	NaN	NaN	NaN	NaN	NaN	488.437	1093.83	2730.63	1670.98
Q8CF02	Fam25c	Protein FAM25C	FM25C_MOUSE	6	9235.39	4164.98	2877.32	10203.4	43440.6	53207.7	32244.5	11344.2	12915.3	13797
Q8CF66	Lamtor4	Ragulator complex protein LAMTOR4	LTOR4_MOUSE	1	10678.1	NaN	NaN	NaN	NaN	NaN	NaN	NaN	102813	61877.3
Q8CFA1;Q8CFA1-3	Irak2	Interleukin-1 receptor-associated kinase-like 2;Isoform 3 of Interleukin-1 receptor-associated kinase-like 2	IRAK2_MOUSE	1	69046.66;69046.66-3	38998.9	24041.4	39012.3	7695.47	9982.61	5741.94	1213.26	3185.12	1387.71
Q8CFV9	Rfk	Riboflavin kinase	RIFK_MOUSE	3	17436.9	NaN	NaN	NaN	3044.2	4456.53	1864.09	1957.63	4305.78	2328.4
Q8CFX1	H6pd	GDH/6PGL endoplasmic bifunctional protein	G6PE_MOUSE	5	88927.8	19899	15455.1	20149.2	6068.38	4207.25	6065.71	4240.79	5191.25	2882.17
Q8CG50	Rab43	Ras-related protein Rab-43	RAB43_MOUSE	8	23263.2	NaN	4958.3	NaN	12358.1	15900.6	20020.8	28643.8	17979.4	33297.9
Q8CG73	Rpgrip1l	Protein fantom	FTM_MOUSE	1	145000	NaN	25260.2	459131	4713.99	42803.6	23552.7	NaN	NaN	NaN
Q8CG76	Akr7a2	Aflatoxin B1 aldehyde reductase member 2	ARK72_MOUSE	7	40612.1	15986.9	9114.59	12111.3	11062.1	14004.5	8799.57	5019.93	9897.08	6712.68
Q8CGC7	Eprs1	Bifunctional glutamate/proline--tRNA ligase	SYEP_MOUSE	17	170079	7921.78	6489.73	12853.5	4095.33	3116.15	3154.67	2341.44	3208.26	1169.52
Q8CGF7;Q8CGF7-2;Q8CGF7-3	Tcerg1	Transcription elongation regulator 1;Isoform 2 of Transcription elongation regulator 1;Isoform 3 of Transcription elongation regulator 1	TCRG1_MOUSE	2	123787.94;123787.94-2;123787.94-3	10683.9	6281.33	19049.1	13958.9	NaN	4498.73	4161.29	21925	5018.87
Q8CGK3	Lonp1	Lon protease homolog, mitochondrial	LONM_MOUSE	9	105843	25233.3	21100.4	23800.2	9513.67	9150.33	9723.61	4245.97	2918.79	2313.93
Q8CGZ0	Cherp	Calcium homeostasis endoplasmic reticulum protein	CHERP_MOUSE	3	106169	7457.21	2444.89	6918.27	3620.63	2925.63	2901.63	NaN	NaN	NaN
Q8CH18;Q8CH18-2;Q8CH18-3	Ccar1	Cell division cycle and apoptosis regulator protein 1;Isoform 2 of Cell division cycle and apoptosis regulator protein 1;Isoform 3 of Cell division cycle and apoptosis regulator protein 1	CCAR1_MOUSE	1	132060.23;132060.23-2;132060.23-3	NaN	1068.38	NaN	NaN	NaN	NaN	NaN	NaN	NaN
Q8CHC4	Synj1	Synaptojanin-1	SYNJ1_MOUSE	2	172617	5040.46	2748.18	8506.54	4241.59	2441.58	2500.16	NaN	NaN	NaN
Q8CHH9;Q8CHH9-2	Septin8	Septin-8;Isoform 2 of Septin-8	SEPT8_MOUSE	1	49812.38;49812.38-2	5547.52	4242.01	NaN	883.608	1159.72	NaN	NaN	NaN	NaN
Q8CHK3	Mboat7	Lysophospholipid acyltransferase 7	MBOA7_MOUSE	3	53435.7	3510.39	489.344	NaN	NaN	NaN	NaN	85.8053	254.207	NaN
Q8CHP5;Q8CHP5-2	Pym1	Partner of Y14 and mago;Isoform 2 of Partner of Y14 and mago	PYM1_MOUSE	3	22689.61;22689.61-2	NaN	6230.67	NaN	NaN	NaN	NaN	6371.77	NaN	4110.17
Q8CHP8	Pgp	Glycerol-3-phosphate phosphatase	PGP_MOUSE	6	34540.7	NaN	NaN	NaN	2252.4	NaN	1452.78	14970.6	11116.4	14741
Q8CHQ9	Nat8f2	N-acetyltransferase family 8 member 2	NT8F2_MOUSE	3	26424	35184.4	32669.8	16838.8	1225.92	3776.62	1515.93	3375.52	NaN	NaN
Q8CHR6	Dpyd	Dihydropyrimidine dehydrogenase [NADP(+)]	DPYD_MOUSE	14	111253	3737.64	2117.6	2817.38	1317.79	946.033	1104.54	1127.46	2626.58	988.271
Q8CHT0	Aldh4a1	Delta-1-pyrroline-5-carboxylate dehydrogenase, mitochondrial	AL4A1_MOUSE	13	61840.6	45238.3	54543.7	37253.6	13222.3	12045	12234.9	7820	9536.05	6381.95
Q8CI08;Q8CI08-2	Slain2	SLAIN motif-containing protein 2;Isoform 2 of SLAIN motif-containing protein 2	SLAI2_MOUSE	1	62378.01;62378.01-2	NaN	NaN	NaN	4030.92	2535.43	2417.42	NaN	NaN	NaN
Q8CI33	Cwf19l1	CWF19-like protein 1	C19L1_MOUSE	1	60193.4	NaN	NaN	NaN	NaN	4978.5	1479.87	247.973	NaN	2096.72
Q8CI61	Bag4	BAG family molecular chaperone regulator 4	BAG4_MOUSE	2	49094.7	NaN	NaN	NaN	NaN	NaN	NaN	3743.12	NaN	3936.4
Q8CI94	Pygb	Glycogen phosphorylase, brain form	PYGB_MOUSE	2	96729.9	6489.91	NaN	3878.49	3148.52	3719.96	2868.4	3998.74	NaN	4689.45
Q8CIE6	Copa	Coatomer subunit alpha	COPA_MOUSE	14	138432	6818.86	4421.9	5124.36	1758.69	1348.68	632.761	695.13	347.216	NaN
Q8CIF4	Btd	Biotinidase	BTD_MOUSE	2	58154.3	1624.59	1880.84	1868.18	NaN	NaN	1480.94	2415	3104.69	1236.76
Q8CIM7	Cyp2d26	Cytochrome P450 2D26	CP2DQ_MOUSE	12	56975.9	163712	120240	168223	24301	19774.9	22068.3	6182.62	5623.75	3604.56
Q8CIN4	Pak2	Serine/threonine-protein kinase PAK 2	PAK2_MOUSE	2	57930.3	11915.6	5295.6	16904.7	3499.58	1806.26	1667.45	512.526	1100.84	NaN
Q8CIT9	Sbsn	Suprabasin	SBSN_MOUSE	2	72333.9	NaN	NaN	NaN	3725.39	3035.36	2316.01	842.26	NaN	934.275
Q8CIX8	Lgsn	Lengsin	LGSN_MOUSE	1	62164.3	NaN	NaN	NaN	1429.96	938.454	1368.12	1146.64	428.359	688.367
Q8CIZ8	Vwf	von Willebrand factor	VWF_MOUSE	4	309269	NaN	NaN	NaN	155.711	508.31	789.255	895.578	NaN	1219.28
Q8CJ96	Rassf8	Ras association domain-containing protein 8	RASF8_MOUSE	1	48103.4	NaN	NaN	NaN	NaN	NaN	NaN	9231.66	23609	15511.4
Q8JZK9	Hmgcs1	Hydroxymethylglutaryl-CoA synthase, cytoplasmic	HMCS1_MOUSE	7	57569	20794.1	14466.8	18315.8	6060.84	5742.35	6999.32	2791.11	NaN	NaN
Q8JZL0	Znf467	Zinc finger protein 467	ZN467_MOUSE	3	65632.8	NaN	NaN	NaN	1072.09	946.567	976.139	193.281	492.12	478.266
Q8JZL3	Thtpa	Thiamine-triphosphatase	THTPA_MOUSE	4	24264.3	NaN	1349.85	NaN	NaN	NaN	NaN	6795.9	NaN	4661.52
Q8JZN5	Acad9	Complex I assembly factor ACAD9, mitochondrial	ACAD9_MOUSE	8	68722.1	17862.8	13411.9	17833	5444.38	6014.19	6288.62	2432.75	3019.43	3792.54
Q8JZQ2	Afg3l2	AFG3-like protein 2	AFG32_MOUSE	8	89518.8	32360.6	18587.2	13437.8	6672.12	8531.56	5162.41	2424	4075.59	3286.57
Q8JZQ9	Eif3b	Eukaryotic translation initiation factor 3 subunit B	EIF3B_MOUSE	8	91370.2	19152.4	17678.6	18624.5	10572.4	11363.6	17541.2	15098.4	12104.2	15670.9
Q8JZR0	Acsl5	Long-chain-fatty-acid--CoA ligase 5	ACSL5_MOUSE	9	76206.4	42266.4	32954.2	36776.6	13084.5	12318.9	13017.8	4884.65	6650.3	3796.93
Q8JZU2	Slc25a1	Tricarboxylate transport protein, mitochondrial	TXTP_MOUSE	3	33931.5	31734	31117.2	22712.8	7566.26	7818.14	6341.2	2619.9	NaN	2989.96
Q8JZV7	Amdhd2	N-acetylglucosamine-6-phosphate deacetylase	NAGA_MOUSE	1	43500.6	NaN	NaN	NaN	NaN	NaN	1938.84	1998.92	NaN	3128.82
Q8JZZ0	Ugt3a2	UDP-glucuronosyltransferase 3A2	UD3A2_MOUSE	3	59672.6	53954.2	34760.6	39430.2	18131.6	10700.6	10292.5	1006.87	NaN	978.252
Q8K003	Tma7	Translation machinery-associated protein 7	TMA7_MOUSE	1	7066.29	62031.4	31983.5	55146.7	11377.2	16280.8	9323.87	6667.82	10033.1	9506.58
Q8K009	Aldh1l2	Mitochondrial 10-formyltetrahydrofolate dehydrogenase	AL1L2_MOUSE	1	101590	17765.7	27008.2	NaN	3780.66	3227.28	7203.53	24624.9	3982.18	23363
Q8K010	Oplah	5-oxoprolinase	OPLA_MOUSE	10	137611	1855.3	3874.87	3689.16	1385.19	1504.1	1355.6	1308.21	NaN	1358.95
Q8K021	Scamp1	Secretory carrier-associated membrane protein 1	SCAM1_MOUSE	5	38028.6	59176	32414.7	37158.3	15920.5	14559.7	9917.39	3063.44	5924.34	3663.51
Q8K023;Q8K023-2	Akr1c18	Aldo-keto reductase family 1 member C18;Isoform 2 of Aldo-keto reductase family 1 member C18	AKC1H_MOUSE	1	37176.81;37176.81-2	NaN	NaN	NaN	5948.92	6667.06	5695.33	4726.08	7559.98	6538.46
Q8K078;Q8K078-2	Slco4a1	Solute carrier organic anion transporter family member 4A1;Isoform 2 of Solute carrier organic anion transporter family member 4A1	SO4A1_MOUSE	1	77668.56;77668.56-2	574705	383698	633052	390823	402773	298695	89133.2	354070	139459
Q8K0C4	Cyp51a1	Lanosterol 14-alpha demethylase	CP51A_MOUSE	6	56775.7	7671.73	3883.64	5801.35	2194.61	1638.95	2228.02	657.234	NaN	770.197
Q8K0C8	Cox19	Cytochrome c oxidase assembly protein COX19	COX19_MOUSE	4	10820.5	NaN	NaN	NaN	2707.47	3041.58	2593.81	1382.33	3225.26	1936.69
Q8K0C9	Gmds	GDP-mannose 4,6 dehydratase	GMDS_MOUSE	17	41984.8	NaN	NaN	NaN	1238.69	NaN	1072.16	11020.4	33711.2	17979.6
Q8K0D5	Gfm1	Elongation factor G, mitochondrial	EFGM_MOUSE	3	83549.5	NaN	1.80974	NaN	NaN	346.209	480.146	NaN	NaN	NaN
Q8K0E8	Fgb	Fibrinogen beta chain	FIBB_MOUSE	10	54752.7	2048.34	4231.72	4806.5	1765.24	2482.2	2428.51	8016.54	1960.02	3136.09
Q8K0H5	Taf10	Transcription initiation factor TFIID subunit 10	TAF10_MOUSE	1	21840.6	231514	158446	293092	68605.4	81307.1	55079.8	15781.5	46432.1	28985.5
Q8K0R6	Gltpd2	Glycolipid transfer protein domain-containing protein 2	GLTD2_MOUSE	2	34453	5338.33	5451.64	6256.35	NaN	NaN	NaN	57737.7	NaN	133165
Q8K0S2	Erich5	Glutamate-rich protein 5	ERIC5_MOUSE	1	38527.2	309784	141732	402909	62942.6	73136	51790.2	14267.5	28646.5	18593.3
Q8K0T4;Q9WV86	Katnal1;Katna1	Katanin p60 ATPase-containing subunit A-like 1;Katanin p60 ATPase-containing subunit A1	KATL1_MOUSE;KTNA1_MOUSE	1	55165;55949.05	NaN	NaN	NaN	50605.4	57693.4	NaN	83496.4	138093	91211.9
Q8K0U4	Hspa12a	Heat shock 70 kDa protein 12A	HS12A_MOUSE	1	74871.4	NaN	363.778	NaN	485.982	420.701	124.025	NaN	NaN	NaN
Q8K0V4	Cnot3	CCR4-NOT transcription complex subunit 3	CNOT3_MOUSE	2	81945.8	1763.43	NaN	3751.62	13338.2	9554.1	7659.77	924.476	5000.12	2727.13
Q8K0Y2;Q9D646	Krt33a;Krt34	Keratin, type I cuticular Ha3-I;Keratin, type I cuticular Ha4	KT33A_MOUSE;KRT34_MOUSE	2	46136.99;44560.07	2.61695	1.59306	2.49012	NaN	118.587	50.5524	NaN	NaN	NaN
Q8K0Z7	Taco1	Translational activator of cytochrome c oxidase 1	TACO1_MOUSE	3	32314.1	NaN	4968.92	NaN	10805.3	14911.7	12572.6	3719.93	7206.29	4692.08
Q8K157	Galm	Galactose mutarotase	GALM_MOUSE	3	37798.6	26655.1	31656.4	23909.7	9328.33	7654.07	9947.63	11069	6672.7	6423.79
Q8K183	Pdxk	Pyridoxal kinase	PDXK_MOUSE	17	35015.2	8717.16	NaN	5458.21	414.275	NaN	336.555	23219.1	43355	31592.2
Q8K199	Cmc2	COX assembly mitochondrial protein 2 homolog	COXM2_MOUSE	3	9418.69	NaN	3734.03	NaN	8364.36	6274.57	5986.51	41320.4	75811.1	37876.6
Q8K1H1	Tdrd7	Tudor domain-containing protein 7	TDRD7_MOUSE	1	122174	71192.9	41455.5	50890.3	19439.2	18690.4	13551.6	NaN	NaN	4382.67
Q8K1H9	Obp2a	Odorant-binding protein 2a	OBP2A_MOUSE	1	19996.1	NaN	NaN	NaN	NaN	NaN	167.95	1102.8	2056.04	1710.4
Q8K1I3	Spp2	Secreted phosphoprotein 24	SPP24_MOUSE	1	23136.1	NaN	NaN	NaN	1339.35	1630.39	1439.1	NaN	NaN	NaN
Q8K1J6;Q8K1J6-2	Trnt1	CCA tRNA nucleotidyltransferase 1, mitochondrial;Isoform 2 of CCA tRNA nucleotidyltransferase 1, mitochondrial	TRNT1_MOUSE	2	49895.25;49895.25-2	5137.44	1855.83	8.4346	1981.19	1353.25	1957.62	3404.85	2938.08	NaN
Q8K1M6;Q8K1M6-2;Q8K1M6-3;Q8K1M6-4	Dnm1l	Dynamin-1-like protein;Isoform 2 of Dynamin-1-like protein;Isoform 3 of Dynamin-1-like protein;Isoform 4 of Dynamin-1-like protein	DNM1L_MOUSE	5	82658.03;82658.03-2;82658.03-3;82658.03-4	22342.4	13870.6	23154.5	5745.83	5532.68	6357.92	2302.77	1552.71	NaN
Q8K1N1	Pnpla8	Calcium-independent phospholipase A2-gamma	PLPL8_MOUSE	5	87381.2	59310.9	44413.2	79604.7	161372	190910	124453	59150.2	121327	86509
Q8K1R3;Q8K1R3-2	Pnpt1	Polyribonucleotide nucleotidyltransferase 1, mitochondrial;Isoform 2 of Polyribonucleotide nucleotidyltransferase 1, mitochondrial	PNPT1_MOUSE	1	85682.68;85682.68-2	NaN	NaN	NaN	95.4794	NaN	104.007	NaN	NaN	NaN
Q8K1X1	Wdr11	WD repeat-containing protein 11	WDR11_MOUSE	2	135937	103122	NaN	267104	382747	NaN	NaN	522207	884702	596108
Q8K1Z0	Coq9	Ubiquinone biosynthesis protein COQ9, mitochondrial	COQ9_MOUSE	5	35082.6	68526.9	45883.6	58301.5	25845.6	20469.8	21722.2	10820.8	11445.2	8122.1
Q8K207		Uncharacterized protein C1orf21 homolog	CA021_MOUSE	1	13882.3	NaN	NaN	NaN	NaN	NaN	NaN	976.704	NaN	1018.05
Q8K215	Lyrm4	LYR motif-containing protein 4	LYRM4_MOUSE	1	10854.5	13475.3	7467.29	NaN	8195.26	9328.86	6019.49	3647.95	11436.8	NaN
Q8K2B0	P3h4	Endoplasmic reticulum protein SC65	SC65_MOUSE	1	51131.9	NaN	NaN	NaN	2737.72	4794.18	3641.99	4607.2	15915.4	7295.37
Q8K2B3	Sdha	Succinate dehydrogenase [ubiquinone] flavoprotein subunit, mitochondrial	SDHA_MOUSE	18	72585.4	30567.6	36163	41887.7	11760.4	9855.84	9827.95	54658.7	46740.8	79463.7
Q8K2C9	Hacd3	Very-long-chain (3R)-3-hydroxyacyl-CoA dehydratase 3	HACD3_MOUSE	2	43131.4	11663	19280	5257.88	3494.5	NaN	NaN	NaN	NaN	NaN
Q8K2F8	Lsm14a	Protein LSM14 homolog A	LS14A_MOUSE	1	50546	NaN	NaN	NaN	NaN	NaN	NaN	162.359	NaN	NaN
Q8K2I3	Fmo2	Dimethylaniline monooxygenase [N-oxide-forming] 2	FMO2_MOUSE	2	60974.5	NaN	856.588	NaN	NaN	NaN	227.43	522.14	3155.76	NaN
Q8K2I4	Manba	Beta-mannosidase	MANBA_MOUSE	9	100831	NaN	1533.16	NaN	NaN	NaN	654.657	5363.05	6902.88	6040
Q8K2Q5	Chchd7	Coiled-coil-helix-coiled-coil-helix domain-containing protein 7	CHCH7_MOUSE	2	10101.5	NaN	NaN	NaN	1486.96	1666.42	2345.79	24938.5	5010.27	24884.5
Q8K2Q9	Shtn1	Shootin-1	SHOT1_MOUSE	4	71342.5	NaN	NaN	NaN	2421.46	1968.85	1191.57	2019.94	4161.98	NaN
Q8K2T1	Nmral1	NmrA-like family domain-containing protein 1	NMRL1_MOUSE	8	34376.2	NaN	NaN	NaN	57053.8	59900	42822.2	22421	65148.8	28137.8
Q8K2U2	Alkbh6	Alpha-ketoglutarate-dependent dioxygenase alkB homolog 6	ALKB6_MOUSE	2	26775.8	NaN	NaN	NaN	NaN	NaN	NaN	3955.66	4334.1	3927.29
Q8K2V1	Ppp4r1	Serine/threonine-protein phosphatase 4 regulatory subunit 1	PP4R1_MOUSE	2	106298	NaN	NaN	NaN	116670	131369	96336	15849.5	36866.9	29777.6
Q8K2X8	Gtf2h5	General transcription factor IIH subunit 5	TF2H5_MOUSE	1	8037.39	12182.3	6386.91	21263.3	16757	21603.4	22074.6	2294.29	3686.81	5085.92
Q8K2Z2	Prpf39	Pre-mRNA-processing factor 39	PRP39_MOUSE	2	77921.4	3270.07	NaN	3937.94	7405.36	8165.54	6903.44	1760.89	988.932	1754.56
Q8K370	Acad10	Acyl-CoA dehydrogenase family member 10	ACD10_MOUSE	7	118979	85158.5	53530.5	87403.2	29212.4	25080	26289	8851.74	37036.2	18751.2
Q8K385	FRRS1	Ferric-chelate reductase 1	FRRS1_MOUSE	5	66047.3	NaN	NaN	NaN	24579.2	28566.2	27820.8	70603.3	96166.1	101208
Q8K386	Rab15	Ras-related protein Rab-15	RAB15_MOUSE	1	24318.5	40146.2	24038.1	47898.6	236546	266347	374735	1.49954e+06	1.88728e+06	1.12409e+06
Q8K3A9	Mepce	7SK snRNA methylphosphate capping enzyme	MEPCE_MOUSE	1	72050.4	NaN	NaN	NaN	11611.8	NaN	9952.52	2769.25	3746.86	NaN
Q8K3C3	Lzic	Protein LZIC	LZIC_MOUSE	4	21536.6	NaN	NaN	NaN	NaN	NaN	NaN	36205.2	NaN	14684.2
Q8K3D3;Q8K3D3-2	Swi5	DNA repair protein SWI5 homolog;Isoform 2 of DNA repair protein SWI5 homolog	SWI5_MOUSE	1	10260.62;10260.62-2	NaN	NaN	NaN	NaN	NaN	NaN	14261.2	NaN	NaN
Q8K3J1	Ndufs8	NADH dehydrogenase [ubiquinone] iron-sulfur protein 8, mitochondrial	NDUS8_MOUSE	3	24038.3	15932.4	11050.8	16403.8	3925.2	3141.46	3501.73	1174.13	1370.14	972.504
Q8K3K7	Agpat2	1-acyl-sn-glycerol-3-phosphate acyltransferase beta	PLCB_MOUSE	3	31010.6	25186.5	14362.2	6183.83	1468.59	3277.96	1080.72	NaN	NaN	NaN
Q8K3K8	Optn	Optineurin	OPTN_MOUSE	3	67017.9	1521.31	2016.17	NaN	1772.93	1659.88	1581.09	3161.62	NaN	1746.21
Q8K3Z9	Pom121	Nuclear envelope pore membrane protein POM 121	PO121_MOUSE	1	121022	NaN	NaN	NaN	NaN	263126	148219	143570	255919	190551
Q8K411;Q8K411-2;Q8K411-3	Pitrm1	Presequence protease, mitochondrial;Isoform 2 of Presequence protease, mitochondrial;Isoform 3 of Presequence protease, mitochondrial	PREP_MOUSE	7	117371.79;117371.79-2;117371.79-3	9471.17	5211.45	7375.24	2915.43	3008.93	2588.26	473.649	NaN	379.364
Q8K426	Retnlg	Resistin-like gamma	RETNG_MOUSE	2	12534.6	NaN	NaN	NaN	13863.9	12262	12769.5	17923.6	27497.6	23017.5
Q8K4G1;Q8K4G1-2;Q8K4G1-3	Ltbp4	Latent-transforming growth factor beta-binding protein 4;Isoform 2 of Latent-transforming growth factor beta-binding protein 4;Isoform 3 of Latent-transforming growth factor beta-binding protein 4	LTBP4_MOUSE	2	178641.53;178641.53-2;178641.53-3	63306.8	40717.5	70496.2	37690	34376	26134.2	6386.92	14039.9	8425.7
Q8K4H1;Q8K4H1-2	Afmid	Kynurenine formamidase;Isoform 2 of Kynurenine formamidase	KFA_MOUSE	4	34228.88;34228.88-2	43560.3	13282.4	26370.9	4598.66	4759.24	4889.98	1519.11	1540.03	1297.4
Q8K4L4	Pof1b	Protein POF1B	POF1B_MOUSE	1	67784.9	NaN	1708.78	35721.2	NaN	2712.86	1317.7	NaN	NaN	NaN
Q8K4Z3	Naxe	NAD(P)H-hydrate epimerase	NNRE_MOUSE	3	30972.8	14402.8	10712.2	13648.5	2977.58	3654.71	2738.58	1866.25	NaN	NaN
Q8K4Z5	Sf3a1	Splicing factor 3A subunit 1	SF3A1_MOUSE	7	88544.8	4671.03	2448.69	5361.84	3315.81	3425.83	2310.41	1492.06	2669.1	NaN
Q8K5B2	Mcfd2	Multiple coagulation factor deficiency protein 2 homolog	MCFD2_MOUSE	2	16168	16828.2	11159.1	17244.5	5158.51	NaN	28504.9	21988.6	NaN	3915.47
Q8QZR3	Ces2a	Pyrethroid hydrolase Ces2a	EST2A_MOUSE	2	61940.2	80464.3	34155.1	22780.3	NaN	NaN	17419.8	3786.23	NaN	1743.55
Q8QZR5	Gpt	Alanine aminotransferase 1	ALAT1_MOUSE	7	55142.6	110133	71568.4	101313	27573.7	24933.3	26310.6	16108.7	24285.6	13137.5
Q8QZS1	Hibch	3-hydroxyisobutyryl-CoA hydrolase, mitochondrial	HIBCH_MOUSE	10	43037.6	116558	92661.6	60666.4	19908.2	19884.6	17855.3	7598.08	3755.14	4557.78
Q8QZT1	Acat1	Acetyl-CoA acetyltransferase, mitochondrial	THIL_MOUSE	13	44816.1	61464.4	57806.3	55612.8	19039.3	14044	18800.5	14372.8	25086.9	15568.3
Q8QZY1	Eif3l	Eukaryotic translation initiation factor 3 subunit L	EIF3L_MOUSE	6	66612.9	27865.7	29437	167226	8972.43	21358.4	14039.2	1676.42	NaN	1184.4
Q8QZY2	Glyctk	Glycerate kinase	GLCTK_MOUSE	2	55292.9	2401.26	NaN	NaN	NaN	NaN	3133.56	1552.58	NaN	NaN
Q8QZY9	Sf3b4	Splicing factor 3B subunit 4	SF3B4_MOUSE	2	44355.7	13671.3	10655.9	12173.3	2894.91	2974.86	1516.83	1274.46	5952.65	1835.25
Q8QZZ7	Tprkb	EKC/KEOPS complex subunit Tprkb	TPRKB_MOUSE	1	19555.7	NaN	NaN	NaN	NaN	1109.31	280.184	133.843	142.122	94.1613
Q8R010	Aimp2	Aminoacyl tRNA synthase complex-interacting multifunctional protein 2	AIMP2_MOUSE	3	35377.6	21217	9595.88	20666.1	10561.7	6973.67	9195.17	2317.3	5237.43	NaN
Q8R033	Lyrm2	LYR motif-containing protein 2	LYRM2_MOUSE	2	10380.1	NaN	NaN	NaN	2329.4	2125.42	3392.85	5778.61	8146.28	8783.5
Q8R034	Anapc13	Anaphase-promoting complex subunit 13	APC13_MOUSE	3	8346.12	NaN	NaN	NaN	5657.99	5551.82	6241.28	2107.84	NaN	13557.4
Q8R050;Q8R050-2	Gspt1	Eukaryotic peptide chain release factor GTP-binding subunit ERF3A;Isoform 2 of Eukaryotic peptide chain release factor GTP-binding subunit ERF3A	ERF3A_MOUSE	4	68625.44;68625.44-2	52866.1	33096.1	60528	21162.2	21625.9	16317.7	6823.09	16218	9190.16
Q8R059	Gale	UDP-glucose 4-epimerase	GALE_MOUSE	5	38224.5	1729.74	2121.27	1509.39	2355.63	4560.88	3056.92	4920.23	21344.7	7405.41
Q8R081	Hnrnpl	Heterogeneous nuclear ribonucleoprotein L	HNRPL_MOUSE	4	63963.7	9725.49	4812.94	4895.04	3807.38	3980.23	3096.71	1896.09	4544.76	1675.04
Q8R086	Suox	Sulfite oxidase, mitochondrial	SUOX_MOUSE	12	60755.9	25080.4	33223.8	25045.5	14549.3	16322	14120.3	47081.4	29232.9	73164.7
Q8R0A5	Tceal3	Transcription elongation factor A protein-like 3	TCAL3_MOUSE	2	22468.5	NaN	NaN	NaN	NaN	NaN	NaN	2137.82	1482.75	2462.55
Q8R0F8	Fahd1	Acylpyruvase FAHD1, mitochondrial	FAHD1_MOUSE	12	25172.2	23420.1	NaN	NaN	915.9	NaN	NaN	28006.4	81545.5	42851.5
Q8R0F9	Sec14l4	SEC14-like protein 4	S14L4_MOUSE	9	46053.1	6039.87	8047.52	9278.57	5683.72	5825.57	4206.67	1619.47	NaN	NaN
Q8R0J8	Idnk	Probable gluconokinase	GNTK_MOUSE	1	19981.3	NaN	NaN	NaN	461.148	194.498	NaN	1052.71	NaN	NaN
Q8R0N6;Q8R0N6-2	Adhfe1	Hydroxyacid-oxoacid transhydrogenase, mitochondrial;Isoform 2 of Hydroxyacid-oxoacid transhydrogenase, mitochondrial	HOT_MOUSE	6	49937.25;49937.25-2	61722.5	35687	53025.6	17234.8	18674.7	14130	6674.2	11095.6	6340.78
Q8R0P4	Aamdc	Mth938 domain-containing protein	AAMDC_MOUSE	9	13244.1	6300.08	3797.1	8608.61	262148	298106	220194	108423	237610	143594
Q8R0T6	Adgrg3	Adhesion G protein-coupled receptor G3	AGRG3_MOUSE	1	60072.5	NaN	NaN	NaN	NaN	NaN	277.504	2516.68	NaN	1895.46
Q8R0W0	Eppk1	Epiplakin	EPIPL_MOUSE	7	NaN	13664.9	10803.4	10405.5	4064.66	3789	4276.13	840.523	4800.14	NaN
Q8R0X7	Sgpl1	Sphingosine-1-phosphate lyase 1	SGPL1_MOUSE	1	63677.2	9256.54	6616.95	8306.31	NaN	NaN	NaN	NaN	NaN	NaN
Q8R0Y6	Aldh1l1	Cytosolic 10-formyltetrahydrofolate dehydrogenase	AL1L1_MOUSE	43	98709.2	381445	379807	298893	112644	94325	119377	133311	102912	96819.1
Q8R0Z5	Slc25a28	Mitoferrin-2	MFRN2_MOUSE	1	39357.9	58209.3	28857.7	39050.9	14746.8	15201	10500.1	3015.04	11533.2	3817.5
Q8R105	Vps37c	Vacuolar protein sorting-associated protein 37C	VP37C_MOUSE	1	38452.6	NaN	NaN	NaN	1512.94	2827.63	3260.41	4046.85	NaN	3902.58
Q8R143	Pttg1ip	Pituitary tumor-transforming gene 1 protein-interacting protein	PTTG_MOUSE	4	19965.3	22422.4	20535	22074.5	10465.6	11960.3	5958.93	3632.56	8654.11	2120.4
Q8R146;Q8R146-2	Apeh	Acylamino-acid-releasing enzyme;Isoform 2 of Acylamino-acid-releasing enzyme	APEH_MOUSE	9	81580.86;81580.86-2	8739.13	7210.81	11124.2	2640.69	2719.06	2431.52	1886.49	709.478	1052.56
Q8R164	Bphl	Valacyclovir hydrolase	BPHL_MOUSE	5	32850.9	61092.9	35561.9	59919.2	21561.4	23963.1	24040.3	13912.8	17394	11178.7
Q8R1G2	Cmbl	Carboxymethylenebutenolidase homolog	CMBL_MOUSE	16	27901.8	10583.4	3119.9	5613.24	3021	4277.48	2750.1	7178.94	16280	9105.01
Q8R1H0	Hopx	Homeodomain-only protein	HOP_MOUSE	2	8282.19	36835	20720	70395.7	186501	212107	172706	71345.9	136680	97720.4
Q8R1I1	Uqcr10	Cytochrome b-c1 complex subunit 9	QCR9_MOUSE	2	7445.52	16133.7	11043.9	3153.17	3986.82	3714.22	4554.58	5955.21	4850.96	5722.96
Q8R1Q8	Dync1li1	Cytoplasmic dynein 1 light intermediate chain 1	DC1L1_MOUSE	2	56614.2	13189.1	17145.4	16005.3	8915.16	10575.9	9859.46	42284.1	173249	93382.8
Q8R1Q9	Rbks	Ribokinase	RBSK_MOUSE	4	34119.1	NaN	10996.9	NaN	NaN	NaN	NaN	1467.45	NaN	1007.83
Q8R1R3	Stard7	StAR-related lipid transfer protein 7, mitochondrial	STAR7_MOUSE	2	43144.3	NaN	NaN	NaN	NaN	NaN	NaN	3963.46	NaN	29353.9
Q8R1S0	Coq6	Ubiquinone biosynthesis monooxygenase COQ6, mitochondrial	COQ6_MOUSE	2	51392.6	97480.3	107977	31605.6	6143.99	4647.24	4034.18	1814.06	NaN	NaN
Q8R1S4;Q8R1S4-2	Mtss1	Protein MTSS 1;Isoform 2 of Protein MTSS 1	MTSS1_MOUSE	5	82408.16;82408.16-2	9440.6	6444.52	13202.8	24572.6	29058.4	15926.8	4296.17	13202.1	8449.38
Q8R1V4	Tmed4	Transmembrane emp24 domain-containing protein 4	TMED4_MOUSE	2	26022	15962.8	NaN	NaN	NaN	NaN	NaN	589.622	NaN	NaN
Q8R1X6;Q8R1X6-2	Spart	Spartin;Isoform 2 of Spartin	SPART_MOUSE	5	72654.67;72654.67-2	NaN	299.223	NaN	1619.23	1777.93	1068.77	914.125	1569.73	720.332
Q8R242	Ctbs	Di-N-acetylchitobiase	DIAC_MOUSE	5	41295.1	29550.8	15973.8	18055.7	4419.71	7740.18	3088.85	4297.79	9506.44	2748.25
Q8R2G4-8	Art3	Isoform 7 of Ecto-ADP-ribosyltransferase 3	NAR3_MOUSE	1	40888.7	12930.5	5615.89	12471	23997.6	24040.4	22289.6	34214.9	45032.5	29564.7
Q8R2K1;Q8R2K1-2;Q8R2K1-4;Q8R2K1-5	Fuom	Fucose mutarotase;Isoform 2 of Fucose mutarotase;Isoform 4 of Fucose mutarotase;Isoform 5 of Fucose mutarotase	FUCM_MOUSE	4	16804.8;16804.8-2;16804.8-4;16804.8-5	4947.69	NaN	5419.59	NaN	NaN	NaN	9396.24	25637	3991.77
Q8R2Q8	Bst2	Bone marrow stromal antigen 2	BST2_MOUSE	3	19152.1	15169.4	9714.47	8332.68	20705.6	17826.5	17477.9	18581.4	24685.7	19634.3
Q8R2U6	Nudt4	Diphosphoinositol polyphosphate phosphohydrolase 2	NUDT4_MOUSE	5	20155.8	NaN	NaN	NaN	14178.3	15534.9	10613.6	4239.1	12716.6	8681
Q8R316	Hbp1	HMG box-containing protein 1	HBP1_MOUSE	1	57645.2	NaN	NaN	NaN	NaN	NaN	NaN	3759.5	NaN	3463.47
Q8R317;Q8R317-2	Ubqln1	Ubiquilin-1;Isoform 2 of Ubiquilin-1	UBQL1_MOUSE	4	61976.38;61976.38-2	NaN	7339.39	19340.1	10642.4	7085.48	7102.59	7593.01	8536.31	6653.45
Q8R332;Q8R332-2;Q8R332-3;Q8R332-4	Nup58	Nucleoporin p58/p45;Isoform 2 of Nucleoporin p58/p45;Isoform 3 of Nucleoporin p58/p45;Isoform 4 of Nucleoporin p58/p45	NUP58_MOUSE	1	59445.24;59445.24-2;59445.24-3;59445.24-4	NaN	442.118	NaN	NaN	NaN	329.213	NaN	4188.78	NaN
Q8R344	Ccdc12	Coiled-coil domain-containing protein 12	CCD12_MOUSE	2	18891.4	NaN	NaN	NaN	NaN	NaN	NaN	10237	7017.27	13303.8
Q8R3F5	Mcat	Malonyl-CoA-acyl carrier protein transacylase, mitochondrial	FABD_MOUSE	3	41928.2	7467.89	NaN	6170.45	3567.31	3721.18	3234.23	1437.22	NaN	1714.62
Q8R3G9	Tspan8	Tetraspanin-8	TSN8_MOUSE	1	25582.2	NaN	NaN	NaN	NaN	NaN	NaN	NaN	2937.96	5219.55
Q8R3L2;Q8R3L2-2;Q8R3L2-3;Q8R3L2-4;Q8R3L2-5	Tcf25	Transcription factor 25;Isoform 2 of Transcription factor 25;Isoform 3 of Transcription factor 25;Isoform 4 of Transcription factor 25;Isoform 5 of Transcription factor 25	TCF25_MOUSE	1	76684.74;76684.74-2;76684.74-3;76684.74-4;76684.74-5	NaN	NaN	NaN	1152.77	971.974	1057.94	433.17	699.801	892.849
Q8R3Q6	Mix23	Protein MIX23	MIX23_MOUSE	5	16665.1	7671.07	3009.55	NaN	7338.06	5311.14	7005.04	10611.7	14975	15809.1
Q8R409	Hexim1	Protein HEXIM1	HEXI1_MOUSE	4	40243.1	NaN	NaN	NaN	NaN	NaN	NaN	523.866	NaN	508.367
Q8R429	Atp2a1	Sarcoplasmic/endoplasmic reticulum calcium ATPase 1	AT2A1_MOUSE	1	109425	NaN	NaN	NaN	NaN	NaN	NaN	NaN	NaN	1449.9
Q8R480	Nup85	Nuclear pore complex protein Nup85	NUP85_MOUSE	1	74776.2	NaN	NaN	NaN	2479.91	NaN	NaN	89687.8	235949	130380
Q8R4H7	Nags	N-acetylglutamate synthase, mitochondrial	NAGS_MOUSE	3	57488.7	22393.6	14267.8	26200.4	8015.19	6902.23	9728.28	2235.28	NaN	1483.6
Q8R4N0	Clybl	Citramalyl-CoA lyase, mitochondrial	CLYBL_MOUSE	15	37548.5	5370.4	6238.43	4026.05	1210.13	810.313	1157.91	16840.1	10549.9	27143.6
Q8R4R6	Nup35	Nucleoporin NUP35	NUP35_MOUSE	1	34785.7	5337.54	4503.56	3482.46	1678.05	NaN	924.827	NaN	NaN	NaN
Q8R4T1	Cys1	Cystin-1	CYS1_MOUSE	1	15505.9	NaN	NaN	NaN	2725.31	2367.99	5900.75	8386.05	6615.38	11409.4
Q8R519	Acmsd	2-amino-3-carboxymuconate-6-semialdehyde decarboxylase	ACMSD_MOUSE	3	38027.2	7757.93	5255.18	15969.6	5118.52	6185.3	5893.83	3187.63	5505.55	3764.19
Q8R5I6	Gstm4	Glutathione S-transferase Mu 4	GSTM4_MOUSE	3	25519.5	1649.81	482.256	NaN	3605.26	5326.86	4577.64	209.498	NaN	278.702
Q8R5K2;Q8R5K2-2	Usp33	Ubiquitin carboxyl-terminal hydrolase 33;Isoform 2 of Ubiquitin carboxyl-terminal hydrolase 33	UBP33_MOUSE	1	102727.57;102727.57-2	NaN	NaN	NaN	NaN	3956.83	NaN	NaN	NaN	NaN
Q8R5M8;Q8R5M8-2;Q8R5M8-3;Q8R5M8-4;Q8R5M8-5;Q8R5M8-6;Q8R5M8-7	Cadm1	Cell adhesion molecule 1;Isoform 2 of Cell adhesion molecule 1;Isoform 3 of Cell adhesion molecule 1;Isoform 4 of Cell adhesion molecule 1;Isoform 5 of Cell adhesion molecule 1;Isoform 6 of Cell adhesion molecule 1;Isoform 7 of Cell adhesion molecule 1	CADM1_MOUSE	1	49788.46;49788.46-2;49788.46-3;49788.46-4;49788.46-5;49788.46-6;49788.46-7	NaN	NaN	NaN	NaN	NaN	NaN	2014.87	NaN	1325.79
Q8VBT2	Sds	L-serine dehydratase/L-threonine deaminase	SDHL_MOUSE	4	34593.2	20065	25009.5	16674.6	7093.69	5433.29	8030.21	7759.9	5031.35	4318.53
Q8VBT9;Q8VBT9-2;Q8VBT9-3	Aspscr1	Tether containing UBX domain for GLUT4;Isoform 2 of Tether containing UBX domain for GLUT4;Isoform 3 of Tether containing UBX domain for GLUT4	ASPC1_MOUSE	2	59795.7;59795.7-2;59795.7-3	749.622	379.316	1000.82	1277.41	1481.72	974.65	812.432	NaN	515.334
Q8VBW8	Ttc36	Tetratricopeptide repeat protein 36	TTC36_MOUSE	19	20132.5	123839	72906.7	195450	4.96275e+06	5.4757e+06	4533560	2.27433e+06	3.95248e+06	2.9306e+06
Q8VC12	Uroc1	Urocanate hydratase	HUTU_MOUSE	18	74590.3	22147.5	24982.8	25685.9	9066.24	6806.89	9043.5	29934.7	39903.1	38669.6
Q8VC19	Alas1	5-aminolevulinate synthase, nonspecific, mitochondrial	HEM1_MOUSE	2	71017.5	42696.9	32217.8	43954.5	23701.6	23188.9	13017.7	5253.27	14244.9	6701.56
Q8VC28	Akr1c13	Aldo-keto reductase family 1 member C13	AK1CD_MOUSE	10	37057.8	54032.8	27478.4	40431.5	8593.47	10212.3	7879.06	16713.4	47302.8	21268.5
Q8VC30	Tkfc	Triokinase/FMN cyclase	TKFC_MOUSE	18	59691.1	78376.5	51526.4	74330.2	20283.9	17428.7	17588.7	11314.8	8398.39	7382.36
Q8VC31	Ccdc9	Coiled-coil domain-containing protein 9	CCDC9_MOUSE	3	61445.4	NaN	94035.2	NaN	NaN	NaN	NaN	9334.08	NaN	8794.57
Q8VC49	Ifi27l2b	Interferon alpha-inducible protein 27-like protein 2B	IF27B_MOUSE	3	27772.5	NaN	NaN	NaN	28163.3	31465.3	24794.5	6827.62	11268	10368.3
Q8VC97	Upb1	Beta-ureidopropionase	BUP1_MOUSE	1	43937	NaN	1884.52	NaN	NaN	NaN	NaN	1762.93	NaN	NaN
Q8VCA8	Scrn2	Secernin-2	SCRN2_MOUSE	4	46600.8	NaN	NaN	NaN	254.267	833.256	6961.58	669.467	6464.14	1548.64
Q8VCB3	Gys2	Glycogen [starch] synthase, liver	GYS2_MOUSE	7	80870.8	2409.54	2896.83	37.6858	4441.26	3359.24	4503.64	9778.21	2705.43	6751.08
Q8VCC1	Hpgd	15-hydroxyprostaglandin dehydrogenase [NAD(+)]	PGDH_MOUSE	6	29180.8	18143.9	11858.5	12323.4	2384.63	723.598	2476.8	1696.34	NaN	2815.53
Q8VCC2	Ces1	Liver carboxylesterase 1	EST1_MOUSE	9	62679.9	16930.4	12421.7	17364.6	9090.31	7710.76	4156.09	3973.89	3660.36	3351.75
Q8VCE1	Dnajc28	DnaJ homolog subfamily C member 28	DJC28_MOUSE	1	44873	NaN	NaN	NaN	2900.62	4107.41	3577.11	1380.59	3437.19	1822.97
Q8VCF0	Mavs	Mitochondrial antiviral-signaling protein	MAVS_MOUSE	3	53398.9	29784	9966.97	17769	9009.31	13141.7	12438.3	6873.36	7100.4	6481.41
Q8VCH0	Acaa1b	3-ketoacyl-CoA thiolase B, peroxisomal	THIKB_MOUSE	5	43995.4	24506.3	28921.7	13975.7	6417.03	8534.26	5448.38	7768.74	30051.6	11052.5
Q8VCI0	Plbd1	Phospholipase B-like 1	PLBL1_MOUSE	4	62998.4	24756	18625.9	84643.8	40356	27442	26963.8	13678.4	25735.2	10212.8
Q8VCI5	Pex19	Peroxisomal biogenesis factor 19	PEX19_MOUSE	5	32733.4	6755.12	3715.93	4815.76	3746.97	3039.62	4002.91	14050.3	NaN	12606.3
Q8VCM5;Q8VCM5-2	Mul1	Mitochondrial ubiquitin ligase activator of NFKB 1;Isoform 2 of Mitochondrial ubiquitin ligase activator of NFKB 1	MUL1_MOUSE	1	39834.96;39834.96-2	NaN	NaN	NaN	NaN	255.23	485.384	15432	17791	NaN
Q8VCM7	Fgg	Fibrinogen gamma chain	FIBG_MOUSE	12	49391.4	4206.74	4317.07	3273.21	3083.09	2224.96	2417.82	3507.65	1159.4	1976.17
Q8VCN5	Cth	Cystathionine gamma-lyase	CGL_MOUSE	13	43567.2	89389.7	108598	67746.4	33394.4	29045.6	35113.7	20808.3	14760.2	16750.6
Q8VCN6	Cd99	CD99 antigen	CD99_MOUSE	3	16782.5	NaN	NaN	NaN	16504.9	19595.3	14221.2	6484.91	11085.9	8567.77
Q8VCN9	Tbcc	Tubulin-specific chaperone C	TBCC_MOUSE	1	38124.8	NaN	NaN	NaN	NaN	NaN	NaN	190.56	NaN	205.377
Q8VCR2;Q8VCR2-2	Hsd17b13	17-beta-hydroxysteroid dehydrogenase 13;Isoform 2 of 17-beta-hydroxysteroid dehydrogenase 13	DHB13_MOUSE	4	33457.98;33457.98-2	37149.2	39149.2	26123.5	6798.53	6080.41	9155.52	4571.69	2003.09	2568.78
Q8VCR7	Abhd14b	Protein ABHD14B	ABHEB_MOUSE	7	22450.7	527522	359261	619470	129919	147725	104769	94112.1	83229.3	49467.4
Q8VCS0;Q8VCS0-2;Q8VCS0-3	Pglyrp2	N-acetylmuramoyl-L-alanine amidase;Isoform 2 of N-acetylmuramoyl-L-alanine amidase;Isoform 3 of N-acetylmuramoyl-L-alanine amidase	PGRP2_MOUSE	1	57706.77;57706.77-2;57706.77-3	1185.98	926.438	7.71334	NaN	NaN	NaN	NaN	NaN	NaN
Q8VCS6	Med9	Mediator of RNA polymerase II transcription subunit 9	MED9_MOUSE	4	15709.1	NaN	4556.61	NaN	10004.6	11058.5	4213.67	NaN	NaN	2767.98
Q8VCT4	Ces1d	Carboxylesterase 1D	EST1D_MOUSE	13	61787.8	555781	371404	530855	193932	171305	174127	62358.9	88138.4	53979.5
Q8VCU1;Q8VCU1-2	Ces3b	Carboxylesterase 3B;Isoform 2 of Carboxylesterase 3B	EST3B_MOUSE	1	63352.95;63352.95-2	133460	108577	122455	43227.2	43917	33394.8	23441.8	86949	20504
Q8VCW8	Acsf2	Medium-chain acyl-CoA ligase ACSF2, mitochondrial	ACSF2_MOUSE	12	67950.6	51509.4	40415.7	35386.3	15067.1	12888	15546.2	13297.4	10643.3	10307.9
Q8VCX1	Akr1d1	Aldo-keto reductase family 1 member D1	AK1D1_MOUSE	8	37289.8	101523	92322.3	95660.2	45797.7	38387.1	43194.3	52393.3	131178	62133.2
Q8VCZ9	Prodh2	Hydroxyproline dehydrogenase	HYPDH_MOUSE	6	50723.2	42927.4	26450.2	40828.7	4246.12	6175.34	5410.43	1958.69	4376.81	NaN
Q8VD04	Gripap1	GRIP1-associated protein 1	GRAP1_MOUSE	5	92715.1	20231.5	4701.42	4187.78	2999.38	2488.67	1211.25	40697.4	33313	NaN
Q8VD26;Q8VD26-2;Q8VD26-3	Tmem143	Transmembrane protein 143;Isoform 2 of Transmembrane protein 143;Isoform 3 of Transmembrane protein 143	TM143_MOUSE	1	51595.87;51595.87-2;51595.87-3	NaN	NaN	NaN	6996.51	13316	8468.74	10321.8	36424	14736.8
Q8VDC1	Fyco1	FYVE and coiled-coil domain-containing protein 1	FYCO1_MOUSE	5	162336	1768.22	1078.28	1816.34	592.98	569.426	986.182	1385.44	NaN	NaN
Q8VDD5	Myh9	Myosin-9	MYH9_MOUSE	58	226372	25908.2	19498.7	24805.7	14620.6	15761.2	14242.3	12443.2	10228.2	9862.54
Q8VDD8	Washc1	WASH complex subunit 1	WASH1_MOUSE	2	51658.6	NaN	NaN	NaN	2188.81	1558.16	2334.45	833.819	NaN	NaN
Q8VDG5;Q8VDG5-2	Ppcs	Phosphopantothenate--cysteine ligase;Isoform 2 of Phosphopantothenate--cysteine ligase	PPCS_MOUSE	2	33794.02;33794.02-2	NaN	NaN	NaN	NaN	NaN	801.916	424.167	NaN	3258.16
Q8VDG7	Pafah2	Platelet-activating factor acetylhydrolase 2, cytoplasmic	PAFA2_MOUSE	2	43561.9	5954.79	6642.78	NaN	1699.21	708.373	1132.59	NaN	NaN	NaN
Q8VDJ3	Hdlbp	Vigilin	VIGLN_MOUSE	19	141743	43435	30203	32731.5	12313.7	12024.3	11989.1	5575.33	7309.65	3776.86
Q8VDK1;Q8VDK1-2	Nit1	Deaminated glutathione amidase;Isoform 2 of Deaminated glutathione amidase	NIT1_MOUSE	5	35705.07;35705.07-2	10918.1	12704.9	15169.8	6271.58	6718.41	7663.15	13128.4	22453.2	16977
Q8VDM4	Psmd2	26S proteasome non-ATPase regulatory subunit 2	PSMD2_MOUSE	19	100203	106818	64870	89782	54246.4	53604.4	42918.5	19766.7	43431.9	21469
Q8VDM6;Q8VDM6-2	Hnrnpul1	Heterogeneous nuclear ribonucleoprotein U-like protein 1;Isoform 2 of Heterogeneous nuclear ribonucleoprotein U-like protein 1	HNRL1_MOUSE	1	96001.88;96001.88-2	NaN	3003.25	NaN	3411.44	6736.43	1890.17	765.505	1512.86	570.231
Q8VDN2	Atp1a1	Sodium/potassium-transporting ATPase subunit alpha-1	AT1A1_MOUSE	23	112982	24161.5	23111.8	15385.5	7880.12	6105.69	8089.23	4023.61	3269.09	4150.44
Q8VDQ1	Ptgr2	Prostaglandin reductase 2	PTGR2_MOUSE	5	38015.3	23359.2	11590.2	14871.4	34956.6	49444.5	32366.9	21890.3	57405.1	28602.1
Q8VDQ8;Q8VDQ8-2;Q8VDQ8-4	Sirt2	NAD-dependent protein deacetylase sirtuin-2;Isoform 2 of NAD-dependent protein deacetylase sirtuin-2;Isoform 4 of NAD-dependent protein deacetylase sirtuin-2	SIR2_MOUSE	2	43256.26;43256.26-2;43256.26-4	NaN	4822.59	5113.31	2887.25	2081.75	2357.46	2161.77	4349.32	2005.54
Q8VDS8;Q8VDS8-2;Q8VDS8-3	Stx18	Syntaxin-18;Isoform 2 of Syntaxin-18;Isoform 3 of Syntaxin-18	STX18_MOUSE	1	38381.24;38381.24-2;38381.24-3	NaN	NaN	NaN	422.733	307.685	NaN	240.679	NaN	NaN
Q8VDW0;Q9Z1N5	Ddx39a;Ddx39b	ATP-dependent RNA helicase DDX39A;Spliceosome RNA helicase Ddx39b	DX39A_MOUSE;DX39B_MOUSE	4	49067.4;49035.38	25452.8	17643	17688.6	11087.1	18232.3	14133.5	15235.4	34311.1	6067.9
Q8VE09	Ttc39c	Tetratricopeptide repeat protein 39C	TT39C_MOUSE	2	65445.1	NaN	11999.8	28430.2	114.688	NaN	170.923	NaN	NaN	NaN
[truncated: 964 more rows]

## Sheet: H2O-matrix - adipose (5f)
Peak area (A.U.) - Adipose
PG.ProteinGroups	PG.Genes	PG.ProteinDescriptions	PG.ProteinNames	PG.NrOfStrippedSequencesIdentified (Experiment-wide)	PG.MolecularWeight	AMW20			AMW35			AMW50
A0A0G2JDV3	Gbp6	Guanylate-binding protein 6	GBP6_MOUSE	2	70442.7	59.833	NaN	NaN	48.0901	NaN	NaN	18.2443	5.25689	NaN
A2ADY9	Ddi2	Protein DDI1 homolog 2	DDI2_MOUSE	1	44590.6	1396.77	1532.42	NaN	1358.41	1830.91	739.58	321.439	947.214	932.206
A2AEP0	Obp1b	Odorant-binding protein 1b	OBP1B_MOUSE	10	19394.1	150.594	NaN	NaN	1501.12	960.422	550.054	8846.06	2326.9	1620.66
A2AJI0;A2AJI0-2	Map7d1	MAP7 domain-containing protein 1;Isoform 2 of MAP7 domain-containing protein 1	MA7D1_MOUSE	2	93275.68;93275.68-2	6746.42	11303.4	277541	4367.42	9624.4	5716.02	4924.14	2389.61	2019.28
A2AS55	Ankrd16	Ankyrin repeat domain-containing protein 16	ANR16_MOUSE	1	39776.4	787.153	2685.3	NaN	1116.58	NaN	1094.72	997.397	786.985	906.296
A2AX52	Col6a4	Collagen alpha-4(VI) chain	CO6A4_MOUSE	2	250798	82613.9	41558.7	NaN	38819.4	48474.6	34784.8	88895.6	50450.1	64747.4
A2BIM8;P02762;P04938	Mup18;Mup6;Mup11	Major urinary protein 18;Major urinary protein 6;Major urinary protein 11	MUP18_MOUSE;MUP6_MOUSE;MUP11_MOUSE	18	20762.55;20649.39;20762.55	69246.5	26363.6	13986	32926.9	27247.9	34233.3	193731	151744	110816
A3KFX0	Nt5c1a	Cytosolic 5'-nucleotidase 1A	5NT1A_MOUSE	1	40678.1	NaN	NaN	NaN	699.495	728.502	927.827	1971.62	1897.61	1564.41
A3KMP2	Ttc38	Tetratricopeptide repeat protein 38	TTC38_MOUSE	4	52223.8	476.608	NaN	NaN	288.701	NaN	410.401	1333.29	376.622	1081.6
A6BLY7	Krt28	Keratin, type I cytoskeletal 28	K1C28_MOUSE	2	50346.1	NaN	2031.84	NaN	78.3054	348.149	41384.9	NaN	403.078	NaN
A6H584	Col6a5	Collagen alpha-5(VI) chain	CO6A5_MOUSE	19	289575	4685.57	11271.6	NaN	3620.11	6648.31	5406.91	1454.04	3260.25	1313.15
A6X935	Itih4	Inter alpha-trypsin inhibitor, heavy chain 4	ITIH4_MOUSE	19	104659	20256.3	14994.9	NaN	9586.25	9911.97	8392.5	2320.04	2785.88	4401.71
B1AR13	Cisd3	CDGSH iron-sulfur domain-containing protein 3, mitochondrial	CISD3_MOUSE	4	15676.2	NaN	NaN	NaN	1352.58	2232.03	1936.89	7336.15	7248.83	4597.09
B1ARW8		Uncharacterized protein C1orf122 homolog	CA122_MOUSE	2	11318.5	NaN	NaN	NaN	5920.35	10186.2	3825.57	3756.73	1346.39	642.184
B1AXP6	Tomm5	Mitochondrial import receptor subunit TOM5 homolog	TOM5_MOUSE	3	6037.28	1855.29	4666.12	94082.2	20840.7	53972.7	11039.7	13345.8	13435.6	3727.56
B2RQE8	Arhgap42	Rho GTPase-activating protein 42	RHG42_MOUSE	1	94635.7	NaN	NaN	NaN	NaN	NaN	NaN	NaN	NaN	207.834
B2RSH2	Gnai1	Guanine nucleotide-binding protein G(i) subunit alpha-1	GNAI1_MOUSE	3	40361.1	1575.43	NaN	NaN	1299.12	1602.32	1434.79	880.686	1280.96	636.313
B5X0G2	Mup17	Major urinary protein 17	MUP17_MOUSE	3	20638.4	7864.13	3036.28	NaN	5458.24	3712.16	2659.26	24863.5	17797.5	13383.9
C0HKE1;C0HKE2;C0HKE3;C0HKE4;C0HKE5;C0HKE6;C0HKE7;C0HKE8;C0HKE9;Q64523;Q6GSS7;Q8BFU2;Q8CGP5;Q8CGP6;Q8CGP7;Q8R1M2	H2ac4;H2ac6;H2ac7;H2ac8;H2ac11;H2ac13;Hist1h2an;Hist1h2ao;Hist1h2ap;H2ac20;Hist2h2aa1;H2aw;Hist1h2af;H2ac12;H2ac15;H2aj	Histone H2A type 1-B;Histone H2A type 1-C;Histone H2A type 1-D;Histone H2A type 1-E;Histone H2A type 1-G;Histone H2A type 1-I;Histone H2A type 1-N;Histone H2A type 1-O;Histone H2A type 1-P;Histone H2A type 2-C;Histone H2A type 2-A;Histone H2A type 3;Histone H2A type 1-F;Histone H2A type 1-H;Histone H2A type 1-K;Histone H2A.J	H2A1B_MOUSE;H2A1C_MOUSE;H2A1D_MOUSE;H2A1E_MOUSE;H2A1G_MOUSE;H2A1I_MOUSE;H2A1N_MOUSE;H2A1O_MOUSE;H2A1P_MOUSE;H2A2C_MOUSE;H2A2A_MOUSE;H2A3_MOUSE;H2A1F_MOUSE;H2A1H_MOUSE;H2A1K_MOUSE;H2AJ_MOUSE	5	14135.49;14135.49;14135.49;14135.49;14135.49;14135.49;14135.49;14135.49;14135.49;13988.37;14095.48;14121.46;14161.53;13950.26;14149.52;14045.45	16613.8	37569.4	235492	12320.5	29108.2	22105	17836.4	10836.1	6915.46
C0HKG5;C0HKG6	Rnaset2a;Rnaset2b	Ribonuclease T2-A;Ribonuclease T2-B	RNT2A_MOUSE;RNT2B_MOUSE	1	29608.78;29608.78	NaN	NaN	NaN	NaN	NaN	NaN	171.414	438.678	NaN
D3Z4S3	Ptrhd1	Putative peptidyl-tRNA hydrolase PTRHD1	PTRD1_MOUSE	2	16036.8	1910.13	NaN	NaN	644.201	NaN	NaN	NaN	2741.61	NaN
D3Z7Q2	Smim20	Small integral membrane protein 20	SIM20_MOUSE	1	7818.11	NaN	NaN	NaN	NaN	NaN	NaN	NaN	1130.94	NaN
E9PV24;E9PV24-2	Fga	Fibrinogen alpha chain;Isoform 2 of Fibrinogen alpha chain	FIBA_MOUSE	20	87429.26;87429.26-2	79995.6	54956.2	60689.7	48561.1	49951.2	35038.1	13753.8	18951.7	27471.5
E9PVA8	Gcn1	eIF-2-alpha kinase activator GCN1	GCN1_MOUSE	4	293021	NaN	4278.17	NaN	NaN	NaN	3341.37	NaN	221.807	649.872
E9Q3E1	Aldh3b2	Aldehyde dehydrogenase family 3 member B2	AL3B2_MOUSE	8	52982.6	8414.64	7385.42	2945.71	6778.7	6590.19	8975.31	6168.9	9380.84	5551.65
E9Q3L2	Pi4ka	Phosphatidylinositol 4-kinase alpha	PI4KA_MOUSE	1	237042	NaN	NaN	7803.72	NaN	NaN	1607.64	NaN	NaN	NaN
E9Q414	Apob	Apolipoprotein B-100	APOB_MOUSE	5	509432	767.936	10543	NaN	NaN	NaN	10476.4	NaN	93.2392	31021.5
E9Q557	Dsp	Desmoplakin	DESP_MOUSE	102	332912	8964.17	1.30491e+06	500183	3405.77	11551.8	111089	3831.35	2412.68	4082.38
E9Q6J5;E9Q6J5-2;E9Q6J5-3;Q5SQY2	Bod1l;Bod1l;Bod1l;Bod1	Biorientation of chromosomes in cell division protein 1-like 1;Isoform 2 of Biorientation of chromosomes in cell division protein 1-like 1;Isoform 3 of Biorientation of chromosomes in cell division protein 1-like 1;Biorientation of chromosomes in cell division protein 1	BD1L1_MOUSE;BD1L1_MOUSE;BD1L1_MOUSE;BOD1_MOUSE	1	327452.94;327452.94-2;327452.94-3;18363.56	NaN	NaN	NaN	2241.59	5036.07	NaN	1984.1	1465.08	1876.78
E9Q7G0	Numa1	Nuclear mitotic apparatus protein 1	NUMA1_MOUSE	1	235630	NaN	NaN	NaN	NaN	NaN	NaN	NaN	NaN	906.498
E9Q912;E9Q912-2	Rap1gds1	Rap1 GTPase-GDP dissociation stimulator 1;Isoform 2 of Rap1 GTPase-GDP dissociation stimulator 1	GDS1_MOUSE	5	66076.46;66076.46-2	634.801	NaN	NaN	459.542	NaN	NaN	NaN	NaN	4876.74
F6ZDS4	Tpr	Nucleoprotein TPR	TPR_MOUSE	6	273990	4614.31	8476.87	91216.6	2857.42	6423.93	6025.73	2643.45	1431.91	1258.98
G3X982	Aox3	Aldehyde oxidase 3	AOXC_MOUSE	3	146902	8197.46	5169	NaN	5673.23	6636.42	7854.86	5323.31	4556.63	3315.5
G3X9C2	Nccrp1	F-box only protein 50	FBX50_MOUSE	3	30407.5	NaN	40683.2	NaN	113.742	NaN	1968.83	NaN	NaN	NaN
G5E8V9;G5E8V9-2;G5E8V9-3	Arfip1	Arfaptin-1;Isoform 2 of Arfaptin-1;Isoform 3 of Arfaptin-1	ARFP1_MOUSE	1	41518.04;41518.04-2;41518.04-3	2282.14	1105.73	NaN	1348.37	NaN	NaN	1484.34	1258.07	1090.98
O08529	Capn2	Calpain-2 catalytic subunit	CAN2_MOUSE	7	79872.2	4717.55	5148.07	41903.2	2558.35	3678.47	2273	2840.1	2202.73	1774.12
O08539;O08539-2	Bin1	Myc box-dependent-interacting protein 1;Isoform 2 of Myc box-dependent-interacting protein 1	BIN1_MOUSE	4	64470.16;64470.16-2	5395.25	8678.96	66257.4	2087.77	4459.84	2912.13	1488.59	902.408	871.485
O08547	Sec22b	Vesicle-trafficking protein SEC22b	SC22B_MOUSE	3	24740.6	640.539	2124.63	6860.48	1221.61	NaN	NaN	1048.07	1430.31	881.066
O08553	Dpysl2	Dihydropyrimidinase-related protein 2	DPYL2_MOUSE	13	62277.6	4179.84	3769.86	16714.6	2595.72	3215.25	2802.03	2327.62	2251.64	1718.38
O08573;O08573-2;O08573-3	Lgals9	Galectin-9;Isoform 2 of Galectin-9;Isoform 3 of Galectin-9	LEG9_MOUSE	3	40035.89;40035.89-2;40035.89-3	NaN	NaN	NaN	212.527	NaN	NaN	NaN	498.035	264.105
O08585	Clta	Clathrin light chain A	CLCA_MOUSE	3	25604.1	1887.67	1413.42	NaN	1688.82	1945.45	1472.75	1551.69	1190.04	1534.83
O08632	Krtap19-5	Keratin-associated protein 19-5	KR195_MOUSE	1	6688.31	415.191	3270.08	NaN	748.886	3887.06	3354.52	2629.62	547.113	NaN
O08638;O08638-2	Myh11	Myosin-11;Isoform 2 of Myosin-11	MYH11_MOUSE	7	227028.05;227028.05-2	2088.18	3213.68	111661	795.669	1212.95	659.812	956.87	827.112	442.11
O08677	Kng1	Kininogen-1	KNG1_MOUSE	22	73102.1	255537	133683	97261.2	114512	111444	98691.1	39401.3	37492.3	84543.2
O08677-2	Kng1	Isoform LMW of Kininogen-1	KNG1_MOUSE	2	47898.3	96685.9	49039.6	44065.5	32338.9	42014.7	47239.1	15367.1	14466.1	31794.8
O08692	Ngp	Neutrophilic granule protein	NGP_MOUSE	1	19331.7	NaN	NaN	21750.2	NaN	NaN	NaN	NaN	1197.09	618.555
O08709	Prdx6	Peroxiredoxin-6	PRDX6_MOUSE	19	24870.6	46074.7	35440.2	216217	24835.1	31058	26907.6	59449.1	54668.9	53121.1
O08738	Casp6	Caspase-6	CASP6_MOUSE	1	31595	NaN	NaN	NaN	NaN	NaN	NaN	NaN	211.362	NaN
O08749	Dld	Dihydrolipoyl dehydrogenase, mitochondrial	DLDH_MOUSE	10	54272.3	2252.47	5233.13	77715.1	2497.02	4897.58	2820.46	5832.73	4631.41	3493.68
O08756	Hsd17b10	3-hydroxyacyl-CoA dehydrogenase type-2	HCD2_MOUSE	4	27418.6	2357.72	12025.1	10938.1	2081.87	3145.35	3522.83	2468.64	2192.19	1730.53
O08788;O08788-2	Dctn1	Dynactin subunit 1;Isoform 2 of Dynactin subunit 1	DCTN1_MOUSE	4	141675.77;141675.77-2	NaN	1065.31	NaN	153.469	NaN	NaN	NaN	163.703	185.552
O08795;O08795-2	Prkcsh	Glucosidase 2 subunit beta;Isoform 2 of Glucosidase 2 subunit beta	GLU2B_MOUSE	10	58792.74;58792.74-2	1240.21	NaN	NaN	2817.42	5053.52	3328.35	2962.11	2356.01	2084.32
O08807	Prdx4	Peroxiredoxin-4	PRDX4_MOUSE	4	31052.5	7193.15	129873	21970.2	2450.23	3756.23	8837.67	2882.62	3040.94	2077.9
O08917	Flot1	Flotillin-1	FLOT1_MOUSE	4	47513.4	146.642	NaN	27120.9	398.932	NaN	369.274	110.169	344.475	180.18
O08997	Atox1	Copper transport protein ATOX1	ATOX1_MOUSE	10	7338.42	58340.4	85335.7	1.00539e+06	215329	427359	190901	173840	67324.6	94381.7
O09044	Snap23	Synaptosomal-associated protein 23	SNP23_MOUSE	5	23260.9	8742.77	11696.6	286528	4954.76	9071.06	NaN	1220.72	4487.81	1282.79
O09061	Psmb1	Proteasome subunit beta type-1	PSB1_MOUSE	4	26372.2	1858.37	10157.2	NaN	1894.56	1927.6	4103.21	1775.5	1509.51	1532.14
O09111	Ndufb11	NADH dehydrogenase [ubiquinone] 1 beta subcomplex subunit 11, mitochondrial	NDUBB_MOUSE	1	17443.8	1411.65	1490.47	NaN	2921.57	6936.4	3725.69	NaN	NaN	NaN
O09114	Ptgds	Prostaglandin-H2 D-isomerase	PTGDS_MOUSE	1	21066.1	NaN	NaN	NaN	NaN	NaN	NaN	1398.72	171.151	918.702
O09117;O09117-2	Sypl1	Synaptophysin-like protein 1;Isoform 2 of Synaptophysin-like protein 1	SYPL1_MOUSE	2	28899.4;28899.4-2	1871.09	3015.01	14836	1756.05	1600.6	2017.61	2029.41	1365.39	1059.23
O09131	Gsto1	Glutathione S-transferase omega-1	GSTO1_MOUSE	8	27497.6	7801.62	6666	NaN	4361.51	3718.82	4483.93	2465.26	3653.2	3804.06
O09159	Man2b1	Lysosomal alpha-mannosidase	MA2B1_MOUSE	6	114648	3525.98	15499.6	174526	2594.73	4193.71	3075.37	1628.62	994.094	2116.05
O09164	Sod3	Extracellular superoxide dismutase [Cu-Zn]	SODE_MOUSE	8	27391.9	2225.93	1127.48	NaN	1400.82	1163.82	1163.95	2438.49	1666.19	1946.37
O09165	Casq1	Calsequestrin-1	CASQ1_MOUSE	1	46378	5215.51	11110.6	NaN	NaN	NaN	NaN	NaN	NaN	NaN
O09172	Gclm	Glutamate--cysteine ligase regulatory subunit	GSH0_MOUSE	4	30534.8	445.155	NaN	NaN	395.274	NaN	243.596	337.662	NaN	371.657
O09173	Hgd	Homogentisate 1,2-dioxygenase	HGD_MOUSE	2	49959.9	3890.78	NaN	NaN	861.12	NaN	NaN	2942.03	2797.06	NaN
O35114	Scarb2	Lysosome membrane protein 2	SCRB2_MOUSE	4	54044	NaN	NaN	58.5592	437.322	737.982	NaN	772.916	731.91	615.015
O35127	Grcc10	Protein C10	C10_MOUSE	5	13194.1	16201.5	21594.6	287250	10443.3	18976.4	7346.05	4220.53	2593.22	4336.18
O35129	Phb2	Prohibitin-2	PHB2_MOUSE	7	33296.4	858.452	4593.04	8033.99	1371.08	1519.05	1865.46	1780.16	1917.84	1016.57
O35143	Atp5if1	ATPase inhibitor, mitochondrial	ATIF1_MOUSE	2	12158.7	NaN	NaN	NaN	180.061	NaN	NaN	1169.78	1652.69	641.899
O35206	Col15a1	Collagen alpha-1(XV) chain	COFA1_MOUSE	6	140472	2261.62	23095.4	NaN	1800.33	8659.73	1934.73	583.94	1008.9	449.288
O35215	Ddt	D-dopachrome decarboxylase	DOPD_MOUSE	8	13077.2	4520.77	20186.8	132445	4659.96	13424.3	5646.6	7148.16	10418.5	4583.01
O35344	Kpna3	Importin subunit alpha-4	IMA4_MOUSE	1	57772.8	1558.76	NaN	12364.3	825.833	809.198	2132.21	NaN	NaN	NaN
O35350	Capn1	Calpain-1 catalytic subunit	CAN1_MOUSE	3	82106.3	NaN	227.26	NaN	NaN	NaN	NaN	431.377	317.401	1755.4
O35381	Anp32a	Acidic leucine-rich nuclear phosphoprotein 32 family member A	AN32A_MOUSE	3	28537.5	2595.65	NaN	25805.2	2279.54	3257.29	2679.78	1333.07	1891.72	872.018
O35385	Ppef2	Serine/threonine-protein phosphatase with EF-hands 2	PPE2_MOUSE	2	86645.1	NaN	52370.3	9466.43	NaN	NaN	1257.5	NaN	NaN	NaN
O35387	Hax1	HCLS1-associated protein X-1	HAX1_MOUSE	1	31654.4	281.503	12251.3	12948.2	568.062	1006.88	21421.9	348.668	247.645	259.762
O35405	Pld3	5'-3' exonuclease PLD3	PLD3_MOUSE	1	54389	NaN	NaN	NaN	278.532	NaN	NaN	322.595	352.934	294.939
O35459	Ech1	Delta(3,5)-Delta(2,4)-dienoyl-CoA isomerase, mitochondrial	ECH1_MOUSE	8	36118.5	2617.95	3076.46	7243.82	1983.23	3588.42	2410.08	5300.2	4803.46	3273.41
O35465;O35465-2	Fkbp8	Peptidyl-prolyl cis-trans isomerase FKBP8;Isoform 2 of Peptidyl-prolyl cis-trans isomerase FKBP8	FKBP8_MOUSE	2	43528.83;43528.83-2	NaN	NaN	NaN	NaN	NaN	NaN	302.987	610.987	397.976
O35490	Bhmt	Betaine--homocysteine S-methyltransferase 1	BHMT1_MOUSE	14	45020.5	8138.54	7338.21	NaN	4994.13	4048.98	2533.01	6344.83	3907.82	1959.87
O35566	Cd151	CD151 antigen	CD151_MOUSE	3	28246.1	2539.93	2015.97	NaN	2960.24	2994.91	2956.84	2413.52	2175.48	1280.6
O35593	Psmd14	26S proteasome non-ATPase regulatory subunit 14	PSDE_MOUSE	3	34577	3515.47	9814.75	13285.6	2006.01	2938.8	3639.46	2219.88	2235.99	1901.23
O35600	Abca4	Retinal-specific phospholipid-transporting ATPase ABCA4	ABCA4_MOUSE	1	260209	NaN	NaN	NaN	NaN	NaN	NaN	2332.9	4363.16	2019.92
O35601;O35601-2	Fyb1	FYN-binding protein 1;Isoform FYB-120 of FYN-binding protein 1	FYB1_MOUSE	2	90055.46;90055.46-2	NaN	860.707	NaN	117.158	720.289	NaN	227.859	336.655	240.006
O35639	Anxa3	Annexin A3	ANXA3_MOUSE	9	36384.1	2170.91	4745.71	9942.04	1064.23	2094.55	1586.71	1021.91	1244.55	745.951
O35640	Anxa8	Annexin A8	ANXA8_MOUSE	2	36724.1	NaN	3676.95	NaN	NaN	NaN	NaN	NaN	NaN	NaN
O35643	Ap1b1	AP-1 complex subunit beta-1	AP1B1_MOUSE	2	103935	NaN	2592.2	NaN	510.64	NaN	NaN	NaN	497.443	NaN
O35660	Gstm6	Glutathione S-transferase Mu 6	GSTM6_MOUSE	1	25621.4	1436.49	NaN	NaN	NaN	NaN	1241.1	431.785	NaN	NaN
O35664	Ifnar2	Interferon alpha/beta receptor 2	INAR2_MOUSE	3	56578.3	1016.19	NaN	NaN	661.831	336.831	293.908	167.153	119.322	473.973
O35678	Mgll	Monoglyceride lipase	MGLL_MOUSE	13	33387.5	41144.7	21832.7	157703	43115	25830.2	28543.9	35586.8	40490.7	34556.2
O35683	Ndufa1	NADH dehydrogenase [ubiquinone] 1 alpha subcomplex subunit 1	NDUA1_MOUSE	1	8138.52	NaN	NaN	NaN	NaN	NaN	NaN	NaN	464.416	NaN
O35685	Nudc	Nuclear migration protein nudC	NUDC_MOUSE	5	38358	1151.3	NaN	NaN	522.011	NaN	742.299	665.993	740.992	414.71
O35737	Hnrnph1	Heterogeneous nuclear ribonucleoprotein H	HNRH1_MOUSE	4	49199.4	NaN	3380.92	NaN	80.4176	NaN	NaN	NaN	NaN	NaN
O35855	Bcat2	Branched-chain-amino-acid aminotransferase, mitochondrial	BCAT2_MOUSE	8	44127.4	2035.51	NaN	NaN	1768.88	2613.24	1656.85	4240.49	2872.34	3334.9
O35857	Timm44	Mitochondrial import inner membrane translocase subunit TIM44	TIM44_MOUSE	4	51091.3	NaN	NaN	NaN	1345.64	3047.15	2621	3172.23	2541.81	2308.08
O35864	Cops5	COP9 signalosome complex subunit 5	CSN5_MOUSE	4	37548.8	1823.31	NaN	NaN	760.844	NaN	NaN	1901.48	3460.91	1333.05
O35887	Calu	Calumenin	CALU_MOUSE	8	37063.7	1467.84	937.128	NaN	591.997	1500.59	621.892	873.686	886.191	1059.55
O35945	Aldh1a7	Aldehyde dehydrogenase, cytosolic 1	AL1A7_MOUSE	16	54587.7	7298.12	7279.79	21867.3	4458.44	5861.2	5351.92	4684.39	4062.84	3732.02
O35955	Psmb10	Proteasome subunit beta type-10	PSB10_MOUSE	2	29063.2	1465.54	NaN	NaN	942.826	1448.2	1619.27	NaN	NaN	NaN
O35969;O35969-2	Gamt	Guanidinoacetate N-methyltransferase;Isoform 2 of Guanidinoacetate N-methyltransferase	GAMT_MOUSE	3	26336.1;26336.1-2	5180.76	2189.9	NaN	2654.04	2204.87	2833.7	948.537	1024.97	1219.02
O54724	Cavin1	Caveolae-associated protein 1	CAVN1_MOUSE	11	43953.6	22361.4	28054.4	209333	17791.7	19216.6	19900.6	23389.3	25397.1	15111.3
O54734	Ddost	Dolichyl-diphosphooligosaccharide--protein glycosyltransferase 48 kDa subunit	OST48_MOUSE	3	49027.9	2938.86	13975.6	150384	1261.96	2227.41	3428.71	1912	2526.99	1707.39
O54774	Ap3d1	AP-3 complex subunit delta-1	AP3D1_MOUSE	1	135081	NaN	5546.83	NaN	2671.69	NaN	NaN	3097.94	3064.51	2137.82
O54782	Man2b2	Epididymis-specific alpha-mannosidase	MA2B2_MOUSE	3	115610	NaN	NaN	NaN	2562.57	6190.42	NaN	3879.69	2337.85	NaN
O54833	Csnk2a2	Casein kinase II subunit alpha'	CSK22_MOUSE	1	41215.2	12112	NaN	NaN	NaN	NaN	NaN	5380.28	3153.59	2682
O54962	Banf1	Barrier-to-autointegration factor	BAF_MOUSE	5	10102.6	1640.58	4440.72	28360.6	8280.04	12889.7	7799.49	5328.93	5343.46	4595.37
O54974	Lgals7	Galectin-7	LEG7_MOUSE	1	15173.2	NaN	637.741	10.9406	90.9241	216.264	126.112	878.021	414.264	41.8151
O54982	Kcnu1	Potassium channel subfamily U member 1	KCNU1_MOUSE	1	126870	NaN	2541.17	NaN	NaN	NaN	NaN	NaN	NaN	NaN
O54983	Crym	Ketimine reductase mu-crystallin	CRYM_MOUSE	2	33523.3	3842.42	NaN	NaN	1333.36	NaN	NaN	NaN	NaN	NaN
O54984	Get3	ATPase GET3	GET3_MOUSE	3	38822.8	NaN	NaN	NaN	NaN	NaN	1745.69	620.65	NaN	5905.14
O54998	Fkbp7	Peptidyl-prolyl cis-trans isomerase FKBP7	FKBP7_MOUSE	9	24913.2	NaN	NaN	NaN	147.094	NaN	181.723	2614.37	1018	1790.81
O55013	Trappc3	Trafficking protein particle complex subunit 3	TPPC3_MOUSE	5	20302.1	1805.92	4962.58	NaN	1445.67	1374.41	2522.54	1518.87	1585.5	1207.35
O55022	Pgrmc1	Membrane-associated progesterone receptor component 1	PGRC1_MOUSE	4	21694.2	624.107	NaN	NaN	1200.35	1390.26	2119.47	2150.31	1760.84	1467.75
O55023	Impa1	Inositol monophosphatase 1	IMPA1_MOUSE	12	30436.2	5273.55	3843.61	NaN	61106.3	89406	66654.5	123310	54612	68954.4
O55026	Entpd2	Ectonucleoside triphosphate diphosphohydrolase 2	ENTP2_MOUSE	2	54319.4	1451.97	1892.63	NaN	2364.53	NaN	NaN	NaN	1327.93	1279.02
O55029	Copb2	Coatomer subunit beta'	COPB2_MOUSE	3	102449	NaN	64510	NaN	NaN	NaN	NaN	NaN	510.493	277.687
O55042;O55042-2	Snca	Alpha-synuclein;Isoform 2 of Alpha-synuclein	SYUA_MOUSE	3	14485.22;14485.22-2	1881.12	NaN	10124.1	613.458	772.675	412.142	997.931	833.935	696.539
O55060	Tpmt	Thiopurine S-methyltransferase	TPMT_MOUSE	1	27585.7	1228.35	NaN	NaN	995.853	NaN	NaN	NaN	NaN	NaN
O55102	Bloc1s1	Biogenesis of lysosome-related organelles complex 1 subunit 1	BL1S1_MOUSE	4	14281.3	NaN	NaN	NaN	NaN	NaN	NaN	NaN	1	NaN
O55131	Septin7	Septin-7	SEPT7_MOUSE	6	50549.8	2761.7	4650.12	NaN	1177.66	NaN	1600.36	1323.72	1667.35	837.829
O55135	Eif6	Eukaryotic translation initiation factor 6	IF6_MOUSE	3	26511	535.349	0.514632	NaN	735.83	NaN	973.776	NaN	454.038	492.347
O55137;Q32Q92;Q32Q92-2;Q6Q2Z6;Q8BWN8;Q9QYR7;Q9QYR7-2;Q9QYR9	Acot1;Acot6;Acot6;Acot5;Acot4;Acot3;Acot3;Acot2	Acyl-coenzyme A thioesterase 1;Acyl-coenzyme A thioesterase 6;Isoform 2 of Acyl-coenzyme A thioesterase 6;Acyl-coenzyme A thioesterase 5;Peroxisomal succinyl-coenzyme A thioesterase;Acyl-coenzyme A thioesterase 3;Isoform 2 of Acyl-coenzyme A thioesterase 3;Acyl-coenzyme A thioesterase 2, mitochondrial	ACOT1_MOUSE;ACOT6_MOUSE;ACOT6_MOUSE;ACOT5_MOUSE;ACOT4_MOUSE;ACOT3_MOUSE;ACOT3_MOUSE;ACOT2_MOUSE	1	46136.02;46768.88;46768.88-2;46572.76;46480.57;47489.5;47489.5-2;49657.03	NaN	4959.19	9823.1	2031.57	NaN	NaN	3725.54	2049.42	2038.62
O55142	Rpl35a	60S ribosomal protein L35a	RL35A_MOUSE	4	12553.7	NaN	5019.16	NaN	1180.63	NaN	NaN	853.104	972.019	530.308
O55143;O55143-2	Atp2a2	Sarcoplasmic/endoplasmic reticulum calcium ATPase 2;Isoform 2 of Sarcoplasmic/endoplasmic reticulum calcium ATPase 2	AT2A2_MOUSE	13	114858.04;114858.04-2	6660.19	2212.39	NaN	1022.1	1501.83	9907.32	1147.06	1769.71	1626.5
O55186	Cd59a	CD59A glycoprotein	CD59A_MOUSE	2	13648.1	442.696	191.265	NaN	2407.86	3441.31	2949.86	4982.01	9105.87	3766.15
O55222	Ilk	Integrin-linked protein kinase	ILK_MOUSE	3	51373.2	2409.44	1844.73	13249.6	1382.77	2001.11	1923.89	1242.15	860.72	772.259
O55234	Psmb5	Proteasome subunit beta type-5	PSB5_MOUSE	6	28532.4	1908.58	1733.69	NaN	1580.97	2562.72	1981.5	1933.59	1479.4	1660.34
O55239	Nnmt	Nicotinamide N-methyltransferase	NNMT_MOUSE	1	29597.8	NaN	NaN	NaN	1	NaN	NaN	NaN	NaN	NaN
O70133;O70133-2;O70133-3	Dhx9	ATP-dependent RNA helicase A;Isoform 2 of ATP-dependent RNA helicase A;Isoform 3 of ATP-dependent RNA helicase A	DHX9_MOUSE	2	149474.87;149474.87-2;149474.87-3	NaN	NaN	77449.3	2860.42	3912.86	3806.56	2332.76	1362.98	1210.91
O70165	Fcn1	Ficolin-1	FCN1_MOUSE	1	36298.5	2791.65	NaN	NaN	1830.14	NaN	1018.06	NaN	899.264	1896.78
O70194	Eif3d	Eukaryotic translation initiation factor 3 subunit D	EIF3D_MOUSE	2	63988.7	NaN	7582.76	NaN	NaN	NaN	NaN	NaN	467.136	326.575
O70209	Pdlim3	PDZ and LIM domain protein 3	PDLI3_MOUSE	1	34299.7	3776.93	788.422	49840.3	594.062	786.68	NaN	811.492	662.767	920.265
O70250	Pgam2	Phosphoglycerate mutase 2	PGAM2_MOUSE	4	28827.1	5310.25	3166.66	NaN	398.323	NaN	2411.9	2180.19	352.958	1136.88
O70251	Eef1b	Elongation factor 1-beta	EF1B_MOUSE	5	24693.7	3085.85	2777.61	NaN	1456.53	701.362	363.356	2001.73	2556.47	1864.67
O70311	Nmt2	Glycylpeptide N-tetradecanoyltransferase 2	NMT2_MOUSE	2	60484.3	NaN	NaN	NaN	NaN	NaN	NaN	807.244	390.559	544.461
O70318	Epb41l2	Band 4.1-like protein 2	E41L2_MOUSE	19	109940	2139.67	1780.75	13865.4	2085.53	2369.35	1781.7	1930.37	1849.65	1349.92
O70325;O70325-2;O70325-3	Gpx4	Phospholipid hydroperoxide glutathione peroxidase;Isoform Cytoplasmic of Phospholipid hydroperoxide glutathione peroxidase;Isoform Nuclear of Phospholipid hydroperoxide glutathione peroxidase	GPX4_MOUSE	8	22228.68;22228.68-2;22228.68-3	5623.46	5703.55	5750.93	2746.95	5938.91	6655.19	5154.86	5215.52	2314.01
O70362	Gpld1	Phosphatidylinositol-glycan-specific phospholipase D	PHLD_MOUSE	12	93255.3	5414.85	1915.33	NaN	2691.47	3063.27	2279.28	1268.84	1714.12	2145.11
O70370	Ctss	Cathepsin S	CATS_MOUSE	6	38474.5	NaN	10.8204	NaN	4211.72	15562.7	4255.94	9968.98	10864.2	5760.43
O70378	Emc8	ER membrane protein complex subunit 8	EMC8_MOUSE	2	23348.5	NaN	NaN	NaN	225.767	NaN	NaN	NaN	278.701	246.995
O70400	Pdlim1	PDZ and LIM domain protein 1	PDLI1_MOUSE	2	35774.4	419.579	NaN	NaN	148.916	233.112	NaN	239.397	346.745	69.109
O70404	Vamp8	Vesicle-associated membrane protein 8	VAMP8_MOUSE	2	11451.3	2740.04	6428.06	483498	1909.24	6432	4165.2	796.519	776.467	318.863
O70423	Aoc3	Membrane primary amine oxidase	AOC3_MOUSE	21	84533.6	50898.5	49209.9	125614	36369.6	33682.7	41557.6	22985.6	26385	21896.8
O70435	Psma3	Proteasome subunit alpha type-3	PSA3_MOUSE	7	28405.2	10011	22068.1	73922	6193.5	5328.38	7759.81	5971.31	5069.2	5095.7
O70439	Stx7	Syntaxin-7	STX7_MOUSE	2	29820.7	6756.39	5308.68	NaN	2480.57	1640.85	4486.57	NaN	NaN	NaN
O70451	Slc16a7	Monocarboxylate transporter 2	MOT2_MOUSE	1	52603.7	120536	73160.5	36198.1	45271.8	39522.6	47793.9	163309	97836.3	NaN
O70456	Sfn	14-3-3 protein sigma	1433S_MOUSE	6	27706	9074.78	296544	109027	5820.02	12838.6	13144.3	9425.8	2558.69	NaN
O70475	Ugdh	UDP-glucose 6-dehydrogenase	UGDH_MOUSE	4	54832	2281.69	1741.54	NaN	1874.6	2205.57	2666.82	944.189	862.392	604.311
O70492	Snx3	Sorting nexin-3	SNX3_MOUSE	2	18757.3	NaN	NaN	NaN	911.167	2058.69	656.098	NaN	985.099	730.707
O70493	Snx12	Sorting nexin-12	SNX12_MOUSE	4	19115.7	554.799	1249.7	NaN	341.197	NaN	NaN	742.174	392.393	245.599
O70503	Hsd17b12	Very-long-chain 3-oxoacyl-CoA reductase	DHB12_MOUSE	7	34741.8	5464.92	5315.34	NaN	4700.23	5818.24	6333.97	7425.77	8557.57	5962.69
O70555;O70559;O70562	Sprr2d;Sprr2h;Sprr2k	Small proline-rich protein 2D;Small proline-rich protein 2H;Small proline-rich protein 2K	SPR2D_MOUSE;SPR2H_MOUSE;SPR2K_MOUSE	1	9243.05;11719.88;7498.95	NaN	23175.1	NaN	NaN	NaN	NaN	NaN	NaN	NaN
O70557	Sprr2f	Small proline-rich protein 2F	SPR2F_MOUSE	4	8270.75	NaN	NaN	243832	NaN	NaN	NaN	NaN	5968.28	7859.15
O70570	Pigr	Polymeric immunoglobulin receptor	PIGR_MOUSE	2	84998.8	NaN	1983.28	7680.98	1761.58	3230.97	1795.54	1208.1	700.725	882.403
O70582	Alox12b	Arachidonate 12-lipoxygenase, 12R-type	LX12B_MOUSE	1	80577.6	NaN	9566.78	NaN	NaN	NaN	NaN	NaN	NaN	NaN
O70591	Pfdn2	Prefoldin subunit 2	PFD2_MOUSE	3	16533.7	NaN	NaN	NaN	NaN	NaN	NaN	NaN	1785.12	1454.62
O88188	Ly86	Lymphocyte antigen 86	LY86_MOUSE	1	17811.1	NaN	NaN	NaN	424.326	NaN	NaN	315.095	NaN	428.948
O88207;O88207-2;Q61245;Q61245-2	Col5a1;Col5a1;Col11a1;Col11a1	Collagen alpha-1(V) chain;Isoform 2 of Collagen alpha-1(V) chain;Collagen alpha-1(XI) chain;Isoform Short of Collagen alpha-1(XI) chain	CO5A1_MOUSE;CO5A1_MOUSE;COBA1_MOUSE;COBA1_MOUSE	1	183676.99;183676.99-2;181032.06;181032.06-2	2075.3	3104.31	33255.1	2075.05	3695.22	1981.37	2037.04	2042.3	677.653
O88322	Nid2	Nidogen-2	NID2_MOUSE	10	153913	1548.69	3241.1	NaN	1237.15	1908.72	2229.57	978.078	1250.31	456.225
O88342	Wdr1	WD repeat-containing protein 1	WDR1_MOUSE	18	66406.7	8731.97	9347.73	9799	5161.51	4117.57	5511.97	2996.95	3075.39	3730.6
O88379	Baz1a	Bromodomain adjacent to zinc finger domain protein 1A	BAZ1A_MOUSE	1	178459	694446	914176	18283226	401130	428184	449752	172010	148155	113834
O88384	Vti1b	Vesicle transport through interaction with t-SNAREs homolog 1B	VTI1B_MOUSE	3	26713.5	NaN	NaN	NaN	NaN	NaN	NaN	NaN	1	NaN
O88455	Dhcr7	7-dehydrocholesterol reductase	DHCR7_MOUSE	1	53918.7	NaN	3455.5	NaN	NaN	NaN	NaN	NaN	986.115	1200.94
O88456	Capns1	Calpain small subunit 1	CPNS1_MOUSE	4	28406	3050.04	3446.78	NaN	2241.57	1846.59	2636.19	2671.06	5310.75	1493.56
O88487	Dync1i2	Cytoplasmic dynein 1 intermediate chain 2	DC1I2_MOUSE	4	68394.1	1906.75	5188.27	NaN	794.326	NaN	NaN	530.454	645.224	574.408
O88492	Plin4	Perilipin-4	PLIN4_MOUSE	21	139415	45801.6	40633	260336	34343.4	31989.2	25484.4	42572.7	46589.4	27184.4
O88531	Ppt1	Palmitoyl-protein thioesterase 1	PPT1_MOUSE	6	34490.2	NaN	NaN	NaN	192.169	NaN	NaN	4332.53	4549.34	1743.37
O88543	Cops3	COP9 signalosome complex subunit 3	CSN3_MOUSE	3	47832.1	1067.05	NaN	NaN	747.337	1299.6	651.268	860.714	997.839	881.586
O88544	Cops4	COP9 signalosome complex subunit 4	CSN4_MOUSE	5	46284.8	1325.2	NaN	NaN	1035.5	1463.36	NaN	995.202	1124.16	873.332
O88569;O88569-2;O88569-3	Hnrnpa2b1	Heterogeneous nuclear ribonucleoproteins A2/B1;Isoform 2 of Heterogeneous nuclear ribonucleoproteins A2/B1;Isoform 3 of Heterogeneous nuclear ribonucleoproteins A2/B1	ROA2_MOUSE	8	37402.67;37402.67-2;37402.67-3	3097.75	9649.77	38030	3042.85	5455.99	5375.74	3993.92	2571.02	1970.5
O88587;O88587-2	Comt	Catechol O-methyltransferase;Isoform Soluble of Catechol O-methyltransferase	COMT_MOUSE	5	29486.33;29486.33-2	7959.76	5010.7	50621.1	6219.04	7816.09	5658.01	5016.94	5658.22	5347.4
O88668	Creg1	Protein CREG1	CREG1_MOUSE	2	24451.9	NaN	NaN	NaN	198.407	297.34	NaN	3239	1498.29	1332.04
O88685	Psmc3	26S proteasome regulatory subunit 6A	PRS6A_MOUSE	8	49548.9	279.858	394.425	NaN	333.527	630.176	1019.67	472.648	206.62	280.639
O88696	Clpp	ATP-dependent Clp protease proteolytic subunit, mitochondrial	CLPP_MOUSE	3	29800.5	NaN	1202.88	NaN	676.936	1142.15	NaN	734.551	928.096	501.13
O88746	Tom1	Target of Myb protein 1	TOM1_MOUSE	2	54325.1	234.11	NaN	NaN	NaN	NaN	NaN	210.769	239.01	160.214
O88792	F11r	Junctional adhesion molecule A	JAM1_MOUSE	3	32423.7	NaN	NaN	NaN	1417.76	NaN	NaN	NaN	1619.03	533.833
O88844	Idh1	Isocitrate dehydrogenase [NADP] cytoplasmic	IDHC_MOUSE	31	46674.4	25479	18246.5	21180.3	49883.7	59042.5	33237.8	148774	66275	69616.6
O88851	Rbbp9	Putative hydrolase RBBP9	RBBP9_MOUSE	4	20911.7	4168.68	947.842	NaN	2485.82	2454.5	2995.44	535.644	1047.4	758.718
O88947	F10	Coagulation factor X	FA10_MOUSE	4	54018	3379.02	561.912	NaN	1059.38	798.454	328.081	NaN	560.208	525.46
O88952	Lin7c	Protein lin-7 homolog C	LIN7C_MOUSE	4	21834	NaN	NaN	NaN	691.685	NaN	NaN	NaN	2416.94	943.79
O88958	Gnpda1	Glucosamine-6-phosphate isomerase 1	GNPI1_MOUSE	2	32549.3	1739.26	925.069	NaN	406.808	NaN	668.884	NaN	650.43	941.726
O88990	Actn3	Alpha-actinin-3	ACTN3_MOUSE	10	103043	25880.6	7932.92	NaN	NaN	NaN	NaN	NaN	NaN	NaN
O89020;O89020-3	Afm	Afamin;Isoform 3 of Afamin	AFAM_MOUSE	18	69379.08;69379.08-3	30270.8	13470.4	NaN	9489.84	9811.15	7523.03	1608.38	2378.95	5281.69
O89023	Tpp1	Tripeptidyl-peptidase 1	TPP1_MOUSE	2	61342.2	5721.59	2077.97	NaN	4505.77	2554.82	1650.51	3003.11	2875.55	2414.72
O89051	Itm2b	Integral membrane protein 2B	ITM2B_MOUSE	2	30259.9	NaN	2947.1	NaN	NaN	NaN	NaN	282.172	106.17	NaN
O89053	Coro1a	Coronin-1A	COR1A_MOUSE	6	50989.2	555.722	NaN	NaN	810.072	NaN	NaN	NaN	471.67	394.165
O89079	Cope	Coatomer subunit epsilon	COPE_MOUSE	2	34567.1	NaN	NaN	NaN	NaN	NaN	NaN	NaN	366.934	361.046
O89086	Rbm3	RNA-binding protein 3	RBM3_MOUSE	3	16604.7	NaN	NaN	NaN	767.152	NaN	2544.2	965.715	1002.74	348.57
O89094;O89094-2	Casp14	Caspase-14;Isoform 2 of Caspase-14	CASPE_MOUSE	2	29458.27;29458.27-2	1264.89	14112.3	NaN	657.662	4118.74	4481.4	NaN	807.751	1021.86
O89106	Fhit	Bis(5'-adenosyl)-triphosphatase	FHIT_MOUSE	3	17234.6	NaN	NaN	NaN	398.401	591.587	NaN	341.724	858.312	404.755
P00329	Adh1	Alcohol dehydrogenase 1	ADH1_MOUSE	15	39771.4	16593.7	10631.1	20862	9118.1	8585.06	9751.95	7627.27	5779.73	5760.49
P00405	Mtco2	Cytochrome c oxidase subunit 2	COX2_MOUSE	2	25976.4	2381.94	14152.5	95094.7	1265.27	2316.17	2611.71	1394.03	1356.24	862.132
P00493	Hprt1	Hypoxanthine-guanine phosphoribosyltransferase	HPRT_MOUSE	9	24570.4	1955.59	1611.49	NaN	3186.29	2951.17	2698.11	31672	10666.5	15019.6
P00687	Amy1	Alpha-amylase 1	AMY1_MOUSE	1	57643.7	1374.27	NaN	NaN	883.914	470.431	NaN	NaN	565.948	595.888
P00688	Amy2	Pancreatic alpha-amylase	AMYP_MOUSE	4	57318.3	1392.21	855.987	NaN	1039.92	685.412	1258.68	478.153	841.992	506.531
P00920	Ca2	Carbonic anhydrase 2	CAH2_MOUSE	11	29032.5	48401.8	35426.1	125799	24788.9	47885.8	24339.2	27327.3	22513.2	28743.1
P01027	C3	Complement C3	CO3_MOUSE	90	186484	330214	206493	134312	168066	177233	148422	34928.2	50588.8	78229.1
P01029	C4b	Complement C4-B	CO4B_MOUSE	27	192915	6404.57	4576.26	NaN	2887.73	2479.38	2371.06	873.548	1171.26	1846.53
P01592	Jchain	Immunoglobulin J chain	IGJ_MOUSE	2	18013.5	1633.04	NaN	NaN	1284.52	NaN	1352.55	NaN	354.83	463.359
P01631		Ig kappa chain V-II region 26-10	KV2A7_MOUSE	1	12272.9	10289.5	4246.29	NaN	5353.39	6655.23	1627.5	648.756	2292.25	2938.54
P01633	Igkv6-17	Immunoglobulin kappa chain variable 6-17	KV5A1_MOUSE	1	16433.6	7802.57	NaN	NaN	4984.01	3258.75	NaN	1998.89	1508.22	2867.78
P01635	Igkv12-41	Immunoglobulin kappa chain variable 12-41 (Fragment)	KV5A3_MOUSE	2	12581.3	4068.28	3414.34	2339.27	1448.61	NaN	NaN	NaN	NaN	NaN
P01644;P01645;P01646;P01647;P01648;P04946		Ig kappa chain V-V region HP R16.7;Ig kappa chain V-V region HP 93G7;Ig kappa chain V-V region HP 123E6;Ig kappa chain V-V region HP 124E1;Ig kappa chain V-V region HP 91A3;Ig kappa chain V-V region NQ5-89.4	KV5AB_MOUSE;KV5AC_MOUSE;KV5AD_MOUSE;KV5AE_MOUSE;KV5AF_MOUSE;KV5AM_MOUSE	1	11910.2;11954.32;11989.36;11965.32;11961.3;NaN	6548.47	NaN	NaN	8416.45	NaN	2971.31	NaN	1161.33	1695.61
P01660		Ig kappa chain V-III region PC 3741/TEPC 111	KV3A8_MOUSE	1	12099.4	3064.16	931.42	NaN	1589.58	1359.29	727.897	NaN	302.6	501.601
P01723;P01726;P01727;P01728;P01729		Ig lambda-1 chain V region;Ig lambda-1 chain V region H2020;Ig lambda-1 chain V region S43;Ig lambda-2 chain V region;Ig lambda-2 chain V region MOPC 315	LV1A_MOUSE;LV1D_MOUSE;LV1E_MOUSE;LV2A_MOUSE;LV2B_MOUSE	1	12221.71;13465.22;13529.28;12221.79;13418.25	17000.4	12836.5	NaN	10859.4	3913.81	6262.64	3803.21	3681.72	7028.17
P01786		Ig heavy chain V region MOPC 47A	HVM17_MOUSE	1	NaN	2837.83	NaN	NaN	NaN	NaN	NaN	NaN	NaN	235.771
P01796;P01797;P01799;P01801		Ig heavy chain V-III region A4;Ig heavy chain V-III region U61;Ig heavy chain V-III region ABE-47N;Ig heavy chain V-III region J606	HVM27_MOUSE;HVM28_MOUSE;HVM30_MOUSE;HVM32_MOUSE	3	12675.21;12671.22;12675.21;12810.33	2468.9	1427.57	NaN	1357.25	1119.56	1255.67	168.733	NaN	465.043
P01831	Thy1	Thy-1 membrane glycoprotein	THY1_MOUSE	4	18079.9	950.99	NaN	NaN	1469.37	6223.77	4043.66	9391.33	17276.9	5655.18
P01837	Igkc	Immunoglobulin kappa constant	IGKC_MOUSE	5	11934.1	37031.6	22053.1	16130	18327.7	18405.4	14603.5	5124.45	5870.27	9672.81
P01843		Ig lambda-1 chain C region	LAC1_MOUSE	2	11574.8	1911.94	NaN	NaN	450.48	NaN	NaN	NaN	237.829	267.138
P01844	Iglc2	Ig lambda-2 chain C region	LAC2_MOUSE	2	11254.5	1.02373	NaN	NaN	0.938373	NaN	NaN	NaN	NaN	1
P01864		Ig gamma-2A chain C region secreted form	GCAB_MOUSE	2	36595.9	8677.85	7934.73	NaN	4283.38	3873.41	3166.33	395.207	1614.59	2139.27
P01867;P01867-2	Ighg2b	Immunoglobulin heavy constant gamma 2B;Isoform 2 of Immunoglobulin heavy constant gamma 2B	IGG2B_MOUSE	5	44259.42;44259.42-2	33132.2	17091.1	5047.85	15617.8	17190.4	19608.7	2616.81	5274.34	6979.44
P01868;P01869	Ighg1	Ig gamma-1 chain C region secreted form;Ig gamma-1 chain C region, membrane-bound form	IGHG1_MOUSE;IGH1M_MOUSE	3	35704.56;43386.5	12392.1	8142.93	NaN	5164.4	4689.25	3838.64	1239.8	1784.37	2604.7
P01872;P01872-2	Ighm	Immunoglobulin heavy constant mu;Isoform 2 of Immunoglobulin heavy constant mu	IGHM_MOUSE	16	49971.97;49971.97-2	33180.2	22875.5	14717	20095.2	19976.6	16349.7	4526.71	6739.57	9693.58
P01878		Ig alpha chain C region	IGHA_MOUSE	5	36875.9	8476.86	6774.95	NaN	6250.76	4346.71	3455.7	2285.59	1338.4	2896.99
P01887	B2m	Beta-2-microglobulin	B2MG_MOUSE	4	13779	5827.81	4202.68	15669.4	5245.89	4505.39	4994.58	8249.54	29437.9	3910.11
P01898	H2-Q10	H-2 class I histocompatibility antigen, Q10 alpha chain	HA10_MOUSE	4	37251	13103.8	6912.91	13459.1	4537.5	3866.15	2954.09	1833.02	1503.19	3776.68
P01899	H2-D1	H-2 class I histocompatibility antigen, D-B alpha chain	HA11_MOUSE	2	40836.2	2301.05	998.378	NaN	1797.43	1501.05	1621.84	1380.15	1666.75	1254.9
P01901	H2-K1	H-2 class I histocompatibility antigen, K-B alpha chain	HA1B_MOUSE	7	41301.8	3671.42	4405	44934.2	1930.93	894.142	1499.22	883.975	1646.38	1596.95
P01942	Hba	Hemoglobin subunit alpha	HBA_MOUSE	12	15085.2	430183	471969	2.6885e+06	236819	561720	312053	274881	283073	213257
P02088	Hbb-b1	Hemoglobin subunit beta-1	HBB1_MOUSE	13	15840.2	414537	499909	4.24202e+06	204682	461823	249682	169055	160873	155161
P02089	Hbb-b2	Hemoglobin subunit beta-2	HBB2_MOUSE	1	15878.2	25458.2	41433	379209	11134.3	66035.7	34128.6	14501.6	13594.2	7649.92
P02104	Hbb-y	Hemoglobin subunit epsilon-Y2	HBE_MOUSE	1	16136.6	1715.69	3412.29	48424	1605.11	3050.93	1368.83	972.135	341.542	NaN
P02463	Col4a1	Collagen alpha-1(IV) chain	CO4A1_MOUSE	3	160679	2850.17	4178.49	NaN	2398.83	2113.32	2304.89	3283.92	2881.8	1527.27
P02468	Lamc1	Laminin subunit gamma-1	LAMC1_MOUSE	18	177298	5840.22	6156.68	21169.7	4587.67	5360.58	6428.43	4149.18	3570.99	1803.17
P02469	Lamb1	Laminin subunit beta-1	LAMB1_MOUSE	12	197090	4657	9218.9	60405.6	2523.38	2376.06	2925.39	1480.87	1712.67	756.414
P02535;P02535-2;P02535-3	Krt10	Keratin, type I cytoskeletal 10;Isoform 2 of Keratin, type I cytoskeletal 10;Isoform 3 of Keratin, type I cytoskeletal 10	K1C10_MOUSE	9	57769.84;57769.84-2;57769.84-3	19342	1160636	537156	20754.1	64359.2	1.25031e+06	7345.6	5127.6	7859.76
P02798	Mt2	Metallothionein-2	MT2_MOUSE	2	6115.21	67621.3	105520	871194	34768.9	47991.1	36276.1	36969.2	14014.4	17572.7
P02802	Mt1	Metallothionein-1	MT1_MOUSE	3	6018.09	131804	172891	2.23101e+06	58514.9	102998	65481.2	63681.3	26609.9	38096.5
P03921	Mtnd5	NADH-ubiquinone oxidoreductase chain 5	NU5M_MOUSE	1	68474.8	NaN	NaN	NaN	NaN	NaN	NaN	148.748	231.728	155.555
P03930	Mtatp8	ATP synthase protein 8	ATP8_MOUSE	1	7766.28	4268.5	NaN	249958	8838.95	41238.1	14157.3	20513.1	25611.4	6782.06
P03953;P03953-2	Cfd	Complement factor D;Isoform 2 of Complement factor D	CFAD_MOUSE	9	28056.79;28056.79-2	136213	67331.2	7981.25	34075.9	32733.8	28484	8616.88	10364	18469.2
P03987;P03987-2		Ig gamma-3 chain C region;Isoform 2 of Ig gamma-3 chain C region	IGHG3_MOUSE	6	43929.12;43929.12-2	20087.8	14039.1	NaN	10083.2	10833.2	10638.8	1862.97	3927.11	6220.6
P03995;P03995-2	Gfap	Glial fibrillary acidic protein;Isoform 2 of Glial fibrillary acidic protein	GFAP_MOUSE	1	49900.04;49900.04-2	1113.87	3120.68	42442.3	657.639	2107.23	1328.86	916.875	390.38	274.61
P04071	Klk1b16	Kallikrein 1-related peptidase b16	K1B16_MOUSE	1	28722.4	NaN	NaN	NaN	325.502	466.471	NaN	1863.52	394.467	315.756
P04104	Krt1	Keratin, type II cytoskeletal 1	K2C1_MOUSE	3	65605.9	16027.6	853567	472367	4760.14	13113	150768	2054.12	2056.11	3113.12
P04117	Fabp4	Fatty acid-binding protein, adipocyte	FABP4_MOUSE	11	14649.9	865519	638009	1.44469e+06	506154	652316	671621	464664	442602	423049
P04186	Cfb	Complement factor B	CFAB_MOUSE	21	85004.5	21161.2	14943.1	305085	10439.2	10061.6	7225.48	2347.74	3175.16	6322.6
P04247	Mb	Myoglobin	MYG_MOUSE	2	17069.7	3810.61	14538.5	4540.72	850.644	1055.02	7424.22	1188.41	1379.04	1046.79
P04370	Mbp	Myelin basic protein	MBP_MOUSE	6	27167.6	NaN	1708.4	103585	165.429	386.767	NaN	1010.35	1034.5	376.184
P04919;P04919-2	Slc4a1	Band 3 anion transport protein;Isoform 2 of Band 3 anion transport protein	B3AT_MOUSE	10	103135.52;103135.52-2	2908.96	6962.37	16907.4	2206.02	6103.51	3131.43	1930.9	2170.25	790.542
P04925	Prnp	Major prion protein	PRIO_MOUSE	4	27977.4	NaN	NaN	NaN	1272.73	871.079	1460.48	1217.6	2661.7	1213.22
P04939	Mup3	Major urinary protein 3	MUP3_MOUSE	3	21464.7	2203.83	710.621	NaN	1129.22	NaN	NaN	4952.25	2774.59	4046.6
P05064	Aldoa	Fructose-bisphosphate aldolase A	ALDOA_MOUSE	23	39355.9	192362	177070	194666	68087.6	75952.6	97413.8	55121.9	53209.3	54657
P05132	Prkaca	cAMP-dependent protein kinase catalytic subunit alpha	KAPCA_MOUSE	4	40570.6	3093.9	9498.16	36852.6	1524.67	1767.38	3676.61	1624.24	1485.79	1232.22
P05201	Got1	Aspartate aminotransferase, cytoplasmic	AATC_MOUSE	16	46247.6	5620.23	5934.06	NaN	2129.72	2592.59	3664.76	5599.08	2635.5	3417.57
P05202	Got2	Aspartate aminotransferase, mitochondrial	AATM_MOUSE	13	47411.4	3030.28	2907.39	NaN	1617.81	NaN	1528.98	2086.81	1061.11	1051.05
P05208	Cela2a	Chymotrypsin-like elastase family member 2A	CEL2A_MOUSE	1	28913.7	NaN	NaN	NaN	NaN	NaN	NaN	NaN	849.927	1248.85
P05784	Krt18	Keratin, type I cytoskeletal 18	K1C18_MOUSE	3	47538.1	NaN	13159.6	NaN	NaN	NaN	12535.3	65.5419	NaN	NaN
P05977	Myl1	Myosin light chain 1/3, skeletal muscle isoform	MYL1_MOUSE	8	20594.5	84183.2	94259.9	NaN	181.011	NaN	9582.17	NaN	NaN	644.261
P06151	Ldha	L-lactate dehydrogenase A chain	LDHA_MOUSE	16	36498.5	207452	160087	855393	133848	146137	136721	99139.3	95844.6	86264.2
P06330		Ig heavy chain V region AC38 205.12	HVM51_MOUSE	4	12934.3	6205.97	1554.55	NaN	2257.89	1714.74	1494.67	621.85	767.472	1265.66
P06683	C9	Complement component C9	CO9_MOUSE	7	62002.3	11770.2	12482.8	NaN	4551.61	4028.1	5414.19	1685.9	1710.45	2616.28
P06684	C5	Complement C5	CO5_MOUSE	22	188878	7643.17	4032.49	NaN	3733.47	3460.18	3152.3	1215.27	961.613	1551.32
P06728	Apoa4	Apolipoprotein A-IV	APOA4_MOUSE	23	45029	68826.4	53091.1	175008	72710	187200	124834	38279.6	77825.4	46732.3
P06745	Gpi	Glucose-6-phosphate isomerase	G6PI_MOUSE	14	62766.9	5129.23	4218.32	5165.15	2637.33	2732.95	3335.63	1455.87	1792.37	1872.82
P06797	Ctsl	Procathepsin L	CATL1_MOUSE	3	37547.3	NaN	NaN	NaN	NaN	NaN	NaN	5660.06	3576.2	3391.71
P06801	Me1	NADP-dependent malic enzyme	MAOX_MOUSE	22	63953.8	39517.1	35805.2	143272	36043.4	47041	47902.4	28950.3	32305.4	32688.1
P06909	Cfh	Complement factor H	CFAH_MOUSE	28	139138	13781.4	9490.6	13100.9	7039.83	7956.49	6772.77	1912.61	2659.92	3978.07
P07091	S100a4	Protein S100-A4	S10A4_MOUSE	3	11721.4	NaN	315.479	NaN	467.286	489.859	346.485	5604.17	3099.69	2963.92
P07214	Sparc	SPARC	SPRC_MOUSE	3	34450	NaN	NaN	NaN	266.258	NaN	NaN	456.331	590.424	463.949
P07309	Ttr	Transthyretin	TTHY_MOUSE	9	15775.9	14764.3	8670.27	21805.1	8561.88	9567.42	7791.41	23943.5	35149.1	12493.4
P07310	Ckm	Creatine kinase M-type	KCRM_MOUSE	17	43045	130728	313494	70993.8	12787	16004.7	68269.5	172906	59231.4	80004.5
P07351	Ifna4	Interferon alpha-4	IFNA4_MOUSE	1	21524.1	3376.1	4354.36	NaN	1198.95	1558.57	2202.39	3928.04	1211.16	2510.28
P07356	Anxa2	Annexin A2	ANXA2_MOUSE	22	38676.2	57805.5	188857	451151	37915.5	49521.8	52941.3	39515.4	39403	27239.6
P07361	Orm2	Alpha-1-acid glycoprotein 2	A1AG2_MOUSE	1	23843.4	2509.1	NaN	NaN	1119.41	NaN	NaN	NaN	437.892	491.882
P07628;P36369	Klk1b8;Klk1b26	Kallikrein 1-related peptidase b8;Kallikrein 1-related peptidase b26	K1KB8_MOUSE;K1B26_MOUSE	1	28531.19;28462.92	NaN	NaN	NaN	1080.33	NaN	NaN	8191.4	1404.4	NaN
P07724	Alb	Albumin	ALBU_MOUSE	92	68692.5	12326355	9143280	10930224	3.99921e+06	4803095	3831168	36217040	20446440	25231376
P07759	Serpina3k	Serine protease inhibitor A3K	SPA3K_MOUSE	7	46879.9	159362	200876	507256	83120.9	96310.6	97077.6	22564.5	27764.1	41059.4
P07901	Hsp90aa1	Heat shock protein HSP 90-alpha	HS90A_MOUSE	14	84787.9	8143.86	12067	9462.81	6037.97	5146.14	5045.99	5832.22	5734.85	5034.09
P08003	Pdia4	Protein disulfide-isomerase A4	PDIA4_MOUSE	13	71982.4	1107.45	817.664	NaN	859.35	966.921	891.333	1281.7	1218.62	888.385
P08030	Aprt	Adenine phosphoribosyltransferase	APT_MOUSE	3	19723.9	3618.95	8319.64	NaN	3353.62	4976.86	4266.19	14132.4	7101.09	11220.9
P08032	Spta1	Spectrin alpha chain, erythrocytic 1	SPTA1_MOUSE	6	279865	173.691	NaN	NaN	427.248	969.15	445.934	280.611	305.396	NaN
P08074	Cbr2	Carbonyl reductase [NADPH] 2	CBR2_MOUSE	9	25958.2	2948.1	5094.43	51524	5706.29	6135.63	6004.79	37903	20810	52870.3
P08101;P08101-2;P08101-3	Fcgr2	Low affinity immunoglobulin gamma Fc region receptor II;Isoform IIB2 of Low affinity immunoglobulin gamma Fc region receptor II;Isoform IIB1' of Low affinity immunoglobulin gamma Fc region receptor II	FCGR2_MOUSE	5	36695.42;36695.42-2;36695.42-3	NaN	NaN	NaN	NaN	NaN	NaN	NaN	368.859	278.352
P08113	Hsp90b1	Endoplasmin	ENPL_MOUSE	21	92475.8	6732.73	9341.42	104557	4566.5	4166.68	4565.04	5846.68	6514.91	4850.68
P08121	Col3a1	Collagen alpha-1(III) chain	CO3A1_MOUSE	2	138943	NaN	NaN	NaN	489.517	NaN	2622.74	790.545	462.045	NaN
P08122	Col4a2	Collagen alpha-2(IV) chain	CO4A2_MOUSE	5	167325	5153.79	7641.21	40502.9	4752.43	8461.59	5264.9	7226.32	6236.65	3772.03
P08207	S100a10	Protein S100-A10	S10AA_MOUSE	7	11186	15833.3	47427.8	907287	19732.5	36477	22539.8	31659.7	40712.8	24812.8
P08226	Apoe	Apolipoprotein E	APOE_MOUSE	13	35866.6	34891	20527.7	40802	16185.9	21666	24767.1	9392.39	15266	13721
P08228	Sod1	Superoxide dismutase [Cu-Zn]	SODC_MOUSE	18	15942.7	182638	195303	1255522	1.52495e+06	2.47544e+06	1.53679e+06	1.85368e+06	1.33773e+06	1.16224e+06
P08249	Mdh2	Malate dehydrogenase, mitochondrial	MDHM_MOUSE	13	35611.4	11247.5	20138.7	94055.5	7489.02	12368.5	9429.69	12200.6	8941.94	9769.59
P08556	Nras	GTPase NRas	RASN_MOUSE	8	21199.1	3281.43	14303	20149.5	53807.6	123893	66813.6	57325.7	40226.8	35239.4
P08607	C4bpa	C4b-binding protein	C4BPA_MOUSE	5	51523.7	4981.32	NaN	NaN	3025.56	3023.33	1991.4	838.73	1308.82	2545.59
P08752	Gnai2	Guanine nucleotide-binding protein G(i) subunit alpha-2	GNAI2_MOUSE	8	40489	2466.62	3804.28	7645.94	2528.39	1901.88	2264.68	2093.39	2191.55	1204.83
P09036	Spink1	Serine protease inhibitor Kazal-type 1	ISK1_MOUSE	5	8487.99	33761.5	30718.9	471883	57729.1	111903	62465.1	61090.3	40153.4	31309.2
P09055	Itgb1	Integrin beta-1	ITB1_MOUSE	10	88231.3	4516.69	7778.22	107366	5620.07	6669.3	1763.98	3935.08	2995.94	2921.99
P09103	P4hb	Protein disulfide-isomerase	PDIA1_MOUSE	23	57058.5	14488	11823.4	37970.3	9496.14	9892.41	12488.5	11325.6	9191.27	8659.08
P09242	Alpl	Alkaline phosphatase, tissue-nonspecific isozyme	PPBT_MOUSE	1	57514.2	NaN	NaN	NaN	NaN	NaN	NaN	NaN	654.965	590.289
P09405	Ncl	Nucleolin	NUCL_MOUSE	9	76723.1	1134.66	NaN	18258.7	1008.01	2315.29	1970.06	753.017	667.184	370.59
P09411	Pgk1	Phosphoglycerate kinase 1	PGK1_MOUSE	17	44550.5	23431.5	27570.9	54876.1	8537.24	9949.13	10706.1	7278.98	5667.49	8405.16
P09528	Fth1	Ferritin heavy chain	FRIH_MOUSE	10	21066.6	6577.38	5064.99	18126.8	4381.38	4388.6	3838.42	18278.7	17949.4	17478.1
P09581	Csf1r	Macrophage colony-stimulating factor 1 receptor	CSF1R_MOUSE	1	109179	2397.08	NaN	NaN	NaN	NaN	NaN	249.184	379.295	572.196
P09602	Hmgn2	Non-histone chromosomal protein HMG-17	HMGN2_MOUSE	2	9422.69	16443.9	28347.1	412836	7912.38	11184.8	7103.29	5257.51	2585.37	2410.75
P09671	Sod2	Superoxide dismutase [Mn], mitochondrial	SODM_MOUSE	10	24602.9	1783.52	1546.19	9190.58	1376.58	1005.73	401.48	3492.32	2494.96	1923.43
P09803	Cdh1	Cadherin-1	CADH1_MOUSE	3	98255.9	NaN	NaN	NaN	743.25	NaN	NaN	6343.33	2834.99	4203.67
P09813	Apoa2	Apolipoprotein A-II	APOA2_MOUSE	9	11309.1	6449595	10770328	82580440	3.54084e+06	9354340	4.85618e+06	3.05729e+06	1.4037e+06	1.88462e+06
P0C027;P0C028	Nudt10;Nudt11	Diphosphoinositol polyphosphate phosphohydrolase 3-alpha;Diphosphoinositol polyphosphate phosphohydrolase 3-beta	NUD10_MOUSE;NUD11_MOUSE	4	18592.99;18592.99	NaN	NaN	NaN	11014.9	16712	10047.6	14069.5	5252.68	7574.76
P0CG49;P0CG50;P62983;P62984	Ubb;Ubc;Rps27a;Uba52	Polyubiquitin-B;Polyubiquitin-C;Ubiquitin-40S ribosomal protein S27a;Ubiquitin-60S ribosomal protein L40	UBB_MOUSE;UBC_MOUSE;RS27A_MOUSE;RL40_MOUSE	8	34368.5;82550.11;17950.89;14728.31	153261	308744	3.75154e+06	449840	1.49795e+06	617183	537642	298192	327674
P0CW02	Ly6c1	Lymphocyte antigen 6C1	LY6C1_MOUSE	2	14192.5	NaN	NaN	NaN	961.456	4586.56	5462.01	4760.96	11855.2	2380.34
P0DN34	Ndufb1	NADH dehydrogenase [ubiquinone] 1 beta subcomplex subunit 1	NDUB1_MOUSE	2	6954.1	NaN	0.765593	8.09735	380.831	649.528	NaN	580.008	1106.16	221.807
P0DN89;P0DN90;P0DN91	Tmem254a;Tmem254b;Tmem254c	Transmembrane protein 254;Transmembrane protein 254b;Transmembrane protein 254c	T254A_MOUSE;T254B_MOUSE;T254C_MOUSE	2	14238.57;14238.57;14238.57	NaN	NaN	NaN	NaN	NaN	NaN	NaN	1254.91	1074.48
P0DP26;P0DP27;P0DP28	Calm1;Calm2;Calm3	Calmodulin-1;Calmodulin-2;Calmodulin-3	CALM1_MOUSE;CALM2_MOUSE;CALM3_MOUSE	9	16837.58;16837.58;16837.58	22303.4	50917.4	98520.3	17451.6	14702.3	18101.8	14044.7	10960.5	28483.7
P0DP99	Stmp1	Short transmembrane mitochondrial protein 1	STMP1_MOUSE	1	5327.34	2614.88	3384.24	74868.6	4930.88	10250.4	1837.24	3431.46	1582.73	1847.09
P10107	Anxa1	Annexin A1	ANXA1_MOUSE	13	38734.3	13496.2	38642.4	136656	7899.38	10786.4	10629.2	12330.4	10640.6	6404.98
P10126	Eef1a1	Elongation factor 1-alpha 1	EF1A1_MOUSE	19	50113.8	49850	147153	154192	32133.1	34196.8	29126	30416.6	33791	26929.7
P10493	Nid1	Nidogen-1	NID1_MOUSE	11	136538	5060.37	6156.08	20771.4	2990.27	3255.65	4255.67	2366.57	2814.41	1504.74
P10518	Alad	Delta-aminolevulinic acid dehydratase	HEM2_MOUSE	7	36023.5	4944.49	3073.32	NaN	2685.41	2423.66	2958.82	5072.69	3221.37	4065.41
P10605	Ctsb	Cathepsin B	CATB_MOUSE	13	37279.8	11223	16519.2	188392	15057.3	20213.4	13570.3	93717.3	39202	66328.3
P10639	Txn	Thioredoxin	THIO_MOUSE	9	11675.4	30469	110752	209537	56794.3	94120.8	51950.1	260572	68610.7	158565
P10649	Gstm1	Glutathione S-transferase Mu 1	GSTM1_MOUSE	16	25970	37367.6	27762.5	63778.2	23519.1	25114.8	31890.4	20082.3	17441.3	18146.4
P10833	Rras	Ras-related protein R-Ras	RRAS_MOUSE	10	23763.8	2190.01	7856.78	NaN	6717.47	26931.7	16520.7	36888.3	47693	12827.3
P10852;P10852-2	Slc3a2	4F2 cell-surface antigen heavy chain;Isoform 2 of 4F2 cell-surface antigen heavy chain	4F2_MOUSE	4	58336.56;58336.56-2	807.461	NaN	NaN	655.312	798.342	784.098	NaN	368.247	311.749
P10922	H1-0	Histone H1.0	H10_MOUSE	3	20860.9	3463.09	5209.95	18587.8	2025.24	4635.58	2908.71	2395.19	1213.23	1067.77
P11087	Col1a1	Collagen alpha-1(I) chain	CO1A1_MOUSE	13	138032	54498.5	122667	1.20136e+06	59662.4	113740	105714	59782.9	49040.3	25028.1
P11152	Lpl	Lipoprotein lipase	LIPL_MOUSE	7	53109.4	5101.26	5177.11	17147.5	3715.09	4712.37	5972.1	2325.93	1604.81	2078.8
P11276	Fn1	Fibronectin	FINC_MOUSE	43	272538	29142.2	24733.4	67821.2	16279.8	17528.9	16516	5285	6203.18	8041.73
P11352	Gpx1	Glutathione peroxidase 1	GPX1_MOUSE	12	22329.3	10217.1	6482.2	32112.2	3634.82	4547.75	5288.19	12407.6	7168.26	7725.59
P11404	Fabp3	Fatty acid-binding protein, heart	FABPH_MOUSE	3	14818.8	9870.15	18127.7	23265.6	2720.05	3401.1	9611.01	4968.34	2232.86	3151.74
P11438	Lamp1	Lysosome-associated membrane glycoprotein 1	LAMP1_MOUSE	4	43865.1	5484.09	6880.1	NaN	5997.27	4118.43	3759.98	14674.9	10652.7	31376.1
P11499	Hsp90ab1	Heat shock protein HSP 90-beta	HS90B_MOUSE	27	83281.2	25793.2	34062.6	66455.3	17998.6	19048.2	21371.2	15430.6	16265.1	14485
P11588	Mup1	Major urinary protein 1	MUP1_MOUSE	3	20648.5	5231.62	NaN	NaN	3439.35	1798.81	1639.75	17373	10515.2	8816.17
P11589	Mup2	Major urinary protein 2	MUP2_MOUSE	2	20663.5	3459.58	285.826	NaN	5094.47	2188.77	2721.42	16778	13167.1	11123
P11590	Mup4	Major urinary protein 4	MUP4_MOUSE	4	20541.7	NaN	NaN	NaN	NaN	NaN	NaN	6986.75	493.379	636.773
P11679	Krt8	Keratin, type II cytoskeletal 8	K2C8_MOUSE	12	54565.3	5869.86	850634	99468.7	2483.96	5993.68	61877.8	2403.93	2338.34	2662.85
P11680	Cfp	Properdin	PROP_MOUSE	9	50327.2	6050.67	1784.82	2931.47	2615.74	2174.77	1642.55	1067.58	1195.36	1823.13
P11725	Otc	Ornithine transcarbamylase, mitochondrial	OTC_MOUSE	3	39764.9	556.492	1964.2	NaN	404.653	NaN	NaN	869.138	NaN	732.12
P11798;P28652;Q6PHZ2;Q6PHZ2-2;Q6PHZ2-4;Q6PHZ2-5;Q923T9;Q923T9-2;Q923T9-3	Camk2a;Camk2b;Camk2d;Camk2d;Camk2d;Camk2d;Camk2g;Camk2g;Camk2g	Calcium/calmodulin-dependent protein kinase type II subunit alpha;Calcium/calmodulin-dependent protein kinase type II subunit beta;Calcium/calmodulin-dependent protein kinase type II subunit delta;Isoform 2 of Calcium/calmodulin-dependent protein kinase type II subunit delta;Isoform 3 of Calcium/calmodulin-dependent protein kinase type II subunit delta;Isoform 4 of Calcium/calmodulin-dependent pr…	KCC2A_MOUSE;KCC2B_MOUSE;KCC2D_MOUSE;KCC2D_MOUSE;KCC2D_MOUSE;KCC2D_MOUSE;KCC2G_MOUSE;KCC2G_MOUSE;KCC2G_MOUSE	1	54114.73;60460.87;56369.4;56369.4-2;56369.4-4;56369.4-5;59606.87;59606.87-2;59606.87-3	284.82	2661.4	NaN	940.873	NaN	NaN	NaN	1024.51	731.54
P11835	Itgb2	Integrin beta-2	ITB2_MOUSE	5	85025.8	756.04	NaN	NaN	741.641	995.555	605.254	496.11	440.627	428.285
P11859	Agt	Angiotensinogen	ANGT_MOUSE	6	51990.4	9844.44	1495.07	1955.16	2358.15	2516.55	1267.39	754.264	925.158	1412.26
P11983	Tcp1	T-complex protein 1 subunit alpha	TCPA_MOUSE	15	60448.6	2025.76	2640.21	NaN	1100.38	1170.13	1432.13	1284.81	1280.85	823.771
P12025	Mdk	Midkine	MK_MOUSE	1	15434	1699.68	3171.58	42938.8	1297.5	2202.75	815.325	1421.74	354.519	363.022
P12265	Gusb	Beta-glucuronidase	BGLR_MOUSE	7	74195.3	25485.1	NaN	NaN	7233.15	15673.7	16568.2	10162.6	7579.37	8052.67
P12367	Prkar2a	cAMP-dependent protein kinase type II-alpha regulatory subunit	KAP2_MOUSE	4	45389.1	NaN	NaN	NaN	NaN	241.11	NaN	NaN	200.201	38.6891
P12382	Pfkl	ATP-dependent 6-phosphofructokinase, liver type	PFKAL_MOUSE	10	85359.8	1348.52	3379.01	NaN	1018.63	791.052	1481.74	774.908	1009.7	902.336
P12388	Serpinb2	Plasminogen activator inhibitor 2, macrophage	PAI2_MOUSE	1	46291.6	NaN	11835.5	NaN	NaN	NaN	NaN	NaN	NaN	NaN
P12399	Ctla2a	Protein CTLA-2-alpha	CTL2A_MOUSE	4	15883	1522.11	NaN	7199.66	7551.79	16941.7	15098	7169.93	3949.05	6500.91
P12400	Ctla2b	Protein CTLA-2-beta	CTL2B_MOUSE	1	13121.6	NaN	NaN	NaN	223.033	256.205	NaN	NaN	NaN	NaN
P12710	Fabp1	Fatty acid-binding protein, liver	FABPL_MOUSE	8	14245.5	40902.9	33270.2	882919	20454.7	21186.5	18511.1	247907	40809.3	53255.7
P12787	Cox5a	Cytochrome c oxidase subunit 5A, mitochondrial	COX5A_MOUSE	7	16101.5	8065.68	12965.5	238602	124402	159218	108630	147428	49205.4	94198
P12815	Pdcd6	Programmed cell death protein 6	PDCD6_MOUSE	6	21867.5	51.9849	NaN	NaN	1756.51	3936	2434.65	7739.68	3416.37	4314.05
P12970	Rpl7a	60S ribosomal protein L7a	RL7A_MOUSE	3	29976.6	1630.58	2002.32	11373.5	1902.45	1746.04	1929.06	2131.06	2632.29	1723.65
P13020	Gsn	Gelsolin	GELS_MOUSE	30	85941.6	176384	122421	58981.4	82903.6	89567.7	85309.2	23492.2	29422.9	43945.1
P13412	Tnni2	Troponin I, fast skeletal muscle	TNNI2_MOUSE	3	21357.5	59499.3	32149.7	NaN	NaN	NaN	1183.63	NaN	NaN	280.94
P13516	Scd1	Acyl-CoA desaturase 1	ACOD1_MOUSE	5	41046.4	1373.88	NaN	NaN	1510.97	1238.29	2257.63	2038.94	2918.79	2268.25
P13542	Myh8	Myosin-8	MYH8_MOUSE	3	222708	3326.88	NaN	NaN	NaN	NaN	7228.02	NaN	NaN	NaN
P13634	Ca1	Carbonic anhydrase 1	CAH1_MOUSE	7	28330.5	12027	11242.9	99403.2	5703.13	14612	7710.56	3995.37	3443.02	5525.59
P13707	Gpd1	Glycerol-3-phosphate dehydrogenase [NAD(+)], cytoplasmic	GPDA_MOUSE	21	37572.7	86791.2	61020.4	243550	65868.3	70279.7	65445.1	52050	45802.3	49518
P14069	S100a6	Protein S100-A6	S10A6_MOUSE	6	10050.6	43814.8	49450.4	315279	688824	1.27604e+06	953947	1795189	843113	907256
P14094	Atp1b1	Sodium/potassium-transporting ATPase subunit beta-1	AT1B1_MOUSE	3	35194.6	1763.75	NaN	NaN	223.39	NaN	519.076	NaN	727.711	170.82
P14106	C1qb	Complement C1q subcomponent subunit B	C1QB_MOUSE	4	26717.3	7651.13	3882.45	NaN	4623.49	4835.26	2039.12	700.795	1513.69	2487.06
P14115	Rpl27a	60S ribosomal protein L27a	RL27A_MOUSE	3	16605.5	15780.1	33564.7	NaN	5347.33	10541.1	11828	7856.57	7998.21	5251.92
P14131	Rps16	40S ribosomal protein S16	RS16_MOUSE	4	16445.3	2510	3394.24	NaN	1674.32	1811.03	NaN	1996.63	2085.16	1446.04
P14148	Rpl7	60S ribosomal protein L7	RL7_MOUSE	5	31419.6	1289.1	937.241	23.5512	781.146	1030.47	913.984	1126.48	1521.75	837.769
P14152	Mdh1	Malate dehydrogenase, cytoplasmic	MDHC_MOUSE	13	36511.2	93297.4	60732.6	97316.4	49628.5	48318.2	51383.7	31297.5	30624.3	35799.4
P14206	Rpsa	40S ribosomal protein SA	RSSA_MOUSE	6	32838.1	1883.99	19136.6	9519.3	1241.01	1518.47	1152.16	1394.52	1773.59	1198.44
P14211	Calr	Calreticulin	CALR_MOUSE	16	47994.5	9525.14	8620.69	10907.1	6812.53	6767.04	5822.98	7047.33	9263.44	6833.37
P14483	H2-Ab1	H-2 class II histocompatibility antigen, A beta chain	HB2A_MOUSE	6	30128.2	542.939	NaN	NaN	535.236	NaN	NaN	251.039	291.954	530.487
P14602;P14602-2	Hspb1	Heat shock protein beta-1;Isoform B of Heat shock protein beta-1	HSPB1_MOUSE	9	23013.84;23013.84-2	21708	49079.2	50833.2	7111.08	7766.34	11173.7	10964.2	29289.1	8720.13
P14685	Psmd3	26S proteasome non-ATPase regulatory subunit 3	PSMD3_MOUSE	7	60718.2	902.945	NaN	NaN	748.064	423.117	978.89	635.176	833.306	668.897
P14733	Lmnb1	Lamin-B1	LMNB1_MOUSE	10	66785.6	1017.53	4959.87	27237.8	723.786	1392.22	1646.98	525.279	422.562	3530.63
P14824	Anxa6	Annexin A6	ANXA6_MOUSE	32	75885.3	18303.5	19318.4	123589	13367	15117.7	14056.9	15624.6	15319.9	11024.9
P14847	Crp	C-reactive protein	CRP_MOUSE	3	25359.9	3450.08	1737.41	15145.4	2062	2413.47	1312.48	848.973	887.685	766.495
P14869	Rplp0	60S acidic ribosomal protein P0	RLA0_MOUSE	4	34216.4	1068.42	7857.86	NaN	437.373	1269.07	NaN	796.762	909.563	495.448
P15089	Cpa3	Mast cell carboxypeptidase A	CBPA3_MOUSE	2	48790	4479.99	7226.73	156768	6673.89	13357.9	19098.1	9118.87	5343.78	4197.82
P15105	Glul	Glutamine synthetase	GLNA_MOUSE	12	42119.6	12303.2	10751.6	62147.6	9875.88	12265.8	12566.5	11001.8	11929.3	9974.92
P15306	Thbd	Thrombomodulin	TRBM_MOUSE	1	61867.6	3045.39	NaN	88932.2	2121.73	1738.26	1856.98	1201.78	1223.38	1160.3
P15327	Bpgm	Bisphosphoglycerate mutase	PMGE_MOUSE	9	29978.2	736.422	486.252	NaN	1459.51	1754.08	1431.48	5760.19	1358.76	5459.59
P15379;P15379-10;P15379-11;P15379-2;P15379-3;P15379-4;P15379-5;P15379-6;P15379-7;P15379-8;P15379-9	Cd44	CD44 antigen;Isoform 8 of CD44 antigen;Isoform 9 of CD44 antigen;Isoform 13 of CD44 antigen;Isoform 12 of CD44 antigen;Isoform 4 of CD44 antigen;Isoform 6 of CD44 antigen;Isoform 7 of CD44 antigen;Isoform 2 of CD44 antigen;Isoform 3 of CD44 antigen;Isoform 5 of CD44 antigen	CD44_MOUSE	2	85617.14;85617.14-10;85617.14-11;85617.14-2;85617.14-3;85617.14-4;85617.14-5;85617.14-6;85617.14-7;85617.14-8;85617.14-9	627.628	NaN	5138.76	146.941	NaN	NaN	NaN	NaN	156.489
P15501	Sbp	Prostatic spermine-binding protein	SPBP_MOUSE	2	21966.2	9864.28	NaN	NaN	2497.21	NaN	1152.55	1391.72	3753.94	1885.74
P15532	Nme1	Nucleoside diphosphate kinase A	NDKA_MOUSE	3	17207.8	4591.83	5273.57	NaN	3047.59	2384.14	2910.91	1797.9	2344.1	2448.02
P15626	Gstm2	Glutathione S-transferase Mu 2	GSTM2_MOUSE	10	25716.7	38388.5	27276	65787.9	26413.2	29954	34444.7	22605.6	18009.8	18013.3
P15864;P43277	H1-2;H1-3	Histone H1.2;Histone H1.3	H12_MOUSE;H13_MOUSE	1	21266.65;22099.52	14096.1	27750.8	632691	9012.31	17282	11210	17564.9	12661.8	8290.61
P15947	Klk1	Kallikrein-1	KLK1_MOUSE	3	28774.8	769.015	NaN	NaN	410.057	NaN	NaN	1992.07	520.448	736.227
P15949	Klk1b9	Kallikrein 1-related peptidase b9	K1KB9_MOUSE	3	28900.2	692.453	NaN	NaN	563.756	1222.79	NaN	2670.55	879.189	688.439
P16015	Ca3	Carbonic anhydrase 3	CAH3_MOUSE	22	29366.3	3782233	2.72077e+06	5984521	3092573	2.76427e+06	2.31581e+06	3.2628e+06	1.94035e+06	3.51428e+06
P16045	Lgals1	Galectin-1	LEG1_MOUSE	10	14865.9	66430.9	64066.1	321445	51490	68880.9	59036.4	120288	124736	138742
P16110	Lgals3	Galectin-3	LEG3_MOUSE	10	27514.9	14769	16624.6	4016.59	11901.1	10981.3	8164.25	11194.1	16305	12100.7
P16125	Ldhb	L-lactate dehydrogenase B chain	LDHB_MOUSE	7	36572.3	20511.9	12740.6	7943.52	13254.8	11519.3	16727	9391.86	9265.37	8275.74
P16301	Lcat	Phosphatidylcholine-sterol acyltransferase	LCAT_MOUSE	2	49746.9	1775.11	NaN	NaN	727.132	NaN	NaN	NaN	NaN	NaN
P16330;P16330-2	Cnp	2',3'-cyclic-nucleotide 3'-phosphodiesterase;Isoform CNPI of 2',3'-cyclic-nucleotide 3'-phosphodiesterase	CN37_MOUSE	1	47123.32;47123.32-2	NaN	NaN	NaN	NaN	NaN	NaN	NaN	283.577	NaN
P16332	Mmut	Methylmalonyl-CoA mutase, mitochondrial	MUTA_MOUSE	8	82844.1	NaN	NaN	NaN	127.183	NaN	NaN	434.608	203.661	216.194
P16381;Q62095;Q62167	D1Pas1;Ddx3y;Ddx3x	Putative ATP-dependent RNA helicase Pl10;ATP-dependent RNA helicase DDX3Y;ATP-dependent RNA helicase DDX3X	DDX3L_MOUSE;DDX3Y_MOUSE;DDX3X_MOUSE	11	73140.55;73427.85;73101.39	1874.41	32208.8	38461.3	920.677	1527.49	970.353	1252.26	1087.26	854.716
P16406	Enpep	Glutamyl aminopeptidase	AMPE_MOUSE	12	107956	2628.76	NaN	NaN	2401.32	2784.97	2958.18	1668.1	1463.61	1295.2
P16460	Ass1	Argininosuccinate synthase	ASSY_MOUSE	12	46584.5	7488.07	6037.09	12381.3	4469.74	4264.5	2676.41	3280.96	2566.28	1880.33
P16546;P16546-2	Sptan1	Spectrin alpha chain, non-erythrocytic 1;Isoform 2 of Spectrin alpha chain, non-erythrocytic 1	SPTN1_MOUSE	50	284597.41;284597.41-2	19338.5	41614.5	129439	16882.3	22636.7	24525.4	17976.3	18674.1	7711.73
P16675	Ctsa	Lysosomal protective protein	PPGB_MOUSE	4	53844.1	10274.6	NaN	NaN	5391.95	NaN	5256.69	2369.83	1743.08	2476.54
P16858	Gapdh	Glyceraldehyde-3-phosphate dehydrogenase	G3P_MOUSE	21	35810	110636	148024	234372	62573.9	72916	78649	99493.2	59026.6	138640
P17047;P17047-2;P17047-3	Lamp2	Lysosome-associated membrane glycoprotein 2;Isoform LAMP-2B of Lysosome-associated membrane glycoprotein 2;Isoform LAMP-2C of Lysosome-associated membrane glycoprotein 2	LAMP2_MOUSE	3	45681.05;45681.05-2;45681.05-3	8891.2	5625.59	NaN	7098.74	6917.93	6564.41	5353.83	5973.73	7744.47
P17095	Hmga1	High mobility group protein HMG-I/HMG-Y	HMGA1_MOUSE	2	11614	2139.32	NaN	NaN	523.512	NaN	NaN	8611.15	5575.81	3904.88
P17156	Hspa2	Heat shock-related 70 kDa protein 2	HSP72_MOUSE	11	69641.7	3788.71	14157.9	43943	1631.41	2386.29	2499.27	1766.81	1723.33	1467.12
P17182	Eno1	Alpha-enolase	ENOA_MOUSE	29	47140.8	42257.7	42831	54263.2	102854	160160	79965.9	426948	174447	267435
P17183	Eno2	Gamma-enolase	ENOG_MOUSE	3	47296.7	65360.4	48679.3	NaN	22802.1	18378.2	13555.8	86364	18048.5	53124.7
P17225	Ptbp1	Polypyrimidine tract-binding protein 1	PTBP1_MOUSE	3	56478.1	191.111	8941.2	NaN	502.041	232.162	NaN	NaN	416.317	NaN
P17427	Ap2a2	AP-2 complex subunit alpha-2	AP2A2_MOUSE	4	104017	1073.21	2075.24	NaN	973.199	1695.4	2282.54	923.286	651.733	615.56
P17439	Gba	Lysosomal acid glucosylceramidase	GLCM_MOUSE	2	57621.9	NaN	602.072	NaN	NaN	NaN	NaN	NaN	2082.05	NaN
P17563	Selenbp1	Methanethiol oxidase	SBP1_MOUSE	8	52514	14771.3	28905.4	432302	156891	344049	197911	169633	88210.2	87375.6
P17665	Cox7c	Cytochrome c oxidase subunit 7C, mitochondrial	COX7C_MOUSE	2	7332.62	44399.4	79960.6	1.53335e+06	41101.7	85141.3	42425.3	53270.2	52456.7	14974.8
P17717	Ugt2b17	UDP-glucuronosyltransferase 2B17	UDB17_MOUSE	1	60856	NaN	NaN	NaN	NaN	NaN	NaN	329.31	225.438	NaN
P17742	Ppia	Peptidyl-prolyl cis-trans isomerase A	PPIA_MOUSE	8	17971.3	96963.7	118820	445596	43525.3	69396.5	67289.7	72400.5	48363.1	73245.6
P17751;P17751-2	Tpi1	Triosephosphate isomerase;Isoform 2 of Triosephosphate isomerase	TPIS_MOUSE	15	26712.61;26712.61-2	114844	87566.9	121430	53100.1	53854.1	54109.1	37643.7	33778.1	51542.5
P17879;Q61696	Hspa1b;Hspa1a	Heat shock 70 kDa protein 1B;Heat shock 70 kDa protein 1A	HS71B_MOUSE;HS71A_MOUSE	11	70176.27;70079.15	2500.15	27954.2	70843	2227.23	3515.84	2990.51	1332.07	997.572	923.002
P18181	Cd48	CD48 antigen	CD48_MOUSE	2	27383.4	NaN	NaN	NaN	81.2063	NaN	NaN	NaN	89.8103	300.987
P18242	Ctsd	Cathepsin D	CATD_MOUSE	9	44953.8	28152.4	30382.9	238524	30137.1	59914.4	31285.1	122832	135014	78927.4
P18528		Ig heavy chain V region 6.96	HVM57_MOUSE	1	11007.4	1648.01	2688.74	NaN	1672.33	NaN	1171.53	NaN	NaN	223.033
P18572;P18572-2	Bsg	Basigin;Isoform 2 of Basigin	BASI_MOUSE	8	42444.69;42444.69-2	3296.61	2467.6	NaN	2552.71	2609.65	2661.62	2765.97	2690.64	5103.43
P18654	Rps6ka3	Ribosomal protein S6 kinase alpha-3	KS6A3_MOUSE	8	83693.9	1513.07	NaN	NaN	1262.72	NaN	1794.48	846.108	1045.43	901.9
P18760	Cfl1	Cofilin-1	COF1_MOUSE	7	18559.5	24028.3	28671.6	58728.8	12856.1	14140.8	13385.8	7122.58	7077.7	9582.33
P19001	Krt19	Keratin, type I cytoskeletal 19	K1C19_MOUSE	13	44541.8	3194.2	8226.03	27216.4	2430.67	3833.72	3834.76	2317.53	2947.03	1046.99
P19096	Fasn	Fatty acid synthase	FAS_MOUSE	100	272428	117548	114648	424973	109442	131254	124635	100963	113949	116587
P19157	Gstp1	Glutathione S-transferase P 1	GSTP1_MOUSE	11	23609.2	11768.4	6586.35	19760.1	6742.65	7996.22	6126.56	10806.7	6582.05	7364.56
P19221	F2	Prothrombin	THRB_MOUSE	17	70268.7	22086.8	13765.6	70521.3	7936.96	11988.6	13079.8	3849.02	6163.07	4873.28
P19253	Rpl13a	60S ribosomal protein L13a	RL13A_MOUSE	2	23464.2	3182.74	5736.7	408117	2999.13	1155.88	5123.42	2170.2	3357.51	2513.41
P19324	Serpinh1	Serpin H1	SERPH_MOUSE	8	46533.6	2643.57	2119.9	6917.24	2467.56	2105.47	1701.65	2246.12	3727.66	2872.16
P19536	Cox5b	Cytochrome c oxidase subunit 5B, mitochondrial	COX5B_MOUSE	7	13812.9	14930.9	16571.9	283478	68815.6	115481	49925.9	43544	21234.7	27107.3
P19783	Cox4i1	Cytochrome c oxidase subunit 4 isoform 1, mitochondrial	COX41_MOUSE	5	19530.5	3807.6	6109.31	NaN	3522.7	5656.12	3873.94	4218.68	5162.76	2954.63
P20029	Hspa5	Endoplasmic reticulum chaperone BiP	BIP_MOUSE	21	72422.1	7993.85	21900.1	17483.6	5581.27	7494.11	6578.85	7706.02	8127.27	6294.78
P20060	Hexb	Beta-hexosaminidase subunit beta	HEXB_MOUSE	4	61115.7	7195.69	9327.39	84584.6	4330.54	8130.31	4608.67	3756.43	3797.04	2940.19
P20065-2	Tmsb4x	Isoform Short of Thymosin beta-4	TYB4_MOUSE	7	5052.65	30061.3	30987.7	288930	60251.1	145939	63865.9	49802.9	27983.2	33471.3
P20108	Prdx3	Thioredoxin-dependent peroxide reductase, mitochondrial	PRDX3_MOUSE	9	28127	5681.39	10931.7	41265.1	4619.12	7567.59	7164.31	8363.84	5058.52	6354.38
P20152	Vim	Vimentin	VIME_MOUSE	37	53687.7	31855.2	53443.8	330723	32908.1	55760.6	45552.9	48189.9	56951.4	24085.6
P20491	Fcer1g	High affinity immunoglobulin epsilon receptor subunit gamma	FCERG_MOUSE	2	9652.46	NaN	411.327	35977.1	567.859	702.732	613.4	675.423	973.619	469.654
P20801	Tnnc2	Troponin C, skeletal muscle	TNNC2_MOUSE	7	18110	11240.7	11158.9	NaN	NaN	NaN	NaN	NaN	NaN	NaN
P20918	Plg	Plasminogen	PLMN_MOUSE	34	90807.9	48694.2	29546.9	NaN	23831.4	25517.5	24949.1	6792.99	9175.53	14281.7
P21107-2	Tpm3	Isoform 2 of Tropomyosin alpha-3 chain	TPM3_MOUSE	14	29020.6	5092.8	24946.2	27013.1	3205.77	3094.42	4466.76	1947.77	1833.92	1562.11
P21180;P21180-2	C2	Complement C2;Isoform Short of Complement C2	CO2_MOUSE	1	84741.46;84741.46-2	3299.6	NaN	NaN	948.928	NaN	NaN	NaN	368.413	434.807
P21279	Gnaq	Guanine nucleotide-binding protein G(q) subunit alpha	GNAQ_MOUSE	6	42158.1	1909.1	1387.43	NaN	1278.98	684.072	710.629	1237.61	1471.03	994.104
P21300	Akr1b7	Aldo-keto reductase family 1 member B7	ALD1_MOUSE	12	35988.4	91243	16536	227928	37340.5	17396.4	38477.3	11190.2	5506.81	50273.7
P21440	Abcb4	Phosphatidylcholine translocator ABCB4	MDR3_MOUSE	2	140377	NaN	NaN	NaN	73.9909	78.5665	NaN	486.589	404.94	278.752
P21460	Cst3	Cystatin-C	CYTC_MOUSE	6	15530.8	1730.7	1780.3	NaN	2373	3897.07	5824.85	14064.1	10567.9	5631.57
P21550	Eno3	Beta-enolase	ENOB_MOUSE	10	47024.9	40339.1	35505.6	NaN	3945.07	3320.58	6324.78	2544.06	2838.51	2770.8
P21614	Gc	Vitamin D-binding protein	VTDB_MOUSE	27	53600.3	153415	81807.7	51370.9	49946.5	53894.9	42649.2	35524.6	41165.6	97284.4
P21619	Lmnb2	Lamin-B2	LMNB2_MOUSE	7	67318.1	3894.86	23678.4	54935.8	2584.42	4592.39	3661.87	2273.11	1427.63	827.101
P21981	Tgm2	Protein-glutamine gamma-glutamyltransferase 2	TGM2_MOUSE	17	77061	17011	12806.4	41933.5	9182.46	10218.4	10493.1	6823.02	7517.19	6038.91
P22005	Penk	Proenkephalin-A	PENK_MOUSE	1	31004.1	4119.42	17229.5	60767.6	2394.46	1521.05	NaN	NaN	838.523	NaN
P22599	Serpina1b	Alpha-1-antitrypsin 1-2	A1AT2_MOUSE	17	45974.6	1.71228e+06	1.14128e+06	1.43604e+06	759830	837970	674736	238617	251724	428749
P22892	Ap1g1	AP-1 complex subunit gamma-1	AP1G1_MOUSE	2	91350.5	NaN	NaN	NaN	NaN	NaN	NaN	108.989	16.5894	169.701
P22907;P22907-2	Hmbs	Porphobilinogen deaminase;Isoform 2 of Porphobilinogen deaminase	HEM3_MOUSE	10	39344.38;39344.38-2	1236.36	NaN	NaN	2461.36	3096.15	2597.95	22523.5	11799.3	16656.9
P22935;P62965	Crabp2;Crabp1	Cellular retinoic acid-binding protein 2;Cellular retinoic acid-binding protein 1	RABP2_MOUSE;RABP1_MOUSE	1	15746.08;15591.59	NaN	7505.44	NaN	NaN	NaN	NaN	NaN	NaN	NaN
P23116	Eif3a	Eukaryotic translation initiation factor 3 subunit A	EIF3A_MOUSE	7	161936	15841	NaN	NaN	1780.95	NaN	290.825	271.67	450.036	486.566
P23492	Pnp	Purine nucleoside phosphorylase	PNPH_MOUSE	12	32277	7882.06	6298.81	29763.1	4616.39	4337.87	4597.02	2642.63	2423.26	3161.42
P23506;P23506-2	Pcmt1	Protein-L-isoaspartate(D-aspartate) O-methyltransferase;Isoform 2 of Protein-L-isoaspartate(D-aspartate) O-methyltransferase	PIMT_MOUSE	3	24634.38;24634.38-2	2052.55	NaN	NaN	856.07	1921.55	NaN	1076.75	1620.9	869.514
P23591	Gfus	GDP-L-fucose synthase	FCL_MOUSE	1	35877.6	10692.4	2337.55	NaN	4291.29	4785.92	7289.49	4081.76	3705.97	5044.3
P23780	Glb1	Beta-galactosidase	BGAL_MOUSE	7	73121	749.004	NaN	NaN	850.826	916.21	911.612	1923.81	1890.03	1591.73
P23927	Cryab	Alpha-crystallin B chain	CRYAB_MOUSE	1	20068.8	NaN	4235.68	NaN	NaN	NaN	NaN	NaN	NaN	NaN
P23953	Ces1c	Carboxylesterase 1C	EST1C_MOUSE	17	61055.8	172829	99388.1	198235	74931.3	76769.8	67839.6	17625.1	21956.4	40240
P24270	Cat	Catalase	CATA_MOUSE	37	59795.3	11525.9	11862.3	69022.1	12429.8	18171.5	15321.6	148646	63513.4	87230.7
P24369	Ppib	Peptidyl-prolyl cis-trans isomerase B	PPIB_MOUSE	10	23713.5	2065.85	5205.87	29041.9	1172.99	1803.45	1852.3	1527.67	2041.87	1425.55
P24452	Capg	Macrophage-capping protein	CAPG_MOUSE	3	39240.4	3351.28	15950.1	25266	1478.42	NaN	2399.1	1426.57	1264.57	1109.23
P24472	Gsta4	Glutathione S-transferase A4	GSTA4_MOUSE	7	25563.9	3713.34	2377.97	NaN	2217.07	2191.48	2278.98	1087.54	1103.46	1267.46
P24527	Lta4h	Leukotriene A-4 hydrolase	LKHA4_MOUSE	15	69050.9	7900.79	6454.61	9104.47	5224.75	4094.24	4361.17	3340.66	3319.47	3719.17
P24547	Impdh2	Inosine-5'-monophosphate dehydrogenase 2	IMDH2_MOUSE	6	55815.1	1250.72	34334.2	NaN	628.336	NaN	2335.3	702.722	642.952	1842.89
P24549	Aldh1a1	Aldehyde dehydrogenase 1A1	AL1A1_MOUSE	9	54467.8	11246.5	7014.32	4878.44	5777.66	4456.42	4909.06	5389.56	3905.97	4527.32
P24668	M6pr	Cation-dependent mannose-6-phosphate receptor	MPRD_MOUSE	5	31172.4	383.502	NaN	NaN	411.518	NaN	NaN	636.511	680.062	565.982
P24788;P24788-2;Q64434	Cdk11b;Cdk11b;Ptk6	Cyclin-dependent kinase 11B;Isoform 2 of Cyclin-dependent kinase 11B;Protein-tyrosine kinase 6	CD11B_MOUSE;CD11B_MOUSE;PTK6_MOUSE	1	91513.44;91513.44-2;51972.46	NaN	5308.85	NaN	NaN	NaN	NaN	NaN	NaN	NaN
P25444	Rps2	40S ribosomal protein S2	RS2_MOUSE	5	31231.3	1448.12	8112.67	NaN	1239.59	2090.6	NaN	2616.15	2330.58	1667.85
P25785	Timp2	Metalloproteinase inhibitor 2	TIMP2_MOUSE	1	24328.2	NaN	NaN	NaN	NaN	NaN	NaN	1851.21	795	1804.49
P26039	Tln1	Talin-1	TLN1_MOUSE	40	269821	1855.53	3320.56	12834.2	1745.22	2134.51	1600.22	1861.17	1790.95	1458.06
P26040	Ezr	Ezrin	EZRI_MOUSE	9	69406.8	1639.82	2769.62	NaN	1315.61	2026.13	1576.18	1313.46	947.22	811.111
P26041	Msn	Moesin	MOES_MOUSE	18	67767	4170.99	4977.18	14477.2	3089.15	3252.87	3815.54	3359.34	2876.55	2550.49
P26043	Rdx	Radixin	RADI_MOUSE	13	68542.8	9799.16	16516.1	67070	4857.26	6135.91	5033.85	3714.21	3959.62	3070.36
P26231	Ctnna1	Catenin alpha-1	CTNA1_MOUSE	4	100106	2913.38	3981.18	117094	1494.73	1915.67	644.096	951.38	560.684	431.226
P26262	Klkb1	Plasma kallikrein	KLKB1_MOUSE	11	71382.6	10105.3	6248.33	NaN	3935.75	3668.74	4419.99	865.857	1191.53	1810.88
P26350	Ptma	Prothymosin alpha	PTMA_MOUSE	4	12254.1	11282.1	6460.99	5215.28	2317.04	2561.67	2493.5	1958.75	1513.74	2939.48
P26443	Glud1	Glutamate dehydrogenase 1, mitochondrial	DHE3_MOUSE	15	61336.8	3505.94	3765.9	23572.6	2121.96	3037.44	2168.97	3734.34	2702.83	3951.27
P26450	Pik3r1	Phosphatidylinositol 3-kinase regulatory subunit alpha	P85A_MOUSE	2	83517.3	NaN	NaN	NaN	NaN	NaN	NaN	4143.35	3292.24	2460.33
P26516	Psmd7	26S proteasome non-ATPase regulatory subunit 7	PSMD7_MOUSE	2	36539.8	2855.87	1945.86	NaN	1911.98	2144.97	3141.39	3327.29	3760.4	3480.43
P26638	Sars1	Serine--tRNA ligase, cytoplasmic	SYSC_MOUSE	7	58388.7	38136.9	42950.7	16882.4	18241.6	38407.1	24882.2	13213.5	19847.9	19501.2
P26645	Marcks	Myristoylated alanine-rich C-kinase substrate	MARCS_MOUSE	7	29661.3	2031.77	NaN	9964.16	1779.8	709.966	1152.85	963.442	923.384	1350.32
P26883	Fkbp1a	Peptidyl-prolyl cis-trans isomerase FKBP1A	FKB1A_MOUSE	7	11922.6	26338.3	27250.6	74560.6	111087	154163	63705.3	287057	95986.2	204867
P27546;P27546-2;P27546-3	Map4	Microtubule-associated protein 4;Isoform 2 of Microtubule-associated protein 4;Isoform 3 of Microtubule-associated protein 4	MAP4_MOUSE	9	117429.19;117429.19-2;117429.19-3	1902.68	3215.02	33641.2	3645.33	2190.93	944.642	2730.63	1956.13	1545.45
P27659	Rpl3	60S ribosomal protein L3	RL3_MOUSE	5	46109.9	723.207	1926.59	NaN	1007.82	932.81	896.068	724.602	1116.78	723.038
P27699-10;P27699-11;P27699-2;P27699-5;P27699-6;P27699-7;P27699-8;P81269;Q01147;Q01147-1	Crem;Crem;Crem;Crem;Crem;Crem;Crem;Atf1;Creb1;Creb1	Isoform 10 of cAMP-responsive element modulator;Isoform 11 of cAMP-responsive element modulator;Isoform 2 of cAMP-responsive element modulator;Isoform 5 of cAMP-responsive element modulator;Isoform 6 of cAMP-responsive element modulator;Isoform 7 of cAMP-responsive element modulator;Isoform 8 of cAMP-responsive element modulator;Cyclic AMP-dependent transcription factor ATF-1;Cyclic AMP-responsiv…	CREM_MOUSE;CREM_MOUSE;CREM_MOUSE;CREM_MOUSE;CREM_MOUSE;CREM_MOUSE;CREM_MOUSE;ATF1_MOUSE;CREB1_MOUSE;CREB1_MOUSE	1	26206.72;13437.35;27473.07;37303.16;33697.98;32375.61;31109.27;29237.6;35122.28;35122.28-1	3008.83	NaN	17947.7	812.236	NaN	NaN	NaN	NaN	NaN
P27773	Pdia3	Protein disulfide-isomerase A3	PDIA3_MOUSE	20	56678.4	7062.27	7466.57	38814.9	6105.97	6802.5	7762.35	7445.6	7844.06	6269.84
P28063	Psmb8	Proteasome subunit beta type-8	PSB8_MOUSE	3	30260.2	2204.38	3794.37	42464.5	2141.07	2817.53	1951.93	1679.05	1259.75	1567.4
P28271	Aco1	Cytoplasmic aconitate hydratase	ACOHC_MOUSE	19	98125.6	9582.94	7497.42	11023.3	5684.5	5716.67	6495.88	4705.09	3895.01	4124.35
P28474	Adh5	Alcohol dehydrogenase class-3	ADHX_MOUSE	9	39547.7	11080.2	6622.95	NaN	5849.59	5364.77	4844	3453.24	3003.56	3978.06
P28653	Bgn	Biglycan	PGS1_MOUSE	9	41639.2	35982.4	35300.1	33723.3	17203.4	12049.6	17459.4	5145.79	6243.9	5621.66
P28654	Dcn	Decorin	PGS2_MOUSE	15	39809	221873	218699	281714	140025	105871	122917	37096.4	46747.5	40039.8
P28665	Mug1	Murinoglobulin-1	MUG1_MOUSE	45	165298	152785	97756.2	102167	72589.4	71949.7	64073.8	23842.5	25577.8	42486.5
P28666	Mug2	Murinoglobulin-2	MUG2_MOUSE	2	162382	2402.78	NaN	NaN	1134.7	NaN	NaN	NaN	410.498	NaN
P28667	Marcksl1	MARCKS-related protein	MRP_MOUSE	2	20165.4	NaN	NaN	8085.05	NaN	NaN	NaN	NaN	91.35	404.391
P28798	Grn	Progranulin	GRN_MOUSE	11	63458.2	62304.3	97668.8	689055	97617.6	154771	84742.1	105986	61376.5	66637.9
P28843	Dpp4	Dipeptidyl peptidase 4	DPP4_MOUSE	13	87436.8	5075.06	6437.8	8686.76	4528.26	5025.1	3129.09	1945.95	2012.38	1683.76
P29341	Pabpc1	Polyadenylate-binding protein 1	PABP1_MOUSE	9	70670.8	797.548	1631.51	NaN	320.975	511.994	NaN	641.099	730.419	490.652
P29391	Ftl1	Ferritin light chain 1	FRIL1_MOUSE	15	20802.4	29841.5	32361.3	103714	16086.9	17345.4	20158.3	127748	149203	102476
P29416	Hexa	Beta-hexosaminidase subunit alpha	HEXA_MOUSE	3	60613.1	2396.77	3744.23	24175.6	3297.99	7022.65	3931.97	2447.74	2092.71	2058.21
P29595	Nedd8	NEDD8	NEDD8_MOUSE	4	8972.41	3192.83	NaN	NaN	21472.6	53934.5	23874	33976.4	15377.4	19026.1
P29621	Serpina3c	Serine protease inhibitor A3C	SPA3C_MOUSE	1	46766.1	NaN	NaN	NaN	73.3775	195.471	NaN	NaN	NaN	NaN
P29699	Ahsg	Alpha-2-HS-glycoprotein	FETUA_MOUSE	8	37325.6	22368	12739.6	6461.73	11917.6	11118.7	8505.26	13501.9	8596.55	19992.9
P29758	Oat	Ornithine aminotransferase, mitochondrial	OAT_MOUSE	3	48354.6	NaN	NaN	NaN	NaN	NaN	NaN	633.141	288.454	717.423
P29788	Vtn	Vitronectin	VTNC_MOUSE	10	54849	9447.61	5374.1	18404.8	4065.71	5349.91	3591.38	1000.35	1402.17	2498.4
P30115	Gsta3	Glutathione S-transferase A3	GSTA3_MOUSE	10	25360.5	36664.1	24966.6	29265.9	22407.1	29769	26088.4	24878.9	19772.6	15965.9
P30204;P30204-2	Msr1	Macrophage scavenger receptor types I and II;Isoform II of Macrophage scavenger receptor types I and II	MSRE_MOUSE	1	50169.67;50169.67-2	NaN	NaN	9.81974	NaN	NaN	NaN	NaN	NaN	265.297
P30275	Ckmt1	Creatine kinase U-type, mitochondrial	KCRU_MOUSE	1	47003.7	NaN	1421.23	NaN	NaN	NaN	NaN	NaN	NaN	NaN
P30416	Fkbp4	Peptidyl-prolyl cis-trans isomerase FKBP4	FKBP4_MOUSE	10	51572.4	1897.75	5770.2	NaN	1169.22	866.452	2151.85	995.11	597.932	849.977
P30999;P30999-2;P30999-3	Ctnnd1	Catenin delta-1;Isoform 2 of Catenin delta-1;Isoform 3 of Catenin delta-1	CTND1_MOUSE	6	104924.8;104924.8-2;104924.8-3	NaN	3943.88	8962.27	1029.95	NaN	NaN	1174.54	716.052	715.712
P31001	Des	Desmin	DESM_MOUSE	10	53497.8	22920.9	41503	139347	6254.35	7651.71	12604.2	3467.12	5561.11	1614.07
P31230	Aimp1	Aminoacyl tRNA synthase complex-interacting multifunctional protein 1	AIMP1_MOUSE	2	33997.2	252.897	NaN	NaN	310.807	NaN	NaN	414.047	461.392	470.653
P31324	Prkar2b	cAMP-dependent protein kinase type II-beta regulatory subunit	KAP3_MOUSE	8	46167.1	7240.57	7192.02	57766.9	4235.51	3605.8	5987.17	4033.82	3980.51	3667.87
P31428	Dpep1	Dipeptidase 1	DPEP1_MOUSE	4	45722.5	2373.26	NaN	NaN	2109.38	2845.85	2677.05	310.692	1111.23	1299.89
P31532	Saa4	Serum amyloid A-4 protein	SAA4_MOUSE	2	15087.9	4532.62	761.232	NaN	2314.33	1320.02	867.744	506.52	734.145	1015.36
P31725	S100a9	Protein S100-A9	S10A9_MOUSE	3	13048.9	NaN	NaN	NaN	500.716	252.694	NaN	NaN	635.476	NaN
P31786	Dbi	Acyl-CoA-binding protein	ACBP_MOUSE	11	10000.4	42233.2	104767	1.58737e+06	153923	265634	108797	259500	176166	168614
P31809;P31809-3	Ceacam1	Carcinoembryonic antigen-related cell adhesion molecule 1;Isoform 3 of Carcinoembryonic antigen-related cell adhesion molecule 1	CEAM1_MOUSE	3	57015.85;57015.85-3	NaN	NaN	NaN	NaN	NaN	NaN	623.572	NaN	598.282
P31938	Map2k1	Dual specificity mitogen-activated protein kinase kinase 1	MP2K1_MOUSE	1	43474	NaN	NaN	NaN	84.0633	NaN	NaN	NaN	205.037	NaN
P31996;P31996-2	Cd68	Macrosialin;Isoform Short of Macrosialin	CD68_MOUSE	1	34817.77;34817.77-2	NaN	NaN	NaN	NaN	3679.72	NaN	2273.16	1879.6	1499.87
P32020	Scp2	Sterol carrier protein 2	SCP2_MOUSE	13	59125.7	2308.67	2237.67	22025.9	1856.54	2343.3	1595.43	4947.23	4921.58	2963.43
P32261	Serpinc1	Antithrombin-III	ANT3_MOUSE	23	52003.6	184906	109847	70776	80424.1	86099.8	74421.1	24198.7	27970.7	42876.1
P32848	Pvalb	Parvalbumin alpha	PRVA_MOUSE	15	11930.5	80973	223488	901717	385177	782621	2.59736e+06	572610	275410	184849
P32883-2	Kras	Isoform 2B of GTPase KRas	RASK_MOUSE	3	21482.5	NaN	NaN	NaN	524.988	29537.1	17764.7	1882	3779.17	1914.28
P32921;P32921-2	Wars1	Tryptophan--tRNA ligase, cytoplasmic;Isoform 2 of Tryptophan--tRNA ligase, cytoplasmic	SYWC_MOUSE	3	54357.89;54357.89-2	244.175	NaN	31869.5	252.745	NaN	NaN	280.475	211.779	178.225
P33622	Apoc3	Apolipoprotein C-III	APOC3_MOUSE	2	10982.4	24864	17941.2	317553	24202.6	49752.8	41715.7	7888.78	5712.08	10451.9
P34022	Ranbp1	Ran-specific GTPase-activating protein	RANG_MOUSE	1	23596.4	5660.86	3740.72	NaN	3313.9	3975.11	13745.2	4133.66	3787.88	3465.19
P34884	Mif	Macrophage migration inhibitory factor	MIF_MOUSE	3	12504.3	4842.98	15328.2	244570	17428.3	43726.5	35834.9	32529.7	23923.3	17213.6
P34914	Ephx2	Bifunctional epoxide hydrolase 2	HYES_MOUSE	13	62515.3	4515.34	3230.47	26993.4	3325.9	2551.96	2620.55	2800.97	1877.05	1750.1
P34928	Apoc1	Apolipoprotein C-I	APOC1_MOUSE	2	9696.41	3133.42	3951.81	54218.3	4583.45	19914.9	8888.19	24206.2	18291.8	12425.4
P35175	Stfa1	Stefin-1	CYT1_MOUSE	2	11006.5	NaN	NaN	NaN	339.167	832.775	NaN	1361.29	169.463	285.576
P35230	Reg3b	Regenerating islet-derived protein 3-beta	REG3B_MOUSE	2	19476.2	NaN	NaN	NaN	146.627	NaN	NaN	NaN	389.416	NaN
P35235;P35235-1	Ptpn11	Tyrosine-protein phosphatase non-receptor type 11;Isoform 2 of Tyrosine-protein phosphatase non-receptor type 11	PTN11_MOUSE	3	68034.79;68034.79-1	2304.32	827.222	NaN	906.745	NaN	NaN	696.871	745.092	315.067
P35276	Rab3d	Ras-related protein Rab-3D	RAB3D_MOUSE	7	24416.4	3556.39	4796.53	1566.17	9731.95	9089.05	10395.3	7545.1	7057.68	8844.55
P35278	Rab5c	Ras-related protein Rab-5C	RAB5C_MOUSE	7	23412.5	691.282	NaN	NaN	886.097	3456.59	2599.23	10473.4	17970	2908.04
P35279;P35279-2	Rab6a	Ras-related protein Rab-6A;Isoform 2 of Ras-related protein Rab-6A	RAB6A_MOUSE	6	23589.77;23589.77-2	NaN	NaN	NaN	3600.88	4782.07	3187.96	2052.08	5001.12	1901.81
P35282	Rab21	Ras-related protein Rab-21	RAB21_MOUSE	7	24106.3	656.578	4871.53	NaN	1176.71	1508.63	902.874	10578.9	10944.5	2628.36
P35285	Rab22a	Ras-related protein Rab-22A	RB22A_MOUSE	4	21801.9	NaN	NaN	NaN	120.197	NaN	NaN	1659.3	1337.37	733.457
P35290	Rab24	Ras-related protein Rab-24	RAB24_MOUSE	3	23144.2	NaN	NaN	NaN	NaN	NaN	NaN	1687.07	1768.37	728.496
P35293	Rab18	Ras-related protein Rab-18	RAB18_MOUSE	6	23035.2	9932.82	26338.8	NaN	10517.4	18327.8	20904.8	19547.3	24556.6	13025.9
P35486	Pdha1	Pyruvate dehydrogenase E1 component subunit alpha, somatic form, mitochondrial	ODPA_MOUSE	11	43231.6	1571.96	1894	7621.46	1489.02	2151.72	3363.98	3344.07	2521.8	3431.47
P35492	Hal	Histidine ammonia-lyase	HUTH_MOUSE	8	72257.9	694.179	11390.3	NaN	362.555	NaN	3086.08	370.247	317.203	333.695
P35505	Fah	Fumarylacetoacetase	FAAA_MOUSE	8	46175.8	23762.2	12695.4	28911.5	13285.7	12690.6	15255.9	13625.7	10253.1	10158.5
P35564	Canx	Calnexin	CALX_MOUSE	11	67277.9	1998.67	9259.47	NaN	1607.06	1785.32	2056.32	2478.81	2714.67	2128.83
P35700	Prdx1	Peroxiredoxin-1	PRDX1_MOUSE	11	22176.5	31696.9	64776.5	210614	21385.8	29356.6	30518.7	23446.6	26156.9	19262.3
P35762	Cd81	CD81 antigen	CD81_MOUSE	3	25814.5	561.964	658.223	NaN	538.585	833.235	662.161	245.287	344.8	249.682
P35802	Gpm6a	Neuronal membrane glycoprotein M6-a	GPM6A_MOUSE	4	31149.4	3230.12	5294.15	19783.9	1729.98	1765.98	1256.68	NaN	NaN	664.744
P35846	Folr1	Folate receptor alpha	FOLR1_MOUSE	1	29449.3	NaN	NaN	NaN	NaN	NaN	NaN	NaN	151.895	309.938
P35979	Rpl12	60S ribosomal protein L12	RL12_MOUSE	5	17804.6	3331.81	4558.62	NaN	2138.75	2405.64	1686.6	3493.46	2584.83	1911.31
P35980	Rpl18	60S ribosomal protein L18	RL18_MOUSE	4	21644.5	3831.56	10045.1	90328.5	1963.98	5714.88	4326.51	2024.92	1646.16	1366.22
P36423	Tbxas1	Thromboxane-A synthase	THAS_MOUSE	1	60391	5655.36	NaN	NaN	NaN	NaN	NaN	11190.8	4871.08	9165.67
P36536	Sar1a	GTP-binding protein SAR1a	SAR1A_MOUSE	4	22370.8	1828.57	3238.88	37409.8	3778.84	5889.37	4603.72	6489.26	3069.51	4835.73
P37040	Por	NADPH--cytochrome P450 reductase	NCPR_MOUSE	19	77043.9	4415.29	4669.86	2511	3571.47	3056.58	3712.1	4858.9	5882.77	3971.98
P37804	Tagln	Transgelin	TAGL_MOUSE	10	22575.8	5484.46	9039.21	85318.4	2675.07	2634.49	1925.55	984.258	1929.12	1384.09
P37889;P37889-2	Fbln2	Fibulin-2;Isoform 2 of Fibulin-2	FBLN2_MOUSE	2	131833.5;131833.5-2	685.627	NaN	NaN	541.633	NaN	NaN	NaN	NaN	NaN
P38060	Hmgcl	Hydroxymethylglutaryl-CoA lyase, mitochondrial	HMGCL_MOUSE	5	34238.8	537.023	NaN	29.8195	2009.87	1836.43	1786.48	4680.85	2257.03	1625.88
P38532;P38532-2	Hsf1	Heat shock factor protein 1;Isoform 1 of Heat shock factor protein 1	HSF1_MOUSE	1	57223.45;57223.45-2	10777.7	23627.7	289193	11505.6	34711.9	13383.6	7535.15	4993.37	2032.86
P38647	Hspa9	Stress-70 protein, mitochondrial	GRP75_MOUSE	18	73461.2	1214.56	2515.49	29444.4	903.469	1700.64	2302.03	2292.22	1908.4	2150.13
P39039	Mbl1	Mannose-binding protein A	MBL1_MOUSE	3	25396	5676.91	3222.92	NaN	3057.16	2480.78	3203.59	1501.98	663.413	947.12
P39054;P39054-2	Dnm2	Dynamin-2;Isoform 2 of Dynamin-2	DYN2_MOUSE	6	98145.31;98145.31-2	716.584	3850.87	NaN	640.978	1222.12	1135.8	993.836	990.258	767.458
P39061;P39061-1;P39061-2	Col18a1	Collagen alpha-1(XVIII) chain;Isoform 2 of Collagen alpha-1(XVIII) chain;Isoform 3 of Collagen alpha-1(XVIII) chain	COIA1_MOUSE	4	182171.59;182171.59-1;182171.59-2	NaN	NaN	NaN	NaN	NaN	NaN	1743.5	2839.49	567.133
P40124	Cap1	Adenylyl cyclase-associated protein 1	CAP1_MOUSE	10	51564.8	5628.01	17855.1	339.952	2744.87	3721.11	3261.1	2407.32	2327.35	1954.21
P40142	Tkt	Transketolase	TKT_MOUSE	25	67630.5	36313	42975.1	137452	29106	37268.9	28009.5	24912.2	26726.5	23752.3
P40240	Cd9	CD9 antigen	CD9_MOUSE	1	25258	1003.63	4548.47	NaN	1137.69	533.888	1915.22	528.887	690.695	640.791
P40336;P40336-2	Vps26a	Vacuolar protein sorting-associated protein 26A;Isoform 2 of Vacuolar protein sorting-associated protein 26A	VP26A_MOUSE	3	38113.8;38113.8-2	1262.98	12104	NaN	995.967	NaN	NaN	1883.86	1214.25	1218.14
P40935	Pnmt	Phenylethanolamine N-methyltransferase	PNMT_MOUSE	1	32544	NaN	NaN	NaN	991.138	NaN	NaN	NaN	NaN	NaN
P40936	Inmt	Indolethylamine N-methyltransferase	INMT_MOUSE	3	29459.8	36651.2	29512.7	69531.8	18177.2	17273.3	23589.3	10509.7	9151.07	9747.62
P41105	Rpl28	60S ribosomal protein L28	RL28_MOUSE	3	15733.5	1892.69	1545.83	NaN	797.09	NaN	808.958	1430.35	1597.83	1150.23
P41216	Acsl1	Long-chain-fatty-acid--CoA ligase 1	ACSL1_MOUSE	30	77951.5	18760.7	21436.4	280917	16181	23084.8	17830.9	21085.2	29354.4	17901.3
P41317	Mbl2	Mannose-binding protein C	MBL2_MOUSE	3	25957.1	1411.49	NaN	NaN	829.493	1669.48	913.379	NaN	275.292	420.734
P42125	Eci1	Enoyl-CoA delta isomerase 1, mitochondrial	ECI1_MOUSE	6	32250.4	402.18	2436.49	NaN	744.093	943.719	1153.15	1876.71	1208.41	1299.54
P42208	Septin2	Septin-2	SEPT2_MOUSE	4	41525.5	392.471	NaN	NaN	431.429	NaN	549.241	1023.07	573.577	530.078
P42225	Stat1	Signal transducer and activator of transcription 1	STAT1_MOUSE	2	87197.4	512.721	NaN	NaN	678.894	NaN	NaN	470.099	918.319	513.171
P42669	Pura	Transcriptional activator protein Pur-alpha	PURA_MOUSE	4	34883.7	1911.55	2401.16	NaN	1303.32	NaN	1188.92	1352.67	1128.01	905.414
P42703;P42703-2	Lifr	Leukemia inhibitory factor receptor;Isoform 2 of Leukemia inhibitory factor receptor	LIFR_MOUSE	5	122573.76;122573.76-2	6426.48	3236.3	NaN	3225.54	2832.37	3011.86	878.183	933.38	1597.95
P42925	Pxmp2	Peroxisomal membrane protein 2	PXMP2_MOUSE	1	22265.7	NaN	NaN	NaN	NaN	NaN	NaN	NaN	751.222	281.525
P42932	Cct8	T-complex protein 1 subunit theta	TCPQ_MOUSE	17	59555.5	3733.15	7356.68	15060	2254.88	2706.07	2494.84	2402.9	2594.81	2210.54
P43024	Cox6a1	Cytochrome c oxidase subunit 6A1, mitochondrial	CX6A1_MOUSE	2	12352.1	NaN	NaN	NaN	311.334	NaN	62.5941	560.561	2058.98	246.205
P43025	Clec3b	Tetranectin	TETN_MOUSE	5	22257.5	4409.42	1617.74	NaN	1835.13	1456.84	2749.11	1940.86	5892.97	1499.01
P43274	H1-4	Histone H1.4	H14_MOUSE	4	21977.3	8345.59	18776.1	167184	6743.37	11848	9601.81	10550.4	5929.1	5221.38
P43276	H1-5	Histone H1.5	H15_MOUSE	1	22576.1	14096.1	29750.2	661071	9313.54	1240.96	10199.2	19464.2	12708.2	8194.69
P45376	Akr1b1	Aldo-keto reductase family 1 member B1	ALDR_MOUSE	21	35732.2	382684	167356	363526	206840	217451	163476	51621.3	58601	109636
P45377	Akr1b8	Aldose reductase-related protein 2	ALD2_MOUSE	4	36120.5	11005.2	3337.85	NaN	6293.28	8008.69	7389.54	3217.7	2685.96	4222.94
P45591	Cfl2	Cofilin-2	COF2_MOUSE	6	18709.6	29543.2	34260.3	69457	15499.6	15879	14074.1	7000.15	6213.58	6385.32
P45700	Man1a1	Mannosyl-oligosaccharide 1,2-alpha-mannosidase IA	MA1A1_MOUSE	3	73275.8	NaN	3198	NaN	1704.81	2861.82	2028.86	804.466	451.282	464.979
P45878	Fkbp2	Peptidyl-prolyl cis-trans isomerase FKBP2	FKBP2_MOUSE	1	15343.9	10055.7	16493.7	235018	5854.7	10868.6	12313.2	20620.8	20621.3	11827
P45952	Acadm	Medium-chain specific acyl-CoA dehydrogenase, mitochondrial	ACADM_MOUSE	13	46481.2	4812.22	8111.01	51591.2	3708.7	7578.01	5629.91	6914.85	5279.92	5400.49
P46412	Gpx3	Glutathione peroxidase 3	GPX3_MOUSE	5	25424.1	12409.2	13410.8	NaN	4793.32	7225.06	5711.58	3100.35	4776.53	2350.06
P46414	Cdkn1b	Cyclin-dependent kinase inhibitor 1B	CDN1B_MOUSE	3	22193.4	NaN	NaN	NaN	NaN	NaN	NaN	1032.16	539.298	941.108
P46467	Vps4b	Vacuolar protein sorting-associated protein 4B	VPS4B_MOUSE	2	49419.3	479.721	336.302	15.3119	313.315	191.926	146.181	79.5164	192.562	271.995
P46471	Psmc2	26S proteasome regulatory subunit 7	PRS7_MOUSE	11	48647.9	3390.93	5683.15	36299.9	2924.13	4329.96	3422.7	2513.05	1353.41	2384.41
P46638	Rab11b	Ras-related protein Rab-11B	RB11B_MOUSE	3	24489.5	1044.3	28638.4	NaN	11448.1	20852.8	14951.5	17788.2	11075.3	7154.6
P46656	Fdx1	Adrenodoxin, mitochondrial	ADX_MOUSE	2	20122.9	1788.14	NaN	NaN	844.455	1405	2413.89	1659.33	975.153	599.567
P46664	Adss2	Adenylosuccinate synthetase isozyme 2	PURA2_MOUSE	3	50021	1813.78	NaN	NaN	998.204	881.041	NaN	NaN	866.412	1109.9
P46735;P46735-2	Myo1b	Unconventional myosin-Ib;Isoform 2 of Unconventional myosin-Ib	MYO1B_MOUSE	3	128563.92;128563.92-2	NaN	833.124	NaN	NaN	NaN	NaN	NaN	NaN	NaN
P46935	Nedd4	E3 ubiquitin-protein ligase NEDD4	NEDD4_MOUSE	8	102706	1986.03	1770.32	NaN	1287.71	1695.18	1080.46	1561.11	1872.21	1182.28
P46938	Yap1	Transcriptional coactivator YAP1	YAP1_MOUSE	3	52383.3	6054.89	NaN	7874.22	1487.98	1792.59	3102.74	2825.71	1819.66	1811.22
P46978	Stt3a	Dolichyl-diphosphooligosaccharide--protein glycosyltransferase subunit STT3A	STT3A_MOUSE	2	80597.6	413.156	1054.01	NaN	605.622	1040	1204.89	809.898	861.737	451.162
P47199	Cryz	Quinone oxidoreductase	QOR_MOUSE	6	35268.6	1543.51	NaN	NaN	636.223	1182.15	1004.4	814.777	230.909	226.851
P47738	Aldh2	Aldehyde dehydrogenase, mitochondrial	ALDH2_MOUSE	14	56537.5	22959.5	29926.4	153665	18035.6	26006.8	26863.8	24475.8	17649.2	20516.4
P47740	Aldh3a2	Aldehyde dehydrogenase family 3 member A2	AL3A2_MOUSE	4	53970.8	NaN	NaN	NaN	288.841	NaN	NaN	112.331	237.17	NaN
P47753	Capza1	F-actin-capping protein subunit alpha-1	CAZA1_MOUSE	6	32939.8	5681.18	21930.6	162422	2732.35	2504.06	4831.99	3097.89	2223.05	1846.54
P47754	Capza2	F-actin-capping protein subunit alpha-2	CAZA2_MOUSE	4	32967.1	1772.32	2379.85	NaN	649.418	874.286	1563.38	526.313	476.832	668.548
P47757	Capzb	F-actin-capping protein subunit beta	CAPZB_MOUSE	7	31345.5	5472.73	21785.9	NaN	3111.02	3836.54	4772.34	2907.92	3263.87	2753.84
P47757-2;P47757-4	Capzb	Isoform 2 of F-actin-capping protein subunit beta;Isoform 3 of F-actin-capping protein subunit beta	CAPZB_MOUSE	1	30628.73;33767.24	4011.22	9716.7	NaN	3131.53	3027.54	3195.98	2446.72	2457.91	2355.97
P47791;P47791-2	Gsr	Glutathione reductase, mitochondrial;Isoform Cytoplasmic of Glutathione reductase, mitochondrial	GSHR_MOUSE	6	53662.67;53662.67-2	NaN	NaN	NaN	212.172	NaN	NaN	541.284	478.236	616.795
P47802	Mtx1	Metaxin-1	MTX1_MOUSE	2	35623.9	NaN	NaN	NaN	74.0282	NaN	NaN	NaN	302.24	NaN
P47857;P47857-2;P47857-3	Pfkm	ATP-dependent 6-phosphofructokinase, muscle type;Isoform 2 of ATP-dependent 6-phosphofructokinase, muscle type;Isoform 3 of ATP-dependent 6-phosphofructokinase, muscle type	PFKAM_MOUSE	6	85268.65;85268.65-2;85268.65-3	3940.29	1310.78	NaN	381.755	NaN	2133.54	287.193	282.174	434.736
P47878	Igfbp3	Insulin-like growth factor-binding protein 3	IBP3_MOUSE	2	31686.9	NaN	NaN	NaN	1151.28	1723.78	1466.89	2577.92	793.579	1209.93
P47879	Igfbp4	Insulin-like growth factor-binding protein 4	IBP4_MOUSE	5	27806.9	189.951	NaN	NaN	3682.75	5988.85	2749.55	4946.4	2983.92	2873.36
P47911	Rpl6	60S ribosomal protein L6	RL6_MOUSE	8	33509.6	3912.68	12692.9	20961.4	2520.92	3753.62	1950.29	2462.22	2480.79	1883.11
P47915	Rpl29	60S ribosomal protein L29	RL29_MOUSE	1	17587	759.939	300.248	NaN	1661.69	2195.61	846.627	1460.37	1795.04	995.982
P47934	Crat	Carnitine O-acetyltransferase	CACP_MOUSE	6	70839.7	852.35	NaN	NaN	288.107	748.336	NaN	1113.54	808.585	810.976
P47962	Rpl5	60S ribosomal protein L5	RL5_MOUSE	6	34400.6	3839.57	5992.8	64363.5	1414.88	2540.78	971.462	1066.72	795.994	585.119
P47963	Rpl13	60S ribosomal protein L13	RL13_MOUSE	7	24305.5	3502.1	2605.31	39618	1772.62	1996.94	2364.54	2690.76	2869.83	2105.27
P47968	Rpia	Ribose-5-phosphate isomerase	RPIA_MOUSE	2	32450.9	NaN	1162.66	NaN	1254.27	NaN	NaN	NaN	2096.49	1671.91
P48024;Q9CXU9	Eif1;Eif1b	Eukaryotic translation initiation factor 1;Eukaryotic translation initiation factor 1b	EIF1_MOUSE;EIF1B_MOUSE	1	12746.51;12823.64	900.916	NaN	NaN	808.537	NaN	NaN	947.793	2169.3	564.918
P48036	Anxa5	Annexin A5	ANXA5_MOUSE	18	35752.4	64607.5	78745.5	474630	47605	60666.2	48168.6	56139.5	48308.6	34353
P48428	Tbca	Tubulin-specific chaperone A	TBCA_MOUSE	8	12757.7	NaN	NaN	NaN	763.582	NaN	NaN	43470.1	19247.1	35663.6
P48678;P48678-2	Lmna	Prelamin-A/C;Isoform C of Prelamin-A/C	LMNA_MOUSE	29	74237.56;74237.56-2	5331.13	86391.1	54474.7	3364.95	7175.59	5301.19	3690.55	2640.34	1567.43
P48722	Hspa4l	Heat shock 70 kDa protein 4L	HS74L_MOUSE	2	94382.1	1303.96	32646.5	NaN	683.953	NaN	1850.12	NaN	640.328	233.219
P48744	Ndp	Norrin	NDP_MOUSE	1	14700.1	NaN	NaN	NaN	80.9285	NaN	NaN	NaN	NaN	NaN
P48758	Cbr1	Carbonyl reductase [NADPH] 1	CBR1_MOUSE	15	30641.2	15712.8	18063.3	NaN	32900.1	52024.5	26596.2	33510.3	22527.7	24979.3
P48771	Cox7a2	Cytochrome c oxidase subunit 7A2, mitochondrial	CX7A2_MOUSE	2	9290.88	285736	567438	8.20301e+06	628997	1.53199e+06	397648	485780	366990	217166
P48962	Slc25a4	ADP/ATP translocase 1	ADT1_MOUSE	5	32904.3	28315.2	48979.8	368263	18030.1	26168	27861	22060.5	18266.3	19259.6
P49182	Serpind1	Heparin cofactor 2	HEP2_MOUSE	9	54496.7	16499.9	14328.5	NaN	7801.46	8958.4	9879.95	3394.66	3130.37	4224.5
P49290	Epx	Eosinophil peroxidase	PERE_MOUSE	1	81380.1	NaN	3353.66	NaN	NaN	NaN	NaN	NaN	1974.5	NaN
P49300	Clec10a	C-type lectin domain family 10 member A	CLC10_MOUSE	1	34595.8	NaN	NaN	NaN	117.444	NaN	NaN	NaN	326.558	NaN
P49312	Hnrnpa1	Heterogeneous nuclear ribonucleoprotein A1	ROA1_MOUSE	4	34196.2	350.031	4658.25	8499.7	688.227	1296.6	571.373	616.885	475.857	246.749
P49429	Hpd	4-hydroxyphenylpyruvate dioxygenase	HPPD_MOUSE	6	45054.2	1787.94	NaN	NaN	1420.82	1023.43	1595.06	1549.32	860.137	570.019
P49443	Ppm1a	Protein phosphatase 1A	PPM1A_MOUSE	8	42432.7	2793.23	NaN	NaN	2268.56	1063.78	2375.59	1318.35	1330.96	1448.27
P49722	Psma2	Proteasome subunit alpha type-2	PSA2_MOUSE	3	25926.6	9179.96	13844.3	58015.6	6605.46	11019.6	8215.41	4038.51	3036.88	3843.08
P49817	Cav1	Caveolin-1	CAV1_MOUSE	8	20538.7	44507.1	70885.1	493848	37526.7	54396	38204.4	31638	32277.5	18609.9
P49935	Ctsh	Pro-cathepsin H	CATH_MOUSE	6	37170.3	628.78	NaN	NaN	2743.42	4434.01	1175.85	28519.9	17605.8	16254.4
P50096	Impdh1	Inosine-5'-monophosphate dehydrogenase 1	IMDH1_MOUSE	1	55278.5	NaN	NaN	NaN	NaN	NaN	NaN	NaN	202.426	680.705
P50136	Bckdha	2-oxoisovalerate dehydrogenase subunit alpha, mitochondrial	ODBA_MOUSE	5	50370.7	NaN	NaN	NaN	1215.67	2456.99	2067.1	2117.39	1430.33	1434.48
P50171;P50171-2	Hsd17b8	(3R)-3-hydroxyacyl-CoA dehydrogenase;Isoform Long of (3R)-3-hydroxyacyl-CoA dehydrogenase	DHB8_MOUSE	3	26588.34;26588.34-2	455.667	NaN	NaN	269.164	NaN	NaN	1144.08	1027.9	1054.37
P50172	Hsd11b1	11-beta-hydroxysteroid dehydrogenase 1	DHI1_MOUSE	2	32364	NaN	NaN	NaN	NaN	NaN	NaN	4425.99	2927.41	3036.13
P50247	Ahcy	Adenosylhomocysteinase	SAHH_MOUSE	17	47688.2	25897.3	25295.3	19114.9	12361.6	12170.3	12179.8	12385.1	7151.85	8503.12
P50285	Fmo1	Dimethylaniline monooxygenase [N-oxide-forming] 1	FMO1_MOUSE	13	59914.5	6904.48	4607.21	16675	5997.66	7533.06	6947.67	6213.39	8174.96	5685.79
P50396	Gdi1	Rab GDP dissociation inhibitor alpha	GDIA_MOUSE	4	50521.6	NaN	NaN	NaN	NaN	NaN	NaN	606.393	831.151	1732.54
P50428	Arsa	Arylsulfatase A	ARSA_MOUSE	5	53748.2	NaN	NaN	NaN	2650.56	3400.22	1985.35	9625.35	4906.24	6112.57
P50429	Arsb	Arylsulfatase B	ARSB_MOUSE	4	59647.1	612.418	NaN	NaN	3223.28	7160.19	4418.41	4498.98	2821.98	1515.81
P50431	Shmt1	Serine hydroxymethyltransferase, cytosolic	GLYC_MOUSE	3	52600.9	NaN	NaN	91072.1	166.339	NaN	NaN	NaN	NaN	NaN
P50446	Krt6a	Keratin, type II cytoskeletal 6A	K2C6A_MOUSE	35	59335.1	47306	15629626	1.13186e+06	28167.6	66381.8	516193	20217.6	26238.4	14830
P50516;P50516-2	Atp6v1a	V-type proton ATPase catalytic subunit A;Isoform 2 of V-type proton ATPase catalytic subunit A	VATA_MOUSE	6	68326.07;68326.07-2	1052.16	5831.59	NaN	998.98	NaN	NaN	754.953	865.167	653.571
P50518	Atp6v1e1	V-type proton ATPase subunit E 1	VATE1_MOUSE	3	26157.4	1340.8	1503.38	NaN	1300.23	1212.31	1583.12	1187.17	1452.03	1528.65
P50543	S100a11	Protein S100-A11	S10AB_MOUSE	6	11082.7	21814.4	79626.2	104488	26888.5	56708.1	41665	125243	106664	38339.2
P50544	Acadvl	Very long-chain specific acyl-CoA dehydrogenase, mitochondrial	ACADV_MOUSE	7	70875.5	NaN	1842.72	2204.45	526.955	1130.28	938.165	924.422	976.547	689.259
P50580	Pa2g4	Proliferation-associated protein 2G4	PA2G4_MOUSE	8	43698.8	1634.45	5415.33	176.897	977.116	NaN	NaN	963.431	1300.84	1030.4
P50637	Tspo	Translocator protein	TSPO_MOUSE	1	18840.8	NaN	NaN	NaN	1704.3	NaN	NaN	1806.05	2040.38	1725.17
P51125;P51125-2;P51125-3;P51125-6	Cast	Calpastatin;Isoform 2 of Calpastatin;Isoform 3 of Calpastatin;Isoform 6 of Calpastatin	ICAL_MOUSE	7	84921.73;84921.73-2;84921.73-3;84921.73-6	174.33	NaN	93059.8	433.736	NaN	NaN	518.967	302.589	450.668
P51150	Rab7a	Ras-related protein Rab-7a	RAB7A_MOUSE	11	23489.7	10083.6	21590.3	NaN	5597.95	11929.3	13090.1	45639.6	58308.6	18534.5
P51174	Acadl	Long-chain specific acyl-CoA dehydrogenase, mitochondrial	ACADL_MOUSE	9	47907.9	2460.76	7739.34	48028.8	2514.54	5473.91	3498.36	3243.24	3523.92	2948.27
P51410	Rpl9	60S ribosomal protein L9	RL9_MOUSE	3	21881.4	1861.18	NaN	NaN	1646.39	978.355	1874.09	3126.28	2544.24	2195.55
P51569	Gla	Alpha-galactosidase A	AGAL_MOUSE	4	47642.7	NaN	NaN	NaN	202.201	NaN	NaN	1708.56	1006.07	1470.39
P51655	Gpc4	Glypican-4	GPC4_MOUSE	1	62586.2	1086.76	2767.2	NaN	NaN	NaN	1470.9	NaN	541.438	261.057
P51660	Hsd17b4	Peroxisomal multifunctional enzyme type 2	DHB4_MOUSE	17	79481.8	2757.36	5429.26	NaN	2171.87	3041.9	2790.84	6864.5	7616.01	4235.94
P51855	Gss	Glutathione synthetase	GSHB_MOUSE	5	52246.6	1277.04	2705.03	14244.5	622.193	NaN	2015.87	873.641	1042.86	760.081
P51859	Hdgf	Hepatoma-derived growth factor	HDGF_MOUSE	5	26268.7	1247.76	NaN	NaN	314.549	527.639	NaN	662.709	322.363	882.411
P51863	Atp6v0d1	V-type proton ATPase subunit d 1	VA0D1_MOUSE	2	40301.1	NaN	0.00450449	NaN	NaN	NaN	NaN	NaN	2.10925	1.79972
P51881	Slc25a5	ADP/ATP translocase 2	ADT2_MOUSE	4	32931.3	NaN	11325.7	NaN	1618.47	2554.41	NaN	3276.12	2300	1597.73
P51885	Lum	Lumican	LUM_MOUSE	12	38265	153255	164234	420890	88246.9	96544.4	109371	40208.7	52165.6	65004.8
P51910	Apod	Apolipoprotein D	APOD_MOUSE	5	21529.8	2633.05	577.133	NaN	65630.5	146152	61890.8	82006.1	39137.4	50306.6
P51912	Slc1a5	Neutral amino acid transporter B(0)	AAAT_MOUSE	4	58483	8616.34	13849.5	264050	6182.53	13506.4	6263.69	3282.32	1809.05	1252.32
P52196	Tst	Thiosulfate sulfurtransferase	THTR_MOUSE	3	33465.9	164.978	NaN	NaN	71.7139	NaN	402.149	310.12	216.39	422.93
P52430	Pon1	Serum paraoxonase/arylesterase 1	PON1_MOUSE	2	39565.2	3330.44	3426.3	NaN	1433.98	1947.86	1565.5	454.301	531.687	603.832
P52480	Pkm	Pyruvate kinase PKM	KPYM_MOUSE	23	57844.9	103280	216727	246807	51636.2	49198	61227.8	36604.7	32489.3	39860.2
P52480-2	Pkm	Isoform M1 of Pyruvate kinase PKM	KPYM_MOUSE	1	57985.1	15811.3	8688.58	23616.5	NaN	3163.28	11244.9	NaN	NaN	7404.57
P52503	Ndufs6	NADH dehydrogenase [ubiquinone] iron-sulfur protein 6, mitochondrial	NDUS6_MOUSE	5	13019.8	1820.54	701.949	1395.89	5531.02	8340.19	3609.96	32545.2	9461.31	23807.5
P52623	Uck1	Uridine-cytidine kinase 1	UCK1_MOUSE	1	31068.4	NaN	NaN	NaN	NaN	NaN	1514.97	NaN	NaN	NaN
P52760	Rida	2-iminobutanoate/2-iminopropanoate deaminase	RIDA_MOUSE	6	14255.4	3790.41	NaN	NaN	2270.7	3032.2	2596.92	15232.1	19540.2	3414.1
P52825	Cpt2	Carnitine O-palmitoyltransferase 2, mitochondrial	CPT2_MOUSE	12	73980.5	1243.37	639.541	17979.5	1541.16	2361.05	1835.58	2109.49	1652.72	1344.75
P52840	Sult1a1	Sulfotransferase 1A1	ST1A1_MOUSE	4	33974.5	3145.09	5731.71	NaN	2045.95	3135.45	NaN	1638.32	779.437	726.844
P53026	Rpl10a	60S ribosomal protein L10a	RL10A_MOUSE	3	24916.4	168.518	NaN	NaN	1007.97	222.425	NaN	226.676	488.877	233.855
P53395	Dbt	Lipoamide acyltransferase component of branched-chain alpha-keto acid dehydrogenase complex, mitochondrial	ODB2_MOUSE	9	53246.5	NaN	NaN	NaN	430.705	932.771	599.411	761.931	877.001	328.556
P53811	Pitpnb	Phosphatidylinositol transfer protein beta isoform	PIPNB_MOUSE	6	31487	1375.13	NaN	NaN	1027.65	NaN	3059.11	2340.02	1508.83	1310.95
P53994	Rab2a	Ras-related protein Rab-2A	RAB2A_MOUSE	7	23547.5	5496.25	9846.31	NaN	6632.9	9394.56	6412.99	21386.4	23843.4	13423.9
P53996-2;P53996-3	Cnbp	Isoform 2 of CCHC-type zinc finger nucleic acid binding protein;Isoform 3 of CCHC-type zinc finger nucleic acid binding protein	CNBP_MOUSE	7	18741.96;19462.7	1243.2	3231.5	NaN	1601.68	2334.36	2988.56	34746.6	11404	29717.1
P54071	Idh2	Isocitrate dehydrogenase [NADP], mitochondrial	IDHP_MOUSE	7	50906.2	276.655	NaN	NaN	649.202	NaN	1052.65	3015.91	1627.87	1563.38
P54116	Stom	Stomatin	STOM_MOUSE	4	31375.3	205.951	NaN	NaN	414.698	1.10095	NaN	240.199	380.527	207.685
P54227	Stmn1	Stathmin	STMN1_MOUSE	5	17274.5	NaN	NaN	NaN	115.49	NaN	NaN	2890.17	2005.1	3154.51
P54310;P54310-2	Lipe	Hormone-sensitive lipase;Isoform 2 of Hormone-sensitive lipase	LIPS_MOUSE	17	83347.51;83347.51-2	6901.94	6727.59	208464	4592.23	5479.2	6758.35	5584.24	6131.44	4487.61
P54615;P86546;P86547	Bglap3;Bglap;Bglap2	Osteocalcin-related protein;Osteocalcin;Osteocalcin-2	OSTR_MOUSE;OSTCN_MOUSE;OSTC2_MOUSE	1	10459.02;10549.15;10459.02	2070.79	1367.99	51171.8	1336.51	2491.53	985.635	650.906	303.708	423.797
P54726	Rad23a	UV excision repair protein RAD23 homolog A	RD23A_MOUSE	1	39706.5	2437.98	2469.83	NaN	1711.95	2285.57	2098.89	1588.94	441.838	1289.58
P54728	Rad23b	UV excision repair protein RAD23 homolog B	RD23B_MOUSE	6	43512.6	2866.6	62920.1	3904.82	1983.22	1908.17	1570.77	1590.97	1308.37	1510.07
P54775	Psmc4	26S proteasome regulatory subunit 6B	PRS6B_MOUSE	8	47408.3	2430.77	4066.41	NaN	1542.32	2287.65	3027.77	1920.37	1709.23	1980.74
P54822	Adsl	Adenylosuccinate lyase	PUR8_MOUSE	6	54866.2	1679.48	8323.38	NaN	1044.82	508.231	2499.78	947.75	776.494	949.439
[truncated: 1,781 more rows]

## Sheet: H2O-matrix - brain (5f)
Peak area (A.U.) - Brain
[truncated: 3,897 more rows]

[truncated: 5 more sheets: H2O-matrix - HEK293 (5f), H2O-matrix - muscle (5f), H2O-matrix - plasma (5f), H2O-filter, Effect of method (5e)]
