# Supplementary material for: A diverse proteome is present and enzymatically active in metabolite extracts
Source: Nat Commun. 2024 Jul 10;15:5796. doi: 10.1038/s41467-024-50128-z (PMC11237058; doi:10.1038/s41467-024-50128-z)
Supplement: Supplementary file 6 — Source Data [file 41467_2024_50128_MOESM6_ESM.xlsx]

## Sheet: Supplementary Figure 14
ESD Log2 FC (vs AMW20)
AMW20			AMW35			AMW50
-0.246115	1.06871	-4.07645	-2.94013	-2.00736	-1.9021	-1.59997	-14.8181	-0.675247
GLO1 Log2 FC (vs AMW20)
AMW20			AMW35			AMW50
0.193271	-2.52376	0.750828	1.43917	1.42754	1.64418	3.6938	4.80566	4.07965
GPX1 Log2 FC (vs AMW20)
AMW20			AMW35			AMW50
-0.149911	-1.10065	0.706983	-2.28877	-2.72162	-2.60147	3.10558	4.1979	3.35481
GPX3 Log2 FC (vs AMW20)
AMW20			AMW35			AMW50
0	0	0	0	0	9.64785	15.5941	12.1704	15.6073
GPX4 Log2 FC (vs AMW20)
AMW20			AMW35			AMW50
-9.41144	1.58355	-9.41144	-9.41144	-9.41144	-9.41144	1.30009	2.10905	1.44429
GSR Log2 FC (vs AMW20)
AMW20			AMW35			AMW50
0.0978307	-1.57274	0.67235	-3.31009	-2.60438	-2.70363	0.749403	1.85558	1.14723
GSS Log2 FC (vs AMW20)
AMW20			AMW35			AMW50
0.211848	-0.567691	0.22297	-2.08934	-2.40016	-2.47395	-2.12261	-1.21819	-2.17875
GSTA2 Log2 FC (vs AMW20)
AMW20			AMW35			AMW50
0.0698679	-0.143258	0.0633746	-1.38728	-2.09482	-1.27474	-0.970943	0.226972	-0.674596
GSTA3 Log2 FC (vs AMW20)
AMW20			AMW35			AMW50
-0.0332072	-0.0272102	0.0585777	-0.506919	-0.514624	-0.73998	-0.988531	-0.498591	-1.21046
GSTA4 Log2 FC (vs AMW20)
AMW20			AMW35			AMW50
-0.0644548	0.0307174	0.03164	-2.50336	-2.07164	-2.06648	-1.75581	-2.35832	-2.59672
GSTK1 Log2 FC (vs AMW20)
AMW20			AMW35			AMW50
0.0128324	-0.179177	0.147774	-1.2278	-1.31174	-1.47915	-2.95358	-2.40814	-3.25582
GSTM2 Log2 FC (vs AMW20)
AMW20			AMW35			AMW50
0.119495	0.145618	-0.308572	-1.01456	-1.32767	-0.896919	-1.14605	-1.72532	-1.70465
GSTM3 Log2 FC (vs AMW20)
AMW20			AMW35			AMW50
0.50763	0.306196	-1.54859	-12.1197	-0.136167	-12.1197	-1.05813	-12.1197	-0.730214
GSTM4 Log2 FC (vs AMW20)
AMW20			AMW35			AMW50
1.21433	-0.560098	-9.47375	2.34214	2.90532	2.68664	-1.76296	-9.47375	-1.35117
GSTM6 Log2 FC (vs AMW20)
AMW20			AMW35			AMW50
0.139982	-0.277774	0.101981	-1.05219	-1.27423	-1.22863	-1.92429	-1.73513	-1.84776
GSTM7 Log2 FC (vs AMW20)
AMW20			AMW35			AMW50
0.418178	-0.119683	-0.427845	-1.92792	-1.80068	-2.13233	-1.68807	-14.0372	-1.89176
GSTO1 Log2 FC (vs AMW20)
AMW20			AMW35			AMW50
-0.366714	-0.0296312	0.315893	-1.71018	-1.55088	-1.7344	-1.83445	-1.44449	-1.51326
GSTP1 Log2 FC (vs AMW20)
AMW20			AMW35			AMW50
-0.162106	-0.25698	0.344195	2.899	5.33323	2.42011	2.2446	5.00971	3.23339
GSTT1 Log2 FC (vs AMW20)
AMW20			AMW35			AMW50
0.384442	0.164867	-0.801927	-1.51476	-13.2963	-1.85515	0.0781176	7.68735	-13.2963
GSTT2 Log2 FC (vs AMW20)
AMW20			AMW35			AMW50
0.274494	0.396332	-1.07621	-3.66914	-1.81715	-3.40662	-1.93046	0	-0.401074
GSTT3 Log2 FC (vs AMW20)
AMW20			AMW35			AMW50
0.274494	0.396332	-1.07621	-3.66914	-1.81715	-3.40662	-1.93046	0	-0.401074
GSTT3 Log2 FC (vs AMW20)
AMW20			AMW35			AMW50
0.299565	-0.715794	0.214568	-0.834091	-0.710331	-1.00454	-6.15009	4.10034	-4.04053
HAGH Log2 FC (vs AMW20)
AMW20			AMW35			AMW50
0.291326	-0.0114554	-0.350809	-0.022388	-0.0495243	-0.133866	4.10865	5.35926	4.538
MGST1 Log2 FC (vs AMW20)
AMW20			AMW35			AMW50
0.225212	-0.577667	0.215374	-0.512756	-0.668989	-1.06435	-2.98345	-2.54712	-2.43194
NIT1 Log2 FC (vs AMW20)
AMW20			AMW35			AMW50
-0.244098	-0.0254437	0.230373	-1.04392	-0.944633	-0.754817	0.021868	0.796097	0.392756

## Sheet: Figure 6a
Proteins present (list)
AMW20	AMW20F	AMW50	AMW50F
LPP60_MOUSE_60594.59	MUP18_MOUSE.MUP6_MOUSE.MUP11_MOUSE_20762.55.20649.39.20762.55	LPP60_MOUSE_60594.59	MUP18_MOUSE.MUP6_MOUSE.MUP11_MOUSE_20762.55.20649.39.20762.55
CP4CB_MOUSE_58309.37	MUP17_MOUSE_20638.41	BIG2_MOUSE_202239.61	DEN4C_MOUSE_211457.95.211457.95.2
DDI2_MOUSE_44590.62	FIBA_MOUSE_87429.26.87429.26.2	CP4CB_MOUSE_58309.37	PYR1_MOUSE_243238.38
MA7D1_MOUSE_93275.68.93275.68.2	CP2W1_MOUSE_54437.72	DDI2_MOUSE_44590.62	MUP17_MOUSE_20638.41
FGGY_MOUSE_60336.41	BIN1_MOUSE_64470.16.64470.16.2	OBP1B_MOUSE_19394.1	FIBA_MOUSE_87429.26.87429.26.2
UBR4_MOUSE_572289.85.572289.85.3	PRDX6_MOUSE_24870.64	MA7D1_MOUSE_93275.68.93275.68.2	APOB_MOUSE_509432.1
SPEB_MOUSE_38254.93	DOPD_MOUSE_13077.2	FGGY_MOUSE_60336.41	TTC7B_MOUSE_94203.14
MUP18_MOUSE.MUP6_MOUSE.MUP11_MOUSE_20762.55.20649.39.20762.55	PAHX_MOUSE_38607.33		AOXC_MOUSE_146901.97
TTC38_MOUSE_52223.81	BHMT1_MOUSE_45020.5	SKT_MOUSE_213036.78	BIN1_MOUSE_64470.16.64470.16.2
DEN4C_MOUSE_211457.95.211457.95.2	CAVN1_MOUSE_43953.6	SPEB_MOUSE_38254.93	DPYL2_MOUSE_62277.56
ITIH4_MOUSE_104659.49	ATX2_MOUSE_136485.1	METL8_MOUSE_35341.21	KNG1_MOUSE_47898.27
CA122_MOUSE_11318.52	ADH1_MOUSE_39771.42	ARI1A_MOUSE_242091.68	PRDX6_MOUSE_24870.64
TOM5_MOUSE_6037.28	COX2_MOUSE_25976.4	MUP18_MOUSE.MUP6_MOUSE.MUP11_MOUSE_20762.55.20649.39.20762.55	ATOX1_MOUSE_7338.42
PYR1_MOUSE_243238.38	HBA_MOUSE_15085.17	TTC38_MOUSE_52223.81	NDUBB_MOUSE_17443.75
TM182_MOUSE_25844.98	HBB1_MOUSE_15840.18	MIPEP_MOUSE_80852.07	GSTO1_MOUSE_27497.61
MRP3_MOUSE_169222.78.169222.78.2.169222.78.3	K1C10_MOUSE_57769.84.57769.84.2.57769.84.3	DEN4C_MOUSE_211457.95.211457.95.2	HGD_MOUSE_49959.91
PLXB2_MOUSE_206230.37	K2C1_MOUSE_65605.89	ITIH4_MOUSE_104659.49	DOPD_MOUSE_13077.2
MUP17_MOUSE_20638.41	LDHA_MOUSE_36498.53	CA122_MOUSE_11318.52	PAHX_MOUSE_38607.33
FIBA_MOUSE_87429.26.87429.26.2	ALBU_MOUSE_68692.51	TOM5_MOUSE_6037.28	BHMT1_MOUSE_45020.5
GCN1_MOUSE_293020.55	APOE_MOUSE_35866.58	THOC2_MOUSE_182773.47	FYB1_MOUSE_90055.46.90055.46.2
PI4KA_MOUSE_237041.74	SODC_MOUSE_15942.67	MMRN1_MOUSE_136105.5	MA2B2_MOUSE_115609.6
APOB_MOUSE_509432.1	K1C13_MOUSE_47754.06	PYR1_MOUSE_243238.38	AKAP2_MOUSE_87269.87
DESP_MOUSE_332912.2	PDIA1_MOUSE_57058.49	MRP3_MOUSE_169222.78.169222.78.2.169222.78.3	BAF_MOUSE_10102.58
CP2CN_MOUSE_56421.97	APOA2_MOUSE_11309.12	PLXB2_MOUSE_206230.37	PGRC1_MOUSE_21694.19
TTC7B_MOUSE_94203.14	CALM1_MOUSE.CALM2_MOUSE.CALM3_MOUSE_16837.58.16837.58.16837.58	MUP17_MOUSE_20638.41	PIGR_MOUSE_84998.78
NUMA1_MOUSE_235630.4	EF1A1_MOUSE_50113.83	RNT2A_MOUSE.RNT2B_MOUSE_29608.78.29608.78	ROA2_MOUSE_37402.67
SC16A_MOUSE_256472.73	CATB_MOUSE_37279.81	BIN2_MOUSE_52553.97	COMT_MOUSE_29486.33.29486.33.2
TPR_MOUSE_273990.14	THIO_MOUSE_11675.44	FIBA_MOUSE_87429.26.87429.26.2	CREG1_MOUSE_24451.86
AOXC_MOUSE_146901.97	GSTM1_MOUSE_25969.99	PI4KA_MOUSE_237041.74	IDHC_MOUSE_46674.44
BIG1_MOUSE_208499.85	CO1A1_MOUSE_138032.41	APOB_MOUSE_509432.1	SOAT2_MOUSE_60597.3
ARFP1_MOUSE_41518.04.41518.04.3	GPX1_MOUSE_22329.29	RN213_MOUSE_584258.17	RBM3_MOUSE_16604.69
CAN2_MOUSE_79872.18	HS90B_MOUSE_83281.22	DESP_MOUSE_332912.2	ADH1_MOUSE_39771.42
BIN1_MOUSE_64470.16.64470.16.2	K2C8_MOUSE_54565.31	TTC7B_MOUSE_94203.14	AMYP_MOUSE_57318.29
SC22B_MOUSE_24740.58	OTC_MOUSE_39764.88	NUMA1_MOUSE_235630.4	CAH2_MOUSE_29032.55
DPYL2_MOUSE_62277.56	FABPL_MOUSE_14245.55	SC16A_MOUSE_256472.73	CO3_MOUSE_186483.89
LEG9_MOUSE_40035.89.40035.89.2.40035.89.3	COX5A_MOUSE_16101.47	AOXC_MOUSE_146901.97	IGKC_MOUSE_11934.07
CLCA_MOUSE_25604.08	GSTA1_MOUSE_25607.99	ARFP1_MOUSE_41518.04.41518.04.3	IGHM_MOUSE_49971.97.49971.97.2
MTP_MOUSE_99098.94	GSTM2_MOUSE_25716.7	LEG9_MOUSE_40035.89.40035.89.2.40035.89.3	HBA_MOUSE_15085.17
MYH11_MOUSE_227028.05.227028.05.2	H12_MOUSE_21266.65	CLCA_MOUSE_25604.08	HBB1_MOUSE_15840.18
KNG1_MOUSE_73102.11	CAH3_MOUSE_29366.27	MTP_MOUSE_99098.94	HBB2_MOUSE_15878.25
KNG1_MOUSE_47898.27	ASSY_MOUSE_46584.46	MYH11_MOUSE_227028.05.227028.05.2	K1C10_MOUSE_57769.84.57769.84.2.57769.84.3
NGP_MOUSE_19331.68	SPTN1_MOUSE_284597.41	KNG1_MOUSE_73102.11	K2C1_MOUSE_65605.89
PRDX6_MOUSE_24870.64	G3P_MOUSE_35810.01	KNG1_MOUSE_47898.27	AATM_MOUSE_47411.37
DLDH_MOUSE_54272.35	ENOA_MOUSE_47140.82	NGP_MOUSE_19331.68	K1C18_MOUSE_47538.1
HCD2_MOUSE_27418.64	COX7C_MOUSE_7332.62	PRDX6_MOUSE_24870.64	LDHA_MOUSE_36498.53
GLU2B_MOUSE_58792.74.58792.74.2	PPIA_MOUSE_17971.34	DLDH_MOUSE_54272.35	MAOX_MOUSE_63953.75
PRDX4_MOUSE_31052.52	CATD_MOUSE_44953.84	HCD2_MOUSE_27418.64	TTHY_MOUSE_15775.92
DIAP1_MOUSE_139343.31	COF1_MOUSE_18559.54	GLU2B_MOUSE_58792.74.58792.74.2	KCRM_MOUSE_43044.96
U5S1_MOUSE_109360.69	GSTP1_MOUSE_23609.18	PRDX4_MOUSE_31052.52	ANXA2_MOUSE_38676.2
S22A1_MOUSE_61521.1	GSTM3_MOUSE_25701.61	DIAP1_MOUSE_139343.31	ALBU_MOUSE_68692.51
ATOX1_MOUSE_7338.42	BIP_MOUSE_72422.05	ATOX1_MOUSE_7338.42	PDIA4_MOUSE_71982.42
SNP23_MOUSE_23260.89	TYB4_MOUSE_5052.65	NAPSA_MOUSE_45544.36	ENPL_MOUSE_92475.77
PSB1_MOUSE_26372.15	CATA_MOUSE_59795.31	SNP23_MOUSE_23260.89	APOE_MOUSE_35866.58
NDUBB_MOUSE_17443.75	AL1A1_MOUSE_54467.75	PSB1_MOUSE_26372.15	SODC_MOUSE_15942.67
GSTO1_MOUSE_27497.61	DHE3_MOUSE_61336.78	NDUBB_MOUSE_17443.75	MDHM_MOUSE_35611.44
CP3AP_MOUSE_58122.17	GSTA3_MOUSE_25360.51	GSTO1_MOUSE_27497.61	K1C13_MOUSE_47754.06
MA2B1_MOUSE_114648.3	SCP2_MOUSE_59125.68	MA2B1_MOUSE_114648.3	ITB1_MOUSE_88231.3
RL21_MOUSE_18561.83	PRDX1_MOUSE_22176.49	SODE_MOUSE_27391.9	PDIA1_MOUSE_57058.49
GSH0_MOUSE_30534.81	GRP75_MOUSE_73461.25	GSH0_MOUSE_30534.81	PGK1_MOUSE_44550.46
HGD_MOUSE_49959.91	H14_MOUSE_21977.31	HGD_MOUSE_49959.91	FRIH_MOUSE_21066.6
AMACR_MOUSE_41704	PRS7_MOUSE_48647.87	AMACR_MOUSE_41704	HMGN2_MOUSE_9422.69
SCRB2_MOUSE_54044.03	ALDH2_MOUSE_56537.54	SCRB2_MOUSE_54044.03	APOA2_MOUSE_11309.12
C10_MOUSE_13194.15	ADT1_MOUSE_32904.26	C10_MOUSE_13194.15	H2AZ_MOUSE.H2AV_MOUSE_13552.73.13508.68
PHB2_MOUSE_33296.38	HPPD_MOUSE_45054.21	PHB2_MOUSE_33296.38	CALM1_MOUSE.CALM2_MOUSE.CALM3_MOUSE_16837.58.16837.58.16837.58
DOPD_MOUSE_13077.2	SAHH_MOUSE_47688.15	DOPD_MOUSE_13077.2	EF1A1_MOUSE_50113.83
PSMD4_MOUSE_41046.04.39589.53	K2C6A_MOUSE_59335.12	PSMD4_MOUSE_41046.04.39589.53	CATB_MOUSE_37279.81
PURB_MOUSE_33901.38	RIDA_MOUSE_14255.42	PURB_MOUSE_33901.38	THIO_MOUSE_11675.44
IMA4_MOUSE_57772.82	HMCS2_MOUSE_56822.76	AN32A_MOUSE_28537.55	GSTM1_MOUSE_25969.99
AN32A_MOUSE_28537.55	CX6B1_MOUSE_10071.45	PAHX_MOUSE_38607.33	H2B1M_MOUSE.H2B1H_MOUSE.H2B2B_MOUSE.H2B1C_MOUSE_13936.16.13920.16.13920.16.13906.13
PAHX_MOUSE_38607.33	ATPB_MOUSE_56300.49	PLD3_MOUSE_54389.03	CO1A1_MOUSE_138032.41
PLD3_MOUSE_54389.03	EF2_MOUSE_95314.03	SPYA_MOUSE_45912.22.45912.22.2	GPX1_MOUSE_22329.29
SPYA_MOUSE_45912.22.45912.22.2	ACTB_MOUSE.ACTG_MOUSE_41736.73.41792.84	HEPS_MOUSE_46821.33.46821.33.2	HS90B_MOUSE_83281.22
ECH1_MOUSE_36118.46	RL27_MOUSE_15797.72	ECH1_MOUSE_36118.46	K2C8_MOUSE_54565.31
S27A2_MOUSE_70422.57	RS7_MOUSE_22126.85	S27A2_MOUSE_70422.57	OTC_MOUSE_39764.88
BHMT1_MOUSE_45020.5	RS6_MOUSE_28680.64	BHMT1_MOUSE_45020.5	MK_MOUSE_15433.95
PSB9_MUSMB.PSB9_MOUSE_23426.56.23396.53	H4_MOUSE_11367.34	PSDE_MOUSE_34577.03	FABPL_MOUSE_14245.55
PSDE_MOUSE_34577.03	RL31_MOUSE_14462.86	FYB1_MOUSE_90055.46.90055.46.2	COX5A_MOUSE_16101.47
FYB1_MOUSE_90055.46.90055.46.2	RS27A_MOUSE_17950.89	NUDC_MOUSE_38358.01	RL7A_MOUSE_29976.57
SCAM3_MOUSE_38458.13	HSP7C_MOUSE_70871.06	PININ_MOUSE_82435.63	GSTA1_MOUSE_25607.99
AP1B1_MOUSE_103934.85	CH60_MOUSE_60955.49	CP4AE_MOUSE_58720.09	MDHC_MOUSE_36511.16
NEUR1_MOUSE_44591.3	ACTC_MOUSE_42018.97	HNRH1_MOUSE_49199.44	CALR_MOUSE_47994.52
GSTM6_MOUSE_25621.42	HINT1_MOUSE_13776.89	CHIL3_MOUSE_44458.35	ANXA6_MOUSE_75885.28
MGLL_MOUSE_33387.5	DHB5_MOUSE_37047.66	TIM44_MOUSE_51091.32	GLNA_MOUSE_42119.64
NUDC_MOUSE_38358.01	BGH3_MOUSE_74597.04	CALU_MOUSE_37063.72	GSTM2_MOUSE_25716.7
CP4AE_MOUSE_58720.09	SERF2_MOUSE_6899.84	AL1A7_MOUSE_54587.73	H12_MOUSE_21266.65
HNRH1_MOUSE_49199.44	H32_MOUSE_15388.02	AP3D1_MOUSE_135081.28	KLK1_MOUSE_28774.77
API5_MOUSE_56785.18	CSRP1_MOUSE_20583.39	MA2B2_MOUSE_115609.6	CAH3_MOUSE_29366.27
TIM44_MOUSE_51091.32	ATP5J_MOUSE_12496.43	RDH16_MOUSE_35743.55	PH4H_MOUSE_51899.9
CALU_MOUSE_37063.72	FUMH_MOUSE_50052.62	AKAP2_MOUSE_87269.87	MUTA_MOUSE_82844.15
FRDA_MOUSE_22923.91	CATC_MOUSE_52376.38	DNJB6_MOUSE_39807.26.39807.26.2	ASSY_MOUSE_46584.46
AL1A7_MOUSE_54587.73	APOA1_MOUSE_30615.5	BAF_MOUSE_10102.58	SPTN1_MOUSE_284597.41
GAMT_MOUSE_26336.1.26336.1.2	A1AT3_MOUSE_45823.28	FKBP7_MOUSE_24913.22	G3P_MOUSE_35810.01
OST48_MOUSE_49027.88	ATPA_MOUSE_59752.59	PGRC1_MOUSE_21694.19	HMGA1_MOUSE_11613.99.11613.99.1
CP2J5_MOUSE_57783.98	PYC_MOUSE_129684.57	IMPA1_MOUSE_30436.22	HSP72_MOUSE_69641.66
AOXA_MOUSE_146677.75	K1C26_MOUSE_51117.66	SYUA_MOUSE_14485.22.14485.22.2	ENOA_MOUSE_47140.82
MA2B2_MOUSE_115609.6	K22E_MOUSE_70922.72	NIPS1_MOUSE_33363.21	SBP1_MOUSE_52514.02
MAFG_MOUSE_17876.61	K22O_MOUSE_62844.63	SEPT7_MOUSE_50549.85	COX7C_MOUSE_7332.62
GCYB1_MOUSE_70597.57	LIPR1_MOUSE_52695.74	IF6_MOUSE_26511.01	UDB17_MOUSE_60856.04
RDH16_MOUSE_35743.55	TM256_MOUSE_11655.5	CD59A_MOUSE_13648.06	PPIA_MOUSE_17971.34
AKAP2_MOUSE_87269.87	PSB6_MOUSE_25378.74	ILK_MOUSE_51373.17	TPIS_MOUSE_26712.61.26712.61.2
BAF_MOUSE_10102.58	PRDX2_MOUSE_21778.66	PSB5_MOUSE_28532.41	CATD_MOUSE_44953.84
GET3_MOUSE_38822.8	ARGI1_MOUSE_34807.86	FCN1_MOUSE_36298.49	COF1_MOUSE_18559.54
PGRC1_MOUSE_21694.19	K1C15_MOUSE_49137.55	PGAM2_MOUSE_28827.1	K1C19_MOUSE_44541.79
IMPA1_MOUSE_30436.22	HCDH_MOUSE_34463.86	EF1B_MOUSE_24693.67	FAS_MOUSE_272428.35
COPB2_MOUSE_102449.23	K1C14_MOUSE_52866.97	HMOX2_MOUSE_35738.55	GSTP1_MOUSE_23609.18
SYUA_MOUSE_14485.22.14485.22.2	NDUA4_MOUSE_9326.79	TP4A2_MOUSE_19127.19	COX5B_MOUSE_13812.87
TPMT_MOUSE_27585.68	SBP2_MOUSE_52610	ATX2_MOUSE_136485.1	GSTM3_MOUSE_25701.61
CP2BJ_MOUSE_55996.52	EST3A_MOUSE_63317.72.63317.72.2	NMT2_MOUSE_60484.27	BIP_MOUSE_72422.05
DSG2_MOUSE_122384.95	RGN_MOUSE_33406.84	E41L2_MOUSE_109939.57	TYB4_MOUSE_5052.65
NIPS1_MOUSE_33363.21	CH10_MOUSE_10962.7	PHLD_MOUSE_93255.26	PRDX3_MOUSE_28127.02
SAP18_MOUSE_17595.14	DHSO_MOUSE_38249.42	CATS_MOUSE_38474.53	FCERG_MOUSE_9652.46
IF6_MOUSE_26511.01	CP3AB_MOUSE_57854.54	VAMP8_MOUSE_11451.33	A1AT2_MOUSE_45974.62
RL35A_MOUSE_12553.73	H2A2B_MOUSE_14013.34	PSA3_MOUSE_28405.21	CATA_MOUSE_59795.31
AT2A2_MOUSE_114858.04	WAPL_MOUSE_134069.56	UGDH_MOUSE_54831.99	PPIB_MOUSE_23713.47
ILK_MOUSE_51373.17	K2C1B_MOUSE_61358.76	SNX12_MOUSE_19115.74	AL1A1_MOUSE_54467.75
PSB5_MOUSE_28532.41	BCR_MOUSE_143071.69	PIGR_MOUSE_84998.78	URIC_MOUSE_35039.17
SGMR1_MOUSE_25249.85.25249.85.2	ASAP2_MOUSE_106804.84	PFD2_MOUSE_16533.7	MOES_MOUSE_67766.99
FCN1_MOUSE_36298.49	HEPC2_MOUSE_9410.04	PAPS2_MOUSE_70350.69	RADI_MOUSE_68542.8
PGAM2_MOUSE_28827.1	PTGR3_MOUSE_40528.85	RDH7_MOUSE_35660.21	PTMA_MOUSE_12254.09
EF1B_MOUSE_24693.67	MISSL_MOUSE_23884.89	DC1I2_MOUSE_68394.14	DHE3_MOUSE_61336.78
ATX2_MOUSE_136485.1	RL24_MOUSE_17778.95	PPT1_MOUSE_34490.17	PDIA3_MOUSE_56678.36
PHLD_MOUSE_93255.26	THIM_MOUSE_41829.86	CSN3_MOUSE_47832.08	CXB1_MOUSE_32003.5
PDLI1_MOUSE_35774.39	CPSM_MOUSE_164618	ROA2_MOUSE_37402.67	ADHX_MOUSE_39547.74
VAMP8_MOUSE_11451.33	RHG29_MOUSE_142340.63	COMT_MOUSE_29486.33.29486.33.2	MUG1_MOUSE_165297.64
PSA3_MOUSE_28405.21	TMA7_MOUSE_7066.29	CREG1_MOUSE_24451.86	GRN_MOUSE_63458.24
UGDH_MOUSE_54831.99	EST1D_MOUSE_61787.8	PRS6A_MOUSE_49548.91	FRIL1_MOUSE_20802.39
VAMP4_MOUSE_16352.76	EST3B_MOUSE_63352.95	MAP7_MOUSE_82021.58.82021.58.2	HEXA_MOUSE_60613.1
DHB12_MOUSE_34741.8	FLNC_MOUSE_291119.28.291119.28.2	SC5D_MOUSE_35062.47	OAT_MOUSE_48354.56
PIGR_MOUSE_84998.78	MGST1_MOUSE_17551.58	CP4AA_MOUSE_58330.29	VTNC_MOUSE_54849.01
WDR1_MOUSE_66406.69	CR032_MOUSE_8035.62	IDHC_MOUSE_46674.44	GSTA3_MOUSE_25360.51
PAPS2_MOUSE_70350.69	BHMT2_MOUSE_39871.62	RBBP9_MOUSE_20911.69	ACBP_MOUSE_10000.43
RDH7_MOUSE_35660.21	METK1_MOUSE_43508.61	SOAT2_MOUSE_60597.3	SCP2_MOUSE_59125.68
DHCR7_MOUSE_53918.73	BASP1_MOUSE_22086.6	LGMN_MOUSE_49372.98	ANT3_MOUSE_52003.57
CPNS1_MOUSE_28406.01	ALDOB_MOUSE_39506.98	AFAM_MOUSE_69379.08	CP2F2_MOUSE_55948.69
DC1I2_MOUSE_68394.14	ARLY_MOUSE_51739.18	TPP1_MOUSE_61342.25	MIF_MOUSE_12504.26
DDC_MOUSE_53874.09	RISC_MOUSE_50964.7	RBM3_MOUSE_16604.69	HYES_MOUSE_62515.26
CSN3_MOUSE_47832.08	TRFE_MOUSE_76723.8	FHIT_MOUSE_17234.59	HUTH_MOUSE_72257.87
CSN4_MOUSE_46284.81	TMCO1_MOUSE_21174.96	CP1A2_MOUSE_58183.88	FAAA_MOUSE_46175.77
ROA2_MOUSE_37402.67	K2C5_MOUSE_61766.67	ADH1_MOUSE_39771.42	CALX_MOUSE_67277.92
COMT_MOUSE_29486.33.29486.33.2	SARDH_MOUSE_101682.27	DYR_MOUSE_21606.04	PRDX1_MOUSE_22176.49
CREG1_MOUSE_24451.86	DDAH2_MOUSE_29645.83	COX2_MOUSE_25976.4	RL18_MOUSE_21644.55
PRS6A_MOUSE_49548.91	COX6C_MOUSE_8468.99	HPRT_MOUSE_24570.37	HSF1_MOUSE_57223.45.57223.45.2
CLPP_MOUSE_29800.48	LGUL_MOUSE_20809.6	AMYP_MOUSE_57318.29	GRP75_MOUSE_73461.25
TOM1_MOUSE_54325.12	DECR_MOUSE_36213.78	CAH2_MOUSE_29032.55	INMT_MOUSE_29459.79
SC5D_MOUSE_35062.47	UCRI_MOUSE_29367.63	CO3_MOUSE_186483.89	ACSL1_MOUSE_77951.49
CP4AA_MOUSE_58330.29	SYCP2_MOUSE_172122.76	CO4B_MOUSE_192915.29	TCPQ_MOUSE_59555.48
IDHC_MOUSE_46674.44	RN181_MOUSE_19100.61	KV2A7_MOUSE_12272.85	H14_MOUSE_21977.31
RBBP9_MOUSE_20911.69	SPCS2_MOUSE_24977.65	KV5A1_MOUSE_16433.58	ALDR_MOUSE_35732.23
SOAT2_MOUSE_60597.3	K1C20_MOUSE_49034.14	KV5A6_MOUSE_12985.84	ACADM_MOUSE_46481.22
CP8B1_MOUSE_57706.31	CSAD_MOUSE_55144.51	KV5A9_MOUSE_12615.11	PRS7_MOUSE_48647.87
KBL_MOUSE_44930.57	ETFB_MOUSE_27623.29	KV3A1_MOUSE.KV3A3_MOUSE_11980.41.11904.32	ADX_MOUSE_20122.87
TPP1_MOUSE_61342.25	ATP5H_MOUSE_18749.45	THY1_MOUSE_18079.93	ALDH2_MOUSE_56537.54
COPE_MOUSE_34567.13	PYGL_MOUSE_97463.07	IGKC_MOUSE_11934.07	RL6_MOUSE_33509.63
CP1A2_MOUSE_58183.88	K1C17_MOUSE_48161.82	IGHM_MOUSE_49971.97.49971.97.2	RL29_MOUSE_17586.97
ADH1_MOUSE_39771.42	F16P1_MOUSE_36912.46	B2MG_MOUSE_13778.98	RL13_MOUSE_24305.48
DYR_MOUSE_21606.04	HACL1_MOUSE_63660.24	HA1B_MOUSE_41301.82	CX7A2_MOUSE_9290.88
COX2_MOUSE_25976.4	GNMT_MOUSE_32675.22	HBA_MOUSE_15085.17	ADT1_MOUSE_32904.26
HPRT_MOUSE_24570.37	ACOX1_MOUSE_74648.72	HBB1_MOUSE_15840.18	HPPD_MOUSE_45054.21
AMYP_MOUSE_57318.29	INSRR_MOUSE_144874.73	HBB2_MOUSE_15878.25	CATH_MOUSE_37170.32
CAH2_MOUSE_29032.55	MAAI_MOUSE_24275.22	HBE_MOUSE_16136.61	SAHH_MOUSE_47688.15
CO3_MOUSE_186483.89	CLD3_MOUSE_23284.53.23284.53.2	CO4A1_MOUSE_160679.09	ARSB_MOUSE_59647.05
CO4B_MOUSE_192915.29	PSA7_MOUSE_27854.84	K1C10_MOUSE_57769.84.57769.84.2.57769.84.3	K2C6A_MOUSE_59335.12
IGKC_MOUSE_11934.07	PSA5_MOUSE_26411.03	MT2_MOUSE_6115.21	HDGF_MOUSE_26268.67
IGHM_MOUSE_49971.97.49971.97.2	NA	MT1_MOUSE_6018.09	ADT2_MOUSE_32931.28
HA1B_MOUSE_41301.82	NA	ADA_MOUSE_39991.64	THTR_MOUSE_33465.91
HBA_MOUSE_15085.17	NA	K2C1_MOUSE_65605.89	KPYM_MOUSE_57844.89
HBB1_MOUSE_15840.18	NA	MYG_MOUSE_17069.67	RIDA_MOUSE_14255.42
HBB2_MOUSE_15878.25	NA	HG2A_MOUSE_31557.42.31557.42.2	HMCS2_MOUSE_56822.76
HBE_MOUSE_16136.61	NA	B3AT_MOUSE_103135.52.103135.52.2	ABCD3_MOUSE_75474.64
K1C10_MOUSE_57769.84.57769.84.2.57769.84.3	NA	MUP3_MOUSE_21464.65	ADK_MOUSE_40148.75
MT2_MOUSE_6115.21	NA	ALDOC_MOUSE_39394.88	ARP19_MOUSE_12292.94.12292.94.2
MT1_MOUSE_6018.09	NA	ALDOA_MOUSE_39355.93	CX6B1_MOUSE_10071.45
NU3M_MOUSE_13218.89	NA	AATC_MOUSE_46247.62	COX17_MOUSE_6784.01
NU4M_MOUSE_51881.83	NA	AATM_MOUSE_47411.37	CYB5_MOUSE_15240.99
ATP8_MOUSE_7766.28	NA	CEL2A_MOUSE_28913.65	ATPB_MOUSE_56300.49
K2C1_MOUSE_65605.89	NA	K1C18_MOUSE_47538.1	EF2_MOUSE_95314.03
FABP4_MOUSE_14649.87	NA	MYL1_MOUSE_20594.5	GBRL2_MOUSE_13666.83
MYG_MOUSE_17069.67	NA	LDHA_MOUSE_36498.53	ACTB_MOUSE.ACTG_MOUSE_41736.73.41792.84
B3AT_MOUSE_103135.52.103135.52.2	NA	HVM51_MOUSE_12934.31	ENSA_MOUSE_13334.96.13334.96.2
MUP3_MOUSE_21464.65	NA	APOA4_MOUSE_45029.02	ARP2_MOUSE_44760.78
IGF1_MOUSE_17093.02.17093.02.2	NA	G6PI_MOUSE_62766.92	RL27_MOUSE_15797.72
ALDOA_MOUSE_39355.93	NA	CATL1_MOUSE_37547.35	PHS_MOUSE_11985.57
AATC_MOUSE_46247.62	NA	MAOX_MOUSE_63953.75	PRS4_MOUSE_49184.51
AATM_MOUSE_47411.37	NA	CFAH_MOUSE_139137.57	RS8_MOUSE_24205.18
K1C18_MOUSE_47538.1	NA	S10A4_MOUSE_11721.42	H4_MOUSE_11367.34
MYL1_MOUSE_20594.5	NA	TTHY_MOUSE_15775.92	RL23_MOUSE_14865.44
LDHA_MOUSE_36498.53	NA	KCRM_MOUSE_43044.96	RS26_MOUSE_13015.42
HVM51_MOUSE_12934.31	NA	ANXA2_MOUSE_38676.2	RL30_MOUSE_12784.05
APOA4_MOUSE_45029.02	NA	ALBU_MOUSE_68692.51	RL31_MOUSE_14462.86
G6PI_MOUSE_62766.92	NA	SPA3K_MOUSE_46879.9	YBOX1_MOUSE_35729.95
MAOX_MOUSE_63953.75	NA	HS90A_MOUSE_84787.88	RS27A_MOUSE_17950.89
TTHY_MOUSE_15775.92	NA	PDIA4_MOUSE_71982.42	HSP7C_MOUSE_70871.06
KCRM_MOUSE_43044.96	NA	APT_MOUSE_19723.92	CH60_MOUSE_60955.49
ANXA2_MOUSE_38676.2	NA	SPTA1_MOUSE_279865.06	IF5A1_MOUSE_16832.25
ALBU_MOUSE_68692.51	NA	CBR2_MOUSE_25958.16	RS10_MOUSE_18915.74
SPA3K_MOUSE_46879.9	NA	HCK_MOUSE_59129.36	ACTC_MOUSE_42018.97
HS90A_MOUSE_84787.88	NA	ENPL_MOUSE_92475.77	UB2L3_MOUSE_17861.58
PDIA4_MOUSE_71982.42	NA	CO3A1_MOUSE_138943.31	RACK1_MOUSE_35076.72
SPTA1_MOUSE_279865.06	NA	APOE_MOUSE_35866.58	TBA1C_MOUSE_49909.35
HCK_MOUSE_59129.36	NA	SODC_MOUSE_15942.67	ASM3A_MOUSE_49857.89
ENPL_MOUSE_92475.77	NA	MDHM_MOUSE_35611.44	PEBP1_MOUSE_20830.44
CO3A1_MOUSE_138943.31	NA	RASN_MOUSE_21199.07	HINT1_MOUSE_13776.89
APOE_MOUSE_35866.58	NA	ISK1_MOUSE_8487.99	DHB5_MOUSE_37047.66
SODC_MOUSE_15942.67	NA	ITB1_MOUSE_88231.3	LYAG_MOUSE_106247.67
MDHM_MOUSE_35611.44	NA	PDIA1_MOUSE_57058.49	BGH3_MOUSE_74597.04
RASN_MOUSE_21199.07	NA	NUCL_MOUSE_76723.08	RL36A_MOUSE_12440.82
C4BPA_MOUSE_51523.66	NA	PGK1_MOUSE_44550.46	RL19_MOUSE_23465.96
K1C13_MOUSE_47754.06	NA	FRIH_MOUSE_21066.6	SERF2_MOUSE_6899.84
GNAI2_MOUSE_40488.97	NA	HMGN2_MOUSE_9422.69	H32_MOUSE_15388.02
ISK1_MOUSE_8487.99	NA	SODM_MOUSE_24602.92	CSRP1_MOUSE_20583.39
ITB1_MOUSE_88231.3	NA	CADH1_MOUSE_98255.87	KHK_MOUSE_32750.32
PDIA1_MOUSE_57058.49	NA	APOA2_MOUSE_11309.12	PSME1_MOUSE_28672.93
NUCL_MOUSE_76723.08	NA	NUD10_MOUSE.NUD11_MOUSE_18592.99.18592.99	ATP5J_MOUSE_12496.43
PGK1_MOUSE_44550.46	NA	H2AZ_MOUSE.H2AV_MOUSE_13552.73.13508.68	EPAS1_MOUSE_96712.3
FRIH_MOUSE_21066.6	NA	CALM1_MOUSE.CALM2_MOUSE.CALM3_MOUSE_16837.58.16837.58.16837.58	FUMH_MOUSE_50052.62
HMGN2_MOUSE_9422.69	NA	EF1A1_MOUSE_50113.83	CATC_MOUSE_52376.38
SODM_MOUSE_24602.92	NA	HEM2_MOUSE_36023.54	BMP1_MOUSE_111666.29
APOA2_MOUSE_11309.12	NA	CATB_MOUSE_37279.81	RLA2_MOUSE_11650.91
H2AZ_MOUSE.H2AV_MOUSE_13552.73.13508.68	NA	IF4A2_MOUSE_46402.26	QCR6_MOUSE_10434.65
CALM1_MOUSE.CALM2_MOUSE.CALM3_MOUSE_16837.58.16837.58.16837.58	NA	THIO_MOUSE_11675.44	APOA1_MOUSE_30615.5
ANXA1_MOUSE_38734.3	NA	GSTM1_MOUSE_25969.99	CO1A2_MOUSE_129556.76
EF1A1_MOUSE_50113.83	NA	TCEA1_MOUSE_33880.49	HMDH_MOUSE_97039.67
HEM2_MOUSE_36023.54	NA	RRAS_MOUSE_23763.83	NDKB_MOUSE_17363.06
CATB_MOUSE_37279.81	NA	H2B1M_MOUSE.H2B1H_MOUSE.H2B2B_MOUSE.H2B1C_MOUSE_13936.16.13920.16.13920.16.13906.13	TERA_MOUSE_89321.8
IF4A2_MOUSE_46402.26	NA	H10_MOUSE_20860.91	UBA1_MOUSE_117808.94
THIO_MOUSE_11675.44	NA	CO1A1_MOUSE_138032.41	ATPA_MOUSE_59752.59
GSTM1_MOUSE_25969.99	NA	PERM_MOUSE.PERE_MOUSE_81181.66.81380.06	CP2E1_MOUSE_56805.09
H2B1M_MOUSE.H2B1H_MOUSE.H2B2B_MOUSE.H2B1C_MOUSE_13936.16.13920.16.13920.16.13906.13	NA	FINC_MOUSE_272538.1	PYC_MOUSE_129684.57
H10_MOUSE_20860.91	NA	GPX1_MOUSE_22329.29	HSDL2_MOUSE_54208.37
CO1A1_MOUSE_138032.41	NA	FABPH_MOUSE_14818.84	CUL4A_MOUSE_87753.4
LIPL_MOUSE_53109.39	NA	LAMP1_MOUSE_43865.1	F107B_MOUSE_15571.69
PERM_MOUSE.PERE_MOUSE_81181.66.81380.06	NA	HS90B_MOUSE_83281.22	METK2_MOUSE_43688.73
FINC_MOUSE_272538.1	NA	MUP1_MOUSE_20648.45	XYLB_MOUSE_59543.8
GPX1_MOUSE_22329.29	NA	MUP2_MOUSE_20663.51	K1C26_MOUSE_51117.66
LAMP1_MOUSE_43865.1	NA	CD1D1_MOUSE_38554.06	K22E_MOUSE_70922.72
HS90B_MOUSE_83281.22	NA	K2C8_MOUSE_54565.31	SPG7_MOUSE_85996.19
MUP1_MOUSE_20648.45	NA	PROP_MOUSE_50327.17	ACSF3_MOUSE_65076.69
MUP2_MOUSE_20663.51	NA	CP2D9_MOUSE_56949.99	K22O_MOUSE_62844.63
K2C8_MOUSE_54565.31	NA	OTC_MOUSE_39764.88	TET2_MOUSE_212129.57
PROP_MOUSE_50327.17	NA	ITB2_MOUSE_85025.81	CDV3_MOUSE_29729.02
CP2D9_MOUSE_56949.99	NA	TCPA_MOUSE_60448.64	DDX17_MOUSE_72399.49
OTC_MOUSE_39764.88	NA	A4_MOUSE_86722.05	NDUF2_MOUSE_19627.84
NUD19_MOUSE_40320.08	NA	MK_MOUSE_15433.95	LIPR1_MOUSE_52695.74
TCPA_MOUSE_60448.64	NA	BGLR_MOUSE_74195.28	MOCS1_MOUSE_69858.94
MK_MOUSE_15433.95	NA	CTL2A_MOUSE_15882.95	ACBD5_MOUSE_52369.78.52468.91
BGLR_MOUSE_74195.28	NA	CTL2B_MOUSE_13121.56	PSB6_MOUSE_25378.74
CTL2A_MOUSE_15882.95	NA	FABPL_MOUSE_14245.55	STIP1_MOUSE_62582.1
FABPL_MOUSE_14245.55	NA	COX5A_MOUSE_16101.47	CAPR1_MOUSE_78168.9
COX5A_MOUSE_16101.47	NA	PDCD6_MOUSE_21867.45	VDAC1_MOUSE_32351.48.32351.48.2
CP2BA_MOUSE_55740.46	NA	GELS_MOUSE_85941.57	COQ8A_MOUSE_71742.98
RL7A_MOUSE_29976.57	NA	CAH1_MOUSE_28330.55	DMBT1_MOUSE_226815.35.226815.35.3.226815.35.4
GELS_MOUSE_85941.57	NA	GPDA_MOUSE_37572.7	ARGI1_MOUSE_34807.86
CAH1_MOUSE_28330.55	NA	GSTA1_MOUSE_25607.99	HCDH_MOUSE_34463.86
GPDA_MOUSE_37572.7	NA	S10A6_MOUSE_10050.62	HPT_MOUSE_38752.29
GSTA1_MOUSE_25607.99	NA	MDHC_MOUSE_36511.16	K1C14_MOUSE_52866.97
S10A6_MOUSE_10050.62	NA	RSSA_MOUSE_32838.07	LASP1_MOUSE_29994.39
AT1B1_MOUSE_35194.55	NA	CALR_MOUSE_47994.52	NDUA4_MOUSE_9326.79
RL27A_MOUSE_16605.46	NA	HSPB1_MOUSE_23013.84.23013.84.2	IF4G2_MOUSE_102105.53.102105.53.2
RS16_MOUSE_16445.31	NA	PSMD3_MOUSE_60718.24	MINT_MOUSE_398754.06.398754.06.2.398754.06.3
RL7_MOUSE_31419.63	NA	LMNB1_MOUSE_66785.59	SBP2_MOUSE_52610
MDHC_MOUSE_36511.16	NA	ANXA6_MOUSE_75885.28	EST3A_MOUSE_63317.72.63317.72.2
RSSA_MOUSE_32838.07	NA	CRP_MOUSE_25359.94	SPRE_MOUSE_27883.03
CALR_MOUSE_47994.52	NA	RLA0_MOUSE_34216.41	BTF3_MOUSE_22030.8.22030.8.2
SRP54_MOUSE_55720.71	NA	GLNA_MOUSE_42119.64	RGN_MOUSE_33406.84
HSPB1_MOUSE_23013.84.23013.84.2	NA	CADH2_MOUSE_99796.36	CH10_MOUSE_10962.7
PSMD3_MOUSE_60718.24	NA	INSR_MOUSE_155610.12	DHSO_MOUSE_38249.42
LMNB1_MOUSE_66785.59	NA	PMGE_MOUSE_29978.21	CP2CT_MOUSE_55715.83
ANXA6_MOUSE_75885.28	NA	SPTB1_MOUSE_245250.33	CP3AB_MOUSE_57854.54
CRP_MOUSE_25359.94	NA	GSTM2_MOUSE_25716.7	CP3AD_MOUSE_57492.19
RLA0_MOUSE_34216.41	NA	KLK1_MOUSE_28774.77	H2A2B_MOUSE_14013.34
GLNA_MOUSE_42119.64	NA	SCG1_MOUSE_77968.95	VINC_MOUSE_116717.36
CADH2_MOUSE_99796.36	NA	CAH3_MOUSE_29366.27	CLH1_MOUSE_191556.59
INSR_MOUSE_155610.12	NA	LEG1_MOUSE_14865.85	PDS5A_MOUSE_150327.49
SPTB1_MOUSE_245250.33	NA	KPCE_MOUSE_83560.63	K1C42_MOUSE_50133.07
NDKA_MOUSE_17207.8	NA	LEG3_MOUSE_27514.87	K2C1B_MOUSE_61358.76
GSTM2_MOUSE_25716.7	NA	PH4H_MOUSE_51899.9	CLCB_MOUSE_23174.33
KLK1_MOUSE_28774.77	NA	MUTA_MOUSE_82844.15	K2C73_MOUSE_58911.42
CAH3_MOUSE_29366.27	NA	AMPE_MOUSE_107956.44	SZRD1_MOUSE_16998.04.16998.04.2
PH4H_MOUSE_51899.9	NA	ASSY_MOUSE_46584.46	IF4G1_MOUSE_176076.84
MUTA_MOUSE_82844.15	NA	SPTN1_MOUSE_284597.41	PCNP_MOUSE_18962.94
AMPE_MOUSE_107956.44	NA	PPGB_MOUSE_53844.11	BCR_MOUSE_143071.69
ASSY_MOUSE_46584.46	NA	G3P_MOUSE_35810.01	LPPRC_MOUSE_156614.74
SPTN1_MOUSE_284597.41	NA	LAMP2_MOUSE_45681.05	JUPI2_MOUSE_20020.11
PPGB_MOUSE_53844.11	NA	HMGA1_MOUSE_11613.99.11613.99.1	IF172_MOUSE_197548.47
G3P_MOUSE_35810.01	NA	HSP72_MOUSE_69641.66	TYB10_MOUSE_5025.67
LAMP2_MOUSE_45681.05	NA	ENOA_MOUSE_47140.82	ATPMK_MOUSE_6381.52
HMGA1_MOUSE_11613.99.11613.99.1	NA	ENOG_MOUSE_47296.65	X3HAO_MOUSE_32804.29
HSP72_MOUSE_69641.66	NA	GLCM_MOUSE_57621.88	ASAP2_MOUSE_106804.84
ENOA_MOUSE_47140.82	NA	SBP1_MOUSE_52514.02	LNP_MOUSE_47499.9
AP2A1_MOUSE_107664.08.107664.08.2	NA	COX7C_MOUSE_7332.62	DSG1B_MOUSE_114454.05
AP2A2_MOUSE_104016.52	NA	UDB17_MOUSE_60856.04	GBG5_MOUSE_7318.47
GLCM_MOUSE_57621.88	NA	PPIA_MOUSE_17971.34	HEPC2_MOUSE_9410.04
SBP1_MOUSE_52514.02	NA	TPIS_MOUSE_26712.61.26712.61.2	SRA1_MOUSE_24324.58
COX7C_MOUSE_7332.62	NA	CD48_MOUSE_27383.41	LYRIC_MOUSE_63845.99
UDB17_MOUSE_60856.04	NA	CATD_MOUSE_44953.84	NUCKS_MOUSE_26313.32
PPIA_MOUSE_17971.34	NA	BASI_MOUSE_42444.69.42444.69.2	SAFB2_MOUSE_111838.33
TPIS_MOUSE_26712.61.26712.61.2	NA	COF1_MOUSE_18559.54	PTGR3_MOUSE_40528.85
HS71B_MOUSE.HS71A_MOUSE_70176.27.70079.15	NA	K1C19_MOUSE_44541.79	IF4B_MOUSE_68839.98
CD48_MOUSE_27383.41	NA	FAS_MOUSE_272428.35	PEX26_MOUSE_34016.49.34016.49.2
CATD_MOUSE_44953.84	NA	GSTP1_MOUSE_23609.18	TGO1_MOUSE_213675
BASI_MOUSE_42444.69.42444.69.2	NA	THRB_MOUSE_70268.7	NDUV3_MOUSE_11813.49
COF1_MOUSE_18559.54	NA	COX5B_MOUSE_13812.87	SRP68_MOUSE_70574.21
SDC1_MOUSE_32904.58.32904.58.2	NA	GSTM3_MOUSE_25701.61	ECHA_MOUSE_82669.84
K1C19_MOUSE_44541.79	NA	COX41_MOUSE_19530.46	RL24_MOUSE_17778.95
FAS_MOUSE_272428.35	NA	BIP_MOUSE_72422.05	PAQR2_MOUSE_43980.86.43980.86.2
GSTP1_MOUSE_23609.18	NA	HEXB_MOUSE_61115.69	SEC62_MOUSE_45580.58
THRB_MOUSE_70268.7	NA	TYB4_MOUSE_5052.65	NOB1_MOUSE_45463.71
RL13A_MOUSE_23464.18	NA	PRDX3_MOUSE_28127.02	TTPA_MOUSE_32014.03
COX5B_MOUSE_13812.87	NA	VIME_MOUSE_53687.66	THIM_MOUSE_41829.86
GSTM3_MOUSE_25701.61	NA	FCERG_MOUSE_9652.46	LARP4_MOUSE_79763.43
COX41_MOUSE_19530.46	NA	TNNC2_MOUSE_18110.04	VP13C_MOUSE_420088.85.420088.85.3
BIP_MOUSE_72422.05	NA	CP2A5_MOUSE_56740.79	PCAT2_MOUSE_60253.72.60253.72.2
HEXB_MOUSE_61115.69	NA	PLMN_MOUSE_90807.91	TAF5_MOUSE_87044.57
TYB4_MOUSE_5052.65	NA	TPM3_MOUSE_32994.03	ZHX2_MOUSE_92258.87
PRDX3_MOUSE_28127.02	NA	TPM3_MOUSE_29020.6	CPSM_MOUSE_164618
VIME_MOUSE_53687.66	NA	CYTC_MOUSE_15530.82	THIC_MOUSE_41297.72
FCERG_MOUSE_9652.46	NA	ENOB_MOUSE_47024.88	UFL1_MOUSE_89520.17
CP2A5_MOUSE_56740.79	NA	VTDB_MOUSE_53600.33	NEMF_MOUSE_121187.97
PLMN_MOUSE_90807.91	NA	TGM2_MOUSE_77061.04	LONM_MOUSE_105842.66
TPM3_MOUSE_32994.03	NA	PGH1_MOUSE_69042.39	AL4A1_MOUSE_61840.56
TPM3_MOUSE_29020.6	NA	A1AT2_MOUSE_45974.62	AFG32_MOUSE_89518.75
CYTC_MOUSE_15530.82	NA	HEM3_MOUSE_39344.38.39344.38.2	TMA7_MOUSE_7066.29
VTDB_MOUSE_53600.33	NA	EIF3A_MOUSE_161936.38	SO4A1_MOUSE_77668.56.77668.56.2
LMNB2_MOUSE_67318.05	NA	MOV10_MOUSE_113582.87	CNOT3_MOUSE_81945.77
TGM2_MOUSE_77061.04	NA	PNPH_MOUSE_32277.05	COXM2_MOUSE_9418.69
PGH1_MOUSE_69042.39	NA	FCL_MOUSE_35877.63	LYRM4_MOUSE_10854.54
A1AT2_MOUSE_45974.62	NA	BGAL_MOUSE_73120.98	SDHA_MOUSE_72585.4
EIF3A_MOUSE_161936.38	NA	EST1C_MOUSE_61055.77	MANBA_MOUSE_100830.85
MOV10_MOUSE_113582.87	NA	CATA_MOUSE_59795.31	NDUS8_MOUSE_24038.32
PNPH_MOUSE_32277.05	NA	PPIB_MOUSE_23713.47	THIL_MOUSE_44816.12
CAH5A_MOUSE_34072.49	NA	CP2DA_MOUSE_57233.42	HNRPL_MOUSE_63963.65
BGAL_MOUSE_73120.98	NA	CP2DB_MOUSE_56987.98	HOT_MOUSE_49937.25.49937.25.2
EST1C_MOUSE_61055.77	NA	GSTA4_MOUSE_25563.87	AL1L1_MOUSE_98709.16
CATA_MOUSE_59795.31	NA	IMDH2_MOUSE_55815.05	PTTG_MOUSE_19965.35
PPIB_MOUSE_23713.47	NA	AL1A1_MOUSE_54467.75	EIF3C_MOUSE_105531.01
CP2DA_MOUSE_57233.42	NA	PPAL_MOUSE_48508.74	QCR9_MOUSE_7445.52
CP2DB_MOUSE_56987.98	NA	ASGR2_MOUSE_34906.76	DIAC_MOUSE_41295.06
GSTA4_MOUSE_25563.87	NA	PPBI_MOUSE_60285.31	CLYBL_MOUSE_37548.52
LKHA4_MOUSE_69050.92	NA	RS2_MOUSE_31231.3	HUTU_MOUSE_74590.29
AL1A1_MOUSE_54467.75	NA	URIC_MOUSE_35039.17	TKFC_MOUSE_59691.06
PPAL_MOUSE_48508.74	NA	TIMP2_MOUSE_24328.17	MAVS_MOUSE_53398.9
RS2_MOUSE_31231.3	NA	TLN1_MOUSE_269821.22	CGL_MOUSE_43567.18
URIC_MOUSE_35039.17	NA	MOES_MOUSE_67766.99	EST1D_MOUSE_61787.8
TLN1_MOUSE_269821.22	NA	RADI_MOUSE_68542.8	EST3B_MOUSE_63352.95
MOES_MOUSE_67766.99	NA	X3BHS3_MOUSE_42031.18	ACSF2_MOUSE_67950.56
RADI_MOUSE_68542.8	NA	PTMA_MOUSE_12254.09	MYH9_MOUSE_226372.07
X3BHS3_MOUSE_42031.18	NA	DHE3_MOUSE_61336.78	VIGLN_MOUSE_141742.9
CTNA1_MOUSE_100106.31	NA	PSMD7_MOUSE_36539.82	PSMD2_MOUSE_100202.61
PTMA_MOUSE_12254.09	NA	MARCS_MOUSE_29661.32	RPE_MOUSE_24944.74
DHE3_MOUSE_61336.78	NA	FKB1A_MOUSE_11922.63	HNRPU_MOUSE_87917.65
PSMD7_MOUSE_36539.82	NA	MAP4_MOUSE_117429.19.117429.19.2	MPCP_MOUSE_39632.31
SYSC_MOUSE_58388.71	NA	PDIA3_MOUSE_56678.36	RAB14_MOUSE_23896.94
MARCS_MOUSE_29661.32	NA	PSB8_MOUSE_30260.16	ISOC1_MOUSE_32032.54
FKB1A_MOUSE_11922.63	NA	CXB1_MOUSE_32003.5	ACSM1_MOUSE_64760.42
MAP4_MOUSE_117429.19.117429.19.2	NA	ACOHC_MOUSE_98125.59	ATPG_MOUSE_32885.9
PLAP_MOUSE_87221.14	NA	ADHX_MOUSE_39547.74	MGST1_MOUSE_17551.58
RL3_MOUSE_46109.92	NA	PURA1_MOUSE_50254.44	KDM4B_MOUSE_121603.63.121603.63.2
PDIA3_MOUSE_56678.36	NA	PGS2_MOUSE_39808.98	CR032_MOUSE_8035.62
PSB8_MOUSE_30260.16	NA	SEPT4_MOUSE_54935.92.54935.92.2.54935.92.4	LRRF2_MOUSE_47147.66.47147.66.2
CXB1_MOUSE_32003.5	NA	MUG1_MOUSE_165297.64	BHMT2_MOUSE_39871.62
ACOHC_MOUSE_98125.59	NA	MUG2_MOUSE_162382	CBS_MOUSE_61543.67
ADHX_MOUSE_39547.74	NA	MRP_MOUSE_20165.43	DCXR_MOUSE_25745.85
PGS1_MOUSE_41639.18	NA	GRN_MOUSE_63458.24	METK1_MOUSE_43508.61
PGS2_MOUSE_39808.98	NA	DPP4_MOUSE_87436.81	DAP1_MOUSE_11154.53
NP1L1_MOUSE_45345.11	NA	PABP1_MOUSE_70670.84	FTCD_MOUSE_58938.56
NCKP1_MOUSE_128783.91.128783.91.2	NA	FRIL1_MOUSE_20802.39	GLYAT_MOUSE_34098.25
SEPT4_MOUSE_54935.92.54935.92.2.54935.92.4	NA	HEXA_MOUSE_60613.1	BASP1_MOUSE_22086.6
MUG1_MOUSE_165297.64	NA	NEDD8_MOUSE_8972.41	ALDOB_MOUSE_39506.98
MUG2_MOUSE_162382	NA	FETUA_MOUSE_37325.62	ARLY_MOUSE_51739.18
MRP_MOUSE_20165.43	NA	OAT_MOUSE_48354.56	GRHPR_MOUSE_35328.88
GRN_MOUSE_63458.24	NA	VTNC_MOUSE_54849.01	UGPA_MOUSE_56979.32
DPP4_MOUSE_87436.81	NA	GSTA3_MOUSE_25360.51	RISC_MOUSE_50964.7
PABP1_MOUSE_70670.84	NA	FKBP4_MOUSE_51572.38	ETFD_MOUSE_68090.93
FRIL1_MOUSE_20802.39	NA	CTND1_MOUSE_104924.8	THIKA_MOUSE_43953.3
HEXA_MOUSE_60613.1	NA	DESM_MOUSE_53497.77	TRFE_MOUSE_76723.8
FETUA_MOUSE_37325.62	NA	AIMP1_MOUSE_33997.24	TMCO1_MOUSE_21174.96
OAT_MOUSE_48354.56	NA	ACBP_MOUSE_10000.43	C1TC_MOUSE_101199.56
VTNC_MOUSE_54849.01	NA	CEAM1_MOUSE_57015.85	LRC59_MOUSE_34877.37
GSTA3_MOUSE_25360.51	NA	CD68_MOUSE_34817.77.34817.77.2	K2C5_MOUSE_61766.67
NKTR_MOUSE_163449.03	NA	SCP2_MOUSE_59125.68	RT02_MOUSE_32313.14
FKBP4_MOUSE_51572.38	NA	SCP2_MOUSE_15236.64	TALDO_MOUSE_37386.94
CTND1_MOUSE_104924.8	NA	ANT3_MOUSE_52003.57	S14L2_MOUSE_46300.28
DESM_MOUSE_53497.77	NA	PRVA_MOUSE_11930.52	THTM_MOUSE_33097.27
AIMP1_MOUSE_33997.24	NA	RASK_MOUSE_21655.82	MSTN1_MOUSE_8941.1
S6A13_MOUSE_68285.15	NA	RASK_MOUSE_21482.53	ACON_MOUSE_85463.5
ACBP_MOUSE_10000.43	NA	SYWC_MOUSE_54357.89.54357.89.2	X3HIDH_MOUSE_35439.9
SCP2_MOUSE_59125.68	NA	CP2F2_MOUSE_55948.69	SARDH_MOUSE_101682.27
SCP2_MOUSE_15236.64	NA	APOC3_MOUSE_10982.36	ETFA_MOUSE_35009.44
ANT3_MOUSE_52003.57	NA	RANG_MOUSE_23596.41	RM01_MOUSE_37596.62
PRVA_MOUSE_11930.52	NA	MIF_MOUSE_12504.26	AAAD_MOUSE_45250.17
SYWC_MOUSE_54357.89.54357.89.2	NA	HYES_MOUSE_62515.26	RRBP1_MOUSE_172879.22
CP2F2_MOUSE_55948.69	NA	ASGR1_MOUSE_32591.49	COX6C_MOUSE_8468.99
APOC3_MOUSE_10982.36	NA	APOC1_MOUSE_9696.41	LGUL_MOUSE_20809.6
RANG_MOUSE_23596.41	NA	RAB3D_MOUSE_24416.37	NUDC2_MOUSE_17659.87
MIF_MOUSE_12504.26	NA	RAB5C_MOUSE_23412.5	NDUC2_MOUSE_14163.66
HYES_MOUSE_62515.26	NA	RAB6A_MOUSE_23589.77	DECR_MOUSE_36213.78
ASGR1_MOUSE_32591.49	NA	RAB21_MOUSE_24106.32	SDHB_MOUSE_31813.9
APOC1_MOUSE_9696.41	NA	RB22A_MOUSE_21801.91	SC61B_MOUSE_9958.45
RAB5C_MOUSE_23412.5	NA	RAB24_MOUSE_23144.17	X1433B_MOUSE_28086.42.28086.42.2
RAB18_MOUSE_23035.15	NA	RAB17_MOUSE_23639.77	UCRI_MOUSE_29367.63
ODPA_MOUSE_43231.63	NA	RAB18_MOUSE_23035.15	F136A_MOUSE_15674.14
HUTH_MOUSE_72257.87	NA	TSP1_MOUSE_129647.24	DDAH1_MOUSE_31380.97
FAAA_MOUSE_46175.77	NA	LY6D_MOUSE_13395.52	RT22_MOUSE_41192.11
FBRL_MOUSE_34306.78	NA	ODPA_MOUSE_43231.63	PAIRB_MOUSE_44714.11.44714.11.2.44714.11.3
CALX_MOUSE_67277.92	NA	HUTH_MOUSE_72257.87	SPCS2_MOUSE_24977.65
G6PC1_MOUSE_40472.74	NA	FAAA_MOUSE_46175.77	GLYM_MOUSE_55758.73.55758.73.2
PRDX1_MOUSE_22176.49	NA	CALX_MOUSE_67277.92	PTMS_MOUSE_11429.78
RL12_MOUSE_17804.56	NA	PRDX1_MOUSE_22176.49	GAL3A_MOUSE_28090.44
RL18_MOUSE_21644.55	NA	RL12_MOUSE_17804.56	ODO2_MOUSE_48994.52
SAR1A_MOUSE_22370.85	NA	SAR1A_MOUSE_22370.85	HYEP_MOUSE_52576.51
HEM6_MOUSE_49714.52	NA	HEM6_MOUSE_49714.52	HACD2_MOUSE_28402.4
NCPR_MOUSE_77043.95	NA	NCPR_MOUSE_77043.95	ATPD_MOUSE_17600.03
HMGCL_MOUSE_34238.85	NA	HMGCL_MOUSE_34238.85	MSRA_MOUSE_25988.37.25988.37.2
HSF1_MOUSE_57223.45.57223.45.2	NA	HSF1_MOUSE_57223.45.57223.45.2	RM02_MOUSE_33340.78
GRP75_MOUSE_73461.25	NA	GRP75_MOUSE_73461.25	IPYR_MOUSE_32667.07
MBL1_MOUSE_25396.02	NA	ZO1_MOUSE_194741.51	QCR7_MOUSE_13527.47
DYN2_MOUSE_98145.31	NA	CAP1_MOUSE_51564.82	F210B_MOUSE_20344.06
COIA1_MOUSE_182171.59.182171.59.1	NA	TKT_MOUSE_67630.47	CSAD_MOUSE_55144.51
ZO1_MOUSE_194741.51	NA	INMT_MOUSE_29459.79	AL7A1_MOUSE_58861.49
CAP1_MOUSE_51564.82	NA	RL28_MOUSE_15733.47	PGAM1_MOUSE_28831.98
TKT_MOUSE_67630.47	NA	ACSL1_MOUSE_77951.49	ECHP_MOUSE_78301.45
VP26A_MOUSE_38113.8.38113.8.2	NA	ECI1_MOUSE_32250.44	LONP2_MOUSE_94526.39
INMT_MOUSE_29459.79	NA	TCPQ_MOUSE_59555.48	M2GD_MOUSE_97254.83
RL28_MOUSE_15733.47	NA	H14_MOUSE_21977.31	OCTC_MOUSE_70264.41
ACSL1_MOUSE_77951.49	NA	PLIN2_MOUSE_46646.01	NB5R3_MOUSE_34127.66.34127.66.2
MBL2_MOUSE_25957.11	NA	ALDR_MOUSE_35732.23	NDUS3_MOUSE_30149.32
ECI1_MOUSE_32250.44	NA	MA1A1_MOUSE_73275.79	ETFB_MOUSE_27623.29
STAT1_MOUSE_87197.4	NA	FKBP2_MOUSE_15343.92	ATP5H_MOUSE_18749.45
EPS15_MOUSE_98471.03	NA	ACADM_MOUSE_46481.22	MET7B_MOUSE_28048.97
PURA_MOUSE_34883.73	NA	GPX3_MOUSE_25424.14	PYGL_MOUSE_97463.07
PXMP2_MOUSE_22265.65	NA	CDN1B_MOUSE_22193.42	DPP2_MOUSE_56253.53
TCPQ_MOUSE_59555.48	NA	VPS4B_MOUSE_49419.28	NIT2_MOUSE_30501.76
H14_MOUSE_21977.31	NA	PRS7_MOUSE_48647.87	RL38_MOUSE_8203.86
PLIN2_MOUSE_46646.01	NA	RB11B_MOUSE_24489.48	MBNL1_MOUSE_36975.64
ALDR_MOUSE_35732.23	NA	ADX_MOUSE_20122.87	HMGN5_MOUSE_45343.65
MA1A1_MOUSE_73275.79	NA	PURA2_MOUSE_50021.04	AL9A1_MOUSE_53514.72
FKBP2_MOUSE_15343.92	NA	YAP1_MOUSE_52383.32	REEP6_MOUSE_22203.9
ACADM_MOUSE_46481.22	NA	STT3A_MOUSE_80597.65	STA10_MOUSE_32951.45
RAGP1_MOUSE_63530.95	NA	QOR_MOUSE_35268.56	PSA6_MOUSE_27372.42
GPX3_MOUSE_25424.14	NA	ALDH2_MOUSE_56537.54	K1C17_MOUSE_48161.82
NSF_MOUSE_82613.44	NA	AL3A1_MOUSE_50480.84	F16P1_MOUSE_36912.46
VPS4B_MOUSE_49419.28	NA	AL3A2_MOUSE_53970.76	HACL1_MOUSE_63660.24
PRS7_MOUSE_48647.87	NA	CAZA2_MOUSE_32967.06	SO1A1_MOUSE_74396.36
RB11B_MOUSE_24489.48	NA	CAPZB_MOUSE_30628.73.33767.24	VKGC_MOUSE_87194.67
ADX_MOUSE_20122.87	NA	GSHR_MOUSE_53662.67.53662.67.2	NDRG2_MOUSE_40789.2.40789.2.2
YAP1_MOUSE_52383.32	NA	IBP2_MOUSE_32846.72	ACOT3_MOUSE_47489.5
STT3A_MOUSE_80597.65	NA	IBP3_MOUSE_31686.9	AFAD_MOUSE_206498.8.206498.8.2
QOR_MOUSE_35268.56	NA	IBP4_MOUSE_27806.87	ACOX1_MOUSE_74648.72
ALDH2_MOUSE_56537.54	NA	RL6_MOUSE_33509.63	ESTD_MOUSE_31319.58
AL3A1_MOUSE_50480.84	NA	RL29_MOUSE_17586.97	PSA1_MOUSE_29546.54
AL3A2_MOUSE_53970.76	NA	RL5_MOUSE_34400.63	KAD2_MOUSE_26468.7.26468.7.2
CAZA2_MOUSE_32967.06	NA	RL13_MOUSE_24305.48	KAD3_MOUSE_25426.31
CAPZB_MOUSE_30628.73.33767.24	NA	EIF1_MOUSE_12746.51	IF4H_MOUSE_27341.01
GSHR_MOUSE_53662.67.53662.67.2	NA	ANXA5_MOUSE_35752.44	KAD4_MOUSE_25061.7
MTX1_MOUSE_35623.89	NA	TBCA_MOUSE_12757.66	CATZ_MOUSE_33996.24
PFKAM_MOUSE_85268.65.85268.65.2.85268.65.3	NA	LMNA_MOUSE_74237.56	MAAI_MOUSE_24275.22
RL6_MOUSE_33509.63	NA	HS74L_MOUSE_94382.06	CLD3_MOUSE_23284.53.23284.53.2
RL29_MOUSE_17586.97	NA	CBR1_MOUSE_30641.19	LICH_MOUSE_45325.43
RL5_MOUSE_34400.63	NA	CX7A2_MOUSE_9290.88	K1C16_MOUSE_51606.37
RL13_MOUSE_24305.48	NA	T23O_MOUSE_47756.45	PSA7_MOUSE_27854.84
ANXA5_MOUSE_35752.44	NA	ADT1_MOUSE_32904.26	PSA5_MOUSE_26411.03
LMNA_MOUSE_74237.56		HPPD_MOUSE_45054.21
HS74L_MOUSE_94382.06		PSA2_MOUSE_25926.59
CBR1_MOUSE_30641.19		CATH_MOUSE_37170.32
CX7A2_MOUSE_9290.88		ODBA_MOUSE_50370.67
T23O_MOUSE_47756.45		DHI1_MOUSE_32363.98
ADT1_MOUSE_32904.26		SAHH_MOUSE_47688.15
EPB42_MOUSE_76755.72		FMO1_MOUSE_59914.52
HPPD_MOUSE_45054.21		ARSA_MOUSE_53748.15
PCY1A_MOUSE_41666.88		ARSB_MOUSE_59647.05
PSA2_MOUSE_25926.59		GLYC_MOUSE_52600.92
CATH_MOUSE_37170.32		K2C6A_MOUSE_59335.12
ODBA_MOUSE_50370.67		CSRP3_MOUSE_20894.81
DHB8_MOUSE_26588.34.26588.34.2		VATE1_MOUSE_26157.4
DHI1_MOUSE_32363.98		S10AB_MOUSE_11082.68
SAHH_MOUSE_47688.15		ACADV_MOUSE_70875.49
FMO1_MOUSE_59914.52		ICAL_MOUSE_84921.73.84921.73.2.84921.73.3.84921.73.6
ARSB_MOUSE_59647.05		RAB7A_MOUSE_23489.74
GLYC_MOUSE_52600.92		ACADL_MOUSE_47907.95
K2C6A_MOUSE_59335.12		AGAL_MOUSE_47642.65
CSRP3_MOUSE_20894.81		DHB4_MOUSE_79481.83
VATA_MOUSE_68326.07		GSHB_MOUSE_52246.56
ACADV_MOUSE_70875.49		HDGF_MOUSE_26268.67
PA2G4_MOUSE_43698.84		LUM_MOUSE_38264.97
ICAL_MOUSE_84921.73.84921.73.2.84921.73.3.84921.73.6		APOD_MOUSE_21529.76
RAB7A_MOUSE_23489.74		THTR_MOUSE_33465.91
ACADL_MOUSE_47907.95		PON1_MOUSE_39565.18
RL9_MOUSE_21881.42		KPYM_MOUSE_57844.89
DHB2_MOUSE_41835.81		NDUS6_MOUSE_13019.8
DHB4_MOUSE_79481.83		RIDA_MOUSE_14255.42
GSHB_MOUSE_52246.56		CPT2_MOUSE_73980.52
HDGF_MOUSE_26268.67		ST1A1_MOUSE_33974.49
VA0D1_MOUSE_40301.08		ST2A1_MOUSE_33213.34
ADT2_MOUSE_32931.28		E41LA_MOUSE_78533.09
LUM_MOUSE_38264.97		ODB2_MOUSE_53246.53
APOD_MOUSE_21529.76		KPYR_MOUSE_62308.66
THTR_MOUSE_33465.91		CCHL_MOUSE_30977.62
PON1_MOUSE_39565.18		MOT1_MOUSE_53267.2
UBP10_MOUSE_87022.05.87022.05.2		RAB2A_MOUSE_23547.52
KPYM_MOUSE_57844.89		CNBP_MOUSE_19591.81
NDUS6_MOUSE_13019.8		IDHP_MOUSE_50906.17
RIDA_MOUSE_14255.42		STMN1_MOUSE_17274.45
CPT2_MOUSE_73980.52		RD23A_MOUSE_39706.49
ST1A1_MOUSE_33974.49		RD23B_MOUSE_43512.63
ST2A1_MOUSE_33213.34		PRS6B_MOUSE_47408.33
RL10A_MOUSE_24916.41		GALC_MOUSE_77256.49
ODB2_MOUSE_53246.53		PUR8_MOUSE_54866.2
PGTB2_MOUSE_37803.35		DDX6_MOUSE_54191.58
KPYR_MOUSE_62308.66		HMCS2_MOUSE_56822.76
MOT1_MOUSE_53267.2		FABPI_MOUSE_15126.18
CNBP_MOUSE_19591.81		ABCD3_MOUSE_75474.64
IDHP_MOUSE_50906.17		RAB8A_MOUSE_23668.2
STOM_MOUSE_31375.27		ADK_MOUSE_40148.75
RD23A_MOUSE_39706.49		DSC2_MOUSE_99961.44
RD23B_MOUSE_43512.63		ARP19_MOUSE_12292.94.12292.94.2
FAF1_MOUSE_73863.03		ALR_MOUSE_22876.52
PRS6B_MOUSE_47408.33		ACYP2_MOUSE_11877.6
GALC_MOUSE_77256.49		AP4A_MOUSE_16989.42
PUR8_MOUSE_54866.2		ATP5E_MOUSE_5837.84
DDX6_MOUSE_54191.58		CDD_MOUSE_16131.43
HMCS2_MOUSE_56822.76		CX6B1_MOUSE_10071.45
S12A2_MOUSE_131033.5		COX17_MOUSE_6784.01
FABPI_MOUSE_15126.18		CYB5_MOUSE_15240.99
ABCD3_MOUSE_75474.64		UBP5_MOUSE_95833.27
RAB8A_MOUSE_23668.2		ATPB_MOUSE_56300.49
ADK_MOUSE_40148.75		S10A1_MOUSE_10504.76
DSC2_MOUSE_99961.44		CP2AC_MOUSE_56179.18
ATPK_MOUSE_10344.23		CP238_MOUSE_56229.28
ARP19_MOUSE_12292.94.12292.94.2		CP240_MOUSE_55763.49
ATP68_MOUSE_6697.97		ST14_MOUSE_94654.9
ATP5E_MOUSE_5837.84		PDCD5_MOUSE_14275.08
AT5G2_MOUSE.AT5G3_MOUSE.AT5G1_MOUSE_15476.14.14745.24.14199.73		ZNRD2_MOUSE_21335.99
CDD_MOUSE_16131.43		FUS_MOUSE_52673.14
CX6B1_MOUSE_10071.45		NPY_MOUSE_10873.52
COX17_MOUSE_6784.01		EF1D_MOUSE_31293.02
CYB5_MOUSE_15240.99		ACTN4_MOUSE_104977.08
UBP5_MOUSE_95833.27		IDI1_MOUSE_26289.06
ATPB_MOUSE_56300.49		ASM3B_MOUSE_51599.61
S10A1_MOUSE_10504.76		EF2_MOUSE_95314.03
CP2AC_MOUSE_56179.18		GGLO_MOUSE_50478.26
CP237_MOUSE_55606.35		TPM1_MOUSE_32708.64
CP238_MOUSE_56229.28		TPM2_MOUSE_32836.7
CP240_MOUSE_55763.49		B2L13_MOUSE_46719.38
PDCD5_MOUSE_14275.08		FERM1_MOUSE_76941.43
ZNRD2_MOUSE_21335.99		CING_MOUSE_136446.87
FUS_MOUSE_52673.14		IF5_MOUSE_48968.42
NICA_MOUSE_78491.99		MRTFB_MOUSE_117546.55
NPY_MOUSE_10873.52		ARPC4_MOUSE_19667.01
EF1D_MOUSE_31293.02		EIF3E_MOUSE_52220.81
ACTN4_MOUSE_104977.08		CDO1_MOUSE_23025.87
IDI1_MOUSE_26289.06		ACTB_MOUSE.ACTG_MOUSE_41736.73.41792.84
ACOT8_MOUSE_35827.09		CDC42_MOUSE_21258.6
EF2_MOUSE_95314.03		CDC42_MOUSE_21310.61
OPA1_MOUSE_111339.17.111339.17.2		ENSA_MOUSE_13334.96.13334.96.2
GGLO_MOUSE_50478.26		IF4A1_MOUSE_46153.93
TPM2_MOUSE_32836.7		DNJC5_MOUSE_22100.73
B2L13_MOUSE_46719.38		RAB5B_MOUSE_23706.8
IF5_MOUSE_48968.42		CHP1_MOUSE_22432.12
ARPC4_MOUSE_19667.01		RAB10_MOUSE_22540.93
RUVB1_MOUSE_50213.97		UB2D3_MOUSE_16687.16
EIF3E_MOUSE_52220.81		UBE2N_MOUSE_17137.82
CDO1_MOUSE_23025.87		FGF1_MOUSE_17417.62
PCBP1_MOUSE_37497.81		ARP2_MOUSE_44760.78
GBRL2_MOUSE_13666.83		ARF3_MOUSE.ARF1_MOUSE_20600.76.20696.76
NPL4_MOUSE_68017.17.68017.17.2		ARL1_MOUSE_20411.56
ACTB_MOUSE.ACTG_MOUSE_41736.73.41792.84		PHS_MOUSE_11985.57
CDC42_MOUSE_21258.6		S61A1_MOUSE_52264.73
ENSA_MOUSE_13334.96.13334.96.2		ARF4_MOUSE_20396.62
IF4A1_MOUSE_46153.93		GABT_MOUSE_56451.85
RS20_MOUSE_13372.71		GBG11_MOUSE_8480.77
RAB10_MOUSE_22540.93		SUMO2_MOUSE_10871.22
UBE2N_MOUSE_17137.82		UFM1_MOUSE_9117.58
ARP2_MOUSE_44760.78		HNRPK_MOUSE_48510.48
TM258_MOUSE_9078.87		X1433G_MOUSE_28302.59
ARF3_MOUSE.ARF1_MOUSE_20600.76.20696.76		RRAS2_MOUSE_23399.56
ABCE1_MOUSE_67314.33		TIM10_MOUSE_10332.95
RL26_MOUSE_17258.21		TIM13_MOUSE_10457.94
MGN_MOUSE.MGN2_MOUSE_17163.62.17091.55		TIM8B_MOUSE_9286.48
RL27_MOUSE_15797.72		PRS4_MOUSE_49184.51
PHS_MOUSE_11985.57		PRS8_MOUSE_45626
S61A1_MOUSE_52264.73		RS15A_MOUSE_14839.5
ARF4_MOUSE_20396.62		X1433E_MOUSE_29173.89
DAD1_MOUSE_12496.71		RS18_MOUSE_17718.67
GABT_MOUSE_56451.85		RS13_MOUSE_17222.3
COPZ1_MOUSE_20198.22		LSM6_MOUSE_9127.57
HNRPK_MOUSE_48510.48		SMD2_MOUSE_13526.87
X1433G_MOUSE_28302.59		ARF6_MOUSE_20082.15
RRAS2_MOUSE_23399.56		PRS10_MOUSE_44172.98
TIM10_MOUSE_10332.95		RB11A_MOUSE_24393.52
TIM13_MOUSE_10457.94		T22D1_MOUSE_109810.78.109810.78.2.109810.78.3
TIM8B_MOUSE_9286.48		DLRB1_MOUSE_10989.67
RS7_MOUSE_22126.85		PP2AB_MOUSE_35575.1
PP1A_MOUSE_37540.09		RHOB_MOUSE_22123.38
PRS4_MOUSE_49184.51		HPCL1_MOUSE_22338.23
PRS8_MOUSE_45626		RS6_MOUSE_28680.64
RS8_MOUSE_24205.18		MTPN_MOUSE_12860.77
RS15A_MOUSE_14839.5		H4_MOUSE_11367.34
X1433E_MOUSE_29173.89		RAB1A_MOUSE_22677.75
RS14_MOUSE_16272.7		RAN_MOUSE_24423.1
RS18_MOUSE_17718.67		RL23_MOUSE_14865.44
RS11_MOUSE_18430.72		RAP1A_MOUSE_20987.18
RS13_MOUSE_17222.3		RS25_MOUSE_13742.13
LSM3_MOUSE_11845.4		RS26_MOUSE_13015.42
SMD2_MOUSE_13526.87		ELOB_MOUSE_13169.86
PRS10_MOUSE_44172.98		RBX1_MOUSE_12273.95
T22D1_MOUSE_109810.78.109810.78.2.109810.78.3		GBB2_MOUSE_37331.03
DLRB1_MOUSE_10989.67		RL30_MOUSE_12784.05
RS4X_MOUSE_29597.72		CYC_MOUSE_11605.43
PP2AB_MOUSE_35575.1		RS3_MOUSE_26674.28
RL18A_MOUSE_20732.33		YBOX1_MOUSE_35729.95
RL23A_MOUSE_17695.06		PROF1_MOUSE_14957.21
RS6_MOUSE_28680.64		RS27A_MOUSE_17950.89
MTPN_MOUSE_12860.77		RAC1_MOUSE_21450.1
H4_MOUSE_11367.34		HSP7C_MOUSE_70871.06
VATB2_MOUSE_56550.8		CH60_MOUSE_60955.49
RAB1A_MOUSE_22677.75		X1433Z_MOUSE_27771.14
RAN_MOUSE_24423.1		DYL1_MOUSE_10365.88
RL23_MOUSE_14865.44		IF5A1_MOUSE_16832.25
RAP1A_MOUSE_20987.18		IPKA_MOUSE_7960.47
RS24_MOUSE_15423.19.15423.19.2.15423.19.3		CRIP1_MOUSE_8549.81
RS25_MOUSE_13742.13		SELW_MOUSE_9687.19
RS26_MOUSE_13015.42		RALA_MOUSE_23552.76
RS28_MOUSE_7841.02		RS12_MOUSE_14524.95
RS30_MOUSE_6647.85		RS10_MOUSE_18915.74
ELOB_MOUSE_13169.86		PP2AA_MOUSE_35608.22
GBB1_MOUSE_37376.96		PHB1_MOUSE_29820.1
RBX1_MOUSE_12273.95		ACTC_MOUSE_42018.97
GBB2_MOUSE_37331.03		UB2L3_MOUSE_17861.58
RL30_MOUSE_12784.05		RACK1_MOUSE_35076.72
CYC_MOUSE_11605.43		X1433T_MOUSE_27778.27.27778.27.2
RL31_MOUSE_14462.86		TBB4B_MOUSE_49831
RS3_MOUSE_26674.28		TBA1C_MOUSE_49909.35
RL32_MOUSE_15859.8		ASM3A_MOUSE_49857.89
RL8_MOUSE_28024.65		IMB1_MOUSE_97184.14
YBOX1_MOUSE_35729.95		PSB7_MOUSE_29891.42
PROF1_MOUSE_14957.21		SEPP1_MOUSE_42705.63
RS27A_MOUSE_17950.89		PEBP1_MOUSE_20830.44
RAC1_MOUSE_21450.1		ROCK1_MOUSE_158170.51
HSP7C_MOUSE_70871.06		HINT1_MOUSE_13776.89
TCTP_MOUSE_19462.16		RAD50_MOUSE_153487.59.153487.59.2
DNJA1_MOUSE_44868.18		EVL_MOUSE_44337.39.44337.39.2
CH60_MOUSE_60955.49		NHRF1_MOUSE_38600.13
IF4E_MOUSE_25053.2		X4EBP2_MOUSE_12898.36
MK01_MOUSE_41275.6		VASP_MOUSE_39666.58
X1433Z_MOUSE_27771.14		SIAE_MOUSE_60775.43.60775.43.2
HMGB1_MOUSE_24893.76		DHB5_MOUSE_37047.66
IF5A1_MOUSE_16832.25		DCUP_MOUSE_40691.83
RS17_MOUSE_15524.08		LYAG_MOUSE_106247.67
RS12_MOUSE_14524.95		TCPH_MOUSE_59652.16
RS10_MOUSE_18915.74		TCPB_MOUSE_57477.23
PP2AA_MOUSE_35608.22		TCPD_MOUSE_58066.36
PHB1_MOUSE_29820.1		TCPZ_MOUSE_58004.26
RL22_MOUSE_14758.93		TCPG_MOUSE_60629.97
ACTC_MOUSE_42018.97		BGH3_MOUSE_74597.04
UB2L3_MOUSE_17861.58		RENBP_MOUSE_49771.28.49771.28.2
RACK1_MOUSE_35076.72		ELOC_MOUSE_12473.16
X1433T_MOUSE_27778.27.27778.27.2		ARF5_MOUSE_20529.65
TBA4A_MOUSE_49924.4		ERH_MOUSE_12258.93
TBB4B_MOUSE_49831		RHOG_MOUSE_21308.5
TBA1C_MOUSE_49909.35		RL19_MOUSE_23465.96
X1433F_MOUSE_28211.73		SRSF3_MOUSE_19329.59.19329.59.2
ASM3A_MOUSE_49857.89		H32_MOUSE_15388.02
IMB1_MOUSE_97184.14		IC1_MOUSE_55584.52
PSB7_MOUSE_29891.42		MCM6_MOUSE_92867.07
EBP_MOUSE_26214.84		CSRP1_MOUSE_20583.39
F261_MOUSE_54849.45		KHK_MOUSE_32750.32
SEPP1_MOUSE_42705.63		RS3A_MOUSE_29884.85
PEBP1_MOUSE_20830.44		S10AD_MOUSE_11157.79
TIAR_MOUSE_43388.74		SPS2_MOUSE_47833.6
HINT1_MOUSE_13776.89		PSME1_MOUSE_28672.93
RAD50_MOUSE_153487.59.153487.59.2		PSME2_MOUSE_27057.27
NHRF1_MOUSE_38600.13		G3BP2_MOUSE_54088.06.54088.06.2
X4EBP2_MOUSE_12898.36		ANX11_MOUSE_54079.33
NACAM_MOUSE_220499.36		ANXA4_MOUSE_35915.74
IRF3_MOUSE_46852.16		ATP5J_MOUSE_12496.43
DHB5_MOUSE_37047.66		MLRS_MOUSE_18955.45
DCUP_MOUSE_40691.83		GSH1_MOUSE_72571.32
LYAG_MOUSE_106247.67		CXAR_MOUSE_39947.58
TCPH_MOUSE_59652.16		SHPS1_MOUSE_56413.91.56413.91.2
TCPB_MOUSE_57477.23		FUMH_MOUSE_50052.62
TCPD_MOUSE_58066.36		S100G_MOUSE_8970.14
TCPE_MOUSE_59624.07		PLPL9_MOUSE_89559.79.89559.79.2
TCPZ_MOUSE_58004.26		CATC_MOUSE_52376.38
TCPG_MOUSE_60629.97		LYPA1_MOUSE_24687.68
BGH3_MOUSE_74597.04		JUPI1_MOUSE_16080.57
RENBP_MOUSE_49771.28.49771.28.2		PEX7_MOUSE_35501.91
RL36A_MOUSE_12440.82		RBBP6_MOUSE_199587.41.199587.41.2
ARF5_MOUSE_20529.65		FMO5_MOUSE_60000.58
ERH_MOUSE_12258.93		DAB2_MOUSE_82311.81.82311.81.2
AP2M1_MOUSE_49654.67		GFRP_MOUSE_9584.11
RL19_MOUSE_23465.96		PSB4_MOUSE_29116.1
SERF2_MOUSE_6899.84		RLA2_MOUSE_11650.91
SRSF3_MOUSE_19329.59.19329.59.2		QCR6_MOUSE_10434.65
H32_MOUSE_15388.02		PRDX5_MOUSE_21897.46.21897.46.2
ISC2A_MOUSE_22417.28		XDH_MOUSE_146562.27
IC1_MOUSE_55584.52		APOA1_MOUSE_30615.5
CSRP1_MOUSE_20583.39		RET4_MOUSE_23206.07
KHK_MOUSE_32750.32		A1AT3_MOUSE_45823.28
RS3A_MOUSE_29884.85		A1AT4_MOUSE_45998.35
S10AD_MOUSE_11157.79		A1AT5_MOUSE_45891.38
SPS2_MOUSE_47833.6		RET1_MOUSE_15846.11
AT1B3_MOUSE_31775.67		HNRL2_MOUSE_84940.24
PSME1_MOUSE_28672.93		CO1A2_MOUSE_129556.76
PSME2_MOUSE_27057.27		HMDH_MOUSE_97039.67
G3BP2_MOUSE_54088.06.54088.06.2		EGFR_MOUSE_134853.31
ANX11_MOUSE_54079.33		APOH_MOUSE_38618.82
ANXA4_MOUSE_35915.74		SC23A_MOUSE_86161.77
AMPN_MOUSE_109651.18		RSU1_MOUSE_31550.27
ATP5J_MOUSE_12496.43		NDKB_MOUSE_17363.06
MLRS_MOUSE_18955.45		TERA_MOUSE_89321.8
EPAS1_MOUSE_96712.3		AQP1_MOUSE_28793.46
THIOM_MOUSE_18255.16		UBA1_MOUSE_117808.94
GSH1_MOUSE_72571.32		CTNB1_MOUSE_85470.54
SMRC1_MOUSE_122890.03.122890.03.2		NUCB1_MOUSE_53408.66
CPT1A_MOUSE_88251.49		ATPA_MOUSE_59752.59
THUM3_MOUSE_56431.12.56431.12.2.56431.12.3		TFF2_MOUSE_14172.26
CXAR_MOUSE_39947.58		SPA3M_MOUSE_47064.2
FUMH_MOUSE_50052.62		PFD6_MOUSE_14454.53
S100G_MOUSE_8970.14		KCRB_MOUSE_42713.26
CATC_MOUSE_52376.38		ASM_MOUSE_69927.02
LYPA1_MOUSE_24687.68		ATNG_MOUSE_7519.53
JUPI1_MOUSE_16080.57		APOC2_MOUSE_10741.31
RBBP6_MOUSE_199587.41.199587.41.2		CP2E1_MOUSE_56805.09
FMO5_MOUSE_60000.58		FABP5_MOUSE_15137.39
BMP1_MOUSE_111666.29		PYC_MOUSE_129684.57
DAB2_MOUSE_82311.81.82311.81.2		ATP5I_MOUSE_8235.6
PSB4_MOUSE_29116.1		CLUS_MOUSE_51655.6
RLA2_MOUSE_11650.91		ANXA7_MOUSE_49925.27
QCR6_MOUSE_10434.65		MPRI_MOUSE_273815.42
PRDX5_MOUSE_21897.46.21897.46.2		ACADS_MOUSE_44889.6
XDH_MOUSE_146562.27		AMBP_MOUSE_39029.21
APOA1_MOUSE_30615.5		LG3BP_MOUSE_64491.11
RET4_MOUSE_23206.07		PLK1_MOUSE_68300.77
A1AT3_MOUSE_45823.28		TFF1_MOUSE_9670.12
A1AT4_MOUSE_45998.35		PROS_MOUSE_74934.45
A1AT5_MOUSE_45891.38		FBLN1_MOUSE_78032.76
HNRL2_MOUSE_84940.24		PEPD_MOUSE_55028.75
CO1A2_MOUSE_129556.76		WFDC3_MOUSE_13717.74
HMDH_MOUSE_97039.67		MOCOS_MOUSE_95012.58
EGFR_MOUSE_134853.31		SYAM_MOUSE_106783.39
APOH_MOUSE_38618.82		PSD3_MOUSE_114721.99.114721.99.2.114721.99.4
SC23A_MOUSE_86161.77		HSDL2_MOUSE_54208.37
RSU1_MOUSE_31550.27		OSBP1_MOUSE_88796.58
NDKB_MOUSE_17363.06		HDDC2_MOUSE_22752.75
TERA_MOUSE_89321.8		RM10_MOUSE_29395.6
AQP1_MOUSE_28793.46		FAHD2_MOUSE_34690.36
UBA1_MOUSE_117808.94		CUL4A_MOUSE_87753.4
CTNB1_MOUSE_85470.54		PLBL2_MOUSE_66289.46
PLAK_MOUSE_81800.75		KHDC4_MOUSE_64562.97.64562.97.2.64562.97.3
ANK1_MOUSE_204227.17.204227.17.3.204227.17.4.204227.17.6		HP1B3_MOUSE_60866.6.60866.6.2
NFIA_MOUSE_58553.18		F107B_MOUSE_15571.69
CO6A2_MOUSE_110334.3		METK2_MOUSE_43688.73
NUCB1_MOUSE_53408.66		SMCA4_MOUSE_181427.12.181427.12.2
GALT_MOUSE_43232.17		ECHD2_MOUSE_31852.01.31852.01.2
ATPA_MOUSE_59752.59		SCRN3_MOUSE_47661.21
TFF2_MOUSE_14172.26		XYLB_MOUSE_59543.8
SPA3M_MOUSE_47064.2		K1C26_MOUSE_51117.66
PFD6_MOUSE_14454.53		K22E_MOUSE_70922.72
KCRB_MOUSE_42713.26		PSMD1_MOUSE_105730.13
ASM_MOUSE_69927.02		SOSSC_MOUSE_11410.81.11410.81.2
ATNG_MOUSE_7519.53		ARSG_MOUSE_57433.96
CO6A1_MOUSE_108489.44		FUBP2_MOUSE_76775.48
APOC2_MOUSE_10741.31		DDB1_MOUSE_126852.77
CP2E1_MOUSE_56805.09		SDHF1_MOUSE_13141.75
FABP5_MOUSE_15137.39		MOT10_MOUSE_55320.23
PYC_MOUSE_129684.57		OTUL_MOUSE_40320.07
ATP5I_MOUSE_8235.6		YIPF3_MOUSE_37998.32
CLUS_MOUSE_51655.6		AGT2_MOUSE_57114.99
ANXA7_MOUSE_49925.27		HDHD2_MOUSE_28730.18
ACADS_MOUSE_44889.6		MCRI1_MOUSE_11101.39
LG3BP_MOUSE_64491.11		RHG17_MOUSE_92202.13.92202.13.2
TFF1_MOUSE_9670.12		MCCB_MOUSE_61379.05
PROS_MOUSE_74934.45		SPG7_MOUSE_85996.19
PSA_MOUSE_103325.39		GPD1L_MOUSE_38225.5
PEPD_MOUSE_55028.75		COBL1_MOUSE_133403.78.129608.64
WFDC3_MOUSE_13717.74		COBL1_MOUSE_137381.56.137381.56.3
NSUN7_MOUSE_81968.06.81968.06.2.81968.06.3.81968.06.4		HDGR2_MOUSE_74290.67.74290.67.2.74290.67.3.74290.67.4
MEDAG_MOUSE_34364.39.34364.39.2		ACSM3_MOUSE_65623.14.65623.14.2
ACSS3_MOUSE_74517.97		SC31A_MOUSE_133569.22
HSDL2_MOUSE_54208.37		IQGA2_MOUSE_180527.89
OSBP1_MOUSE_88796.58		ZNT10_MOUSE_50910.64.50910.64.2
RM10_MOUSE_29395.6		SVIP_MOUSE_8363.59
CUL4A_MOUSE_87753.4		ST1D1_MOUSE_35083.32
PLBL2_MOUSE_66289.46		DFA20_MOUSE_10600.88
KHDC4_MOUSE_64562.97.64562.97.2.64562.97.3		SHAN3_MOUSE_185397.14.185397.14.10.185397.14.11.185397.14.12.185397.14.3.185397.14.7.185397.14.8.185397.14.9
STT3B_MOUSE_93245.74		TET2_MOUSE_212129.57
HP1B3_MOUSE_60866.6.60866.6.2		HERC2_MOUSE_527456.29.527456.29.2
F107B_MOUSE_15571.69		CDV3_MOUSE_29729.02
ML12B_MOUSE_19779.15		TMM65_MOUSE_24918.14
METK2_MOUSE_43688.73		CBPA2_MOUSE_47057.18
ECHD2_MOUSE_31852.01.31852.01.2		TR150_MOUSE_108178.2
XYLB_MOUSE_59543.8		GALNS_MOUSE_57673.47
K1C26_MOUSE_51117.66		GLSL_MOUSE_66365.92
K22E_MOUSE_70922.72		NDUF2_MOUSE_19627.84
UAP1L_MOUSE_56613.77		LIPR1_MOUSE_52695.74
PSMD1_MOUSE_105730.13		ZN652_MOUSE_69440.78
SOSSC_MOUSE_11410.81.11410.81.2		CA050_MOUSE_21862.7
FUBP2_MOUSE_76775.48		TM256_MOUSE_11655.5
DDB1_MOUSE_126852.77		GLYAL_MOUSE_34168.38
SDHF1_MOUSE_13141.75		MUP20_MOUSE_20929.92
SC24A_MOUSE_118782.46		VP13A_MOUSE_359400.73.359400.73.2
LMF1_MOUSE_65078.94		MTUS1_MOUSE_134379.32
ESYT1_MOUSE_121553.62		MOCS1_MOUSE_69858.94
MOT10_MOUSE_55320.23		PSME4_MOUSE_211196.85
TM109_MOUSE_26306.14		CLU_MOUSE_148068.47
OTUL_MOUSE_40320.07		ACACA_MOUSE_265256.59.265256.59.2
YIPF3_MOUSE_37998.32		MYH1_MOUSE_223342.33
AGT2_MOUSE_57114.99		NKAPL_MOUSE_44894.47
EI3JA_MOUSE.EI3JB_MOUSE_29343.64.29485.8		DJC11_MOUSE_63233.03
RHG17_MOUSE_92202.13.92202.13.2		ACBD5_MOUSE_52369.78.52468.91
NDUB6_MOUSE_15515.06		A1CF_MOUSE_65681.94
RMD3_MOUSE_52028.85		KIF1B_MOUSE_204080.84.204080.84.2
MCCB_MOUSE_61379.05		A1AG1_MOUSE_23895.27
SPG7_MOUSE_85996.19		XL3A_MOUSE.XL3C_MOUSE.XL3B_MOUSE_26074.57.26178.77.26146.77
GPD1L_MOUSE_38225.5		ODO1_MOUSE_116448.96
COG7_MOUSE_86072.66		MYL6_MOUSE_16961.12
COBL1_MOUSE_137381.56.137381.56.3		FLOT2_MOUSE_47038.04.47038.04.2.47038.04.3
ACSM3_MOUSE_65623.14.65623.14.2		SAP3_MOUSE_20824.22
QORL2_MOUSE_37808.78		HNRPD_MOUSE_32754.47
PRRC1_MOUSE_46297.64		PSB6_MOUSE_25378.74
SC31A_MOUSE_133569.22		KHDR1_MOUSE_48370.58
IQGA2_MOUSE_180527.89		SPB6_MOUSE_42598.9
ACSF3_MOUSE_65076.69		STIP1_MOUSE_62582.1
MITOK_MOUSE_45132.49.45132.49.2		CAPR1_MOUSE_78168.9
K22O_MOUSE_62844.63		PTER_MOUSE_39218.13
ST1D1_MOUSE_35083.32		REEP5_MOUSE_21050.65
SHAN3_MOUSE_185397.14.185397.14.10.185397.14.11.185397.14.12.185397.14.3.185397.14.7.185397.14.8.185397.14.9		X4EBP1_MOUSE_12324.75
TET2_MOUSE_212129.57		VDAC2_MOUSE_31732.84
S27A5_MOUSE_76202.88		VDAC3_MOUSE_30752.72
CDV3_MOUSE_29729.02		VDAC1_MOUSE_32351.48.32351.48.2
DDX17_MOUSE_72399.49		COQ8A_MOUSE_71742.98
DPTOR_MOUSE_46119.55.46119.55.3		DMBT1_MOUSE_226815.35.226815.35.3.226815.35.4
GALNS_MOUSE_57673.47		LAMA5_MOUSE_404053.66
GLSL_MOUSE_66365.92		SCRB1_MOUSE_56753.96
A16A1_MOUSE_84755.75		GBGT2_MOUSE_7802
NDUF2_MOUSE_19627.84		LAP2B_MOUSE_50372.74
LIPR1_MOUSE_52695.74		HARS1_MOUSE_57432.33
CA050_MOUSE_21862.7		CFAI_MOUSE_67260.53
TM256_MOUSE_11655.5		CERU_MOUSE_121151.34
GLYAL_MOUSE_34168.38		PTN18_MOUSE_50201.88
MUP20_MOUSE_20929.92		PRDX2_MOUSE_21778.66
RHG01_MOUSE_50410.68		ARGI1_MOUSE_34807.86
VP13A_MOUSE_359400.73.359400.73.2		PA1B2_MOUSE_25581.32
CNRP1_MOUSE_18612.36		SAP_MOUSE_61422.12
MOCS1_MOUSE_69858.94		ARHG1_MOUSE_102804.5
PSME4_MOUSE_211196.85		PLSL_MOUSE_70149.28
SCO1_MOUSE_31617.4		A2AP_MOUSE_54971.92
CLU_MOUSE_148068.47		IGBP1_MOUSE_38970.91
ACACA_MOUSE_265256.59.265256.59.2		HSP74_MOUSE_94132.63
MYH1_MOUSE_223342.33		BAP31_MOUSE_27956.55
DJC11_MOUSE_63233.03		RASH_MOUSE_21298.13
ACBD5_MOUSE_52369.78.52468.91		HCDH_MOUSE_34463.86
COPD_MOUSE_57229.4		ECM1_MOUSE_62832.17
A1CF_MOUSE_65681.94		TRI25_MOUSE_71726.33
ODO1_MOUSE_116448.96		IBP7_MOUSE_28969.36
SRC8_MOUSE_61249.77		GDIR2_MOUSE_22850.88
MYL6_MOUSE_16961.12		HPT_MOUSE_38752.29
GRB2_MOUSE_25238.41		HS105_MOUSE_96407.39
FLOT2_MOUSE_47038.04.47038.04.2.47038.04.3		K1C14_MOUSE_52866.97
SAP3_MOUSE_20824.22		LASP1_MOUSE_29994.39
PPP5_MOUSE_56876.64		PZP_MOUSE_165852.62
PSB6_MOUSE_25378.74		CMC4_MOUSE_7743.01
GCDH_MOUSE_48605.82		NPM_MOUSE_32560.07
IRGM1_MOUSE_46551.79.46551.79.2		PCBP2_MOUSE_38221.67
SPB6_MOUSE_42598.9		SNRPA_MOUSE_31835.32
STIP1_MOUSE_62582.1		RU1C_MOUSE_17363.63
CAPR1_MOUSE_78168.9		SPTB2_MOUSE_274223.06
PTER_MOUSE_39218.13		SSXT_MOUSE_45864.18
X4EBP1_MOUSE_12324.75		TGON1_MOUSE_37848.28
VDAC2_MOUSE_31732.84		NDUA4_MOUSE_9326.79
VDAC3_MOUSE_30752.72		CYTB_MOUSE_11045.59
VDAC1_MOUSE_32351.48.32351.48.2		FKBP3_MOUSE_25147.79
COQ8A_MOUSE_71742.98		IF4G2_MOUSE_102105.53.102105.53.2
RBBP7_MOUSE_47790.05		UD19_MOUSE_60008
CP7B1_MOUSE_58470.26		VAT1_MOUSE_43096.61
DMBT1_MOUSE_226815.35.226815.35.3.226815.35.4		ITA3_MOUSE_116745.12.116745.12.2.116745.12.3
SCRB1_MOUSE_56753.96		MINT_MOUSE_398754.06.398754.06.2.398754.06.3
GBGT2_MOUSE_7802		ZYX_MOUSE_60545.89
LAP2B_MOUSE_50372.74		CANB1_MOUSE_19299.9.19299.9.2
HARS1_MOUSE_57432.33		SBP2_MOUSE_52610
PPM1G_MOUSE_58728.09		EST3A_MOUSE_63317.72.63317.72.2
CDC37_MOUSE_44593.41		UD11_MOUSE_60047.34
ABCB7_MOUSE_82580.91		CAVN2_MOUSE_46763.86
MARE1_MOUSE_30016.21		SPRE_MOUSE_27883.03
PRDX2_MOUSE_21778.66		EST1E_MOUSE_61581.71
ARGI1_MOUSE_34807.86		ASPG_MOUSE_37022
SAP_MOUSE_61422.12		SF01_MOUSE_70402.99.70402.99.2.70402.99.3
PLSL_MOUSE_70149.28		CD34_MOUSE_40982.62.40982.62.2
A2AP_MOUSE_54971.92		ISG15_MOUSE_17897.64
IGBP1_MOUSE_38970.91		RGN_MOUSE_33406.84
HSP74_MOUSE_94132.63		CH10_MOUSE_10962.7
BAP31_MOUSE_27956.55		DHSO_MOUSE_38249.42
CMAH_MOUSE_66935.65		CP2CT_MOUSE_55715.83
HCDH_MOUSE_34463.86		CP3AB_MOUSE_57854.54
CD166_MOUSE_65092.11		CP3AD_MOUSE_57492.19
ECM1_MOUSE_62832.17		TOP2B_MOUSE_181908.85
IBP7_MOUSE_28969.36		H2A2B_MOUSE_14013.34
GPAT1_MOUSE_93704.57		NQO1_MOUSE_30959.67
GDIB_MOUSE_50537.12		CGT_MOUSE_61249.24
HPT_MOUSE_38752.29		VINC_MOUSE_116717.36
DDX5_MOUSE_69290.24		PUR2_MOUSE_107503.49
X3BHS5_MOUSE_41892.23		WAPL_MOUSE_134069.56
HS105_MOUSE_96407.39		CLH1_MOUSE_191556.59
ITIH2_MOUSE_105927.9		SAHH3_MOUSE_66899.36
ITIH3_MOUSE_99357.77		LAR4B_MOUSE_81627.33.81627.33.2
CD47_MOUSE_33097.5		F120A_MOUSE_121645.73
KINH_MOUSE_109551.47		SMCA2_MOUSE_180253.1
K1C14_MOUSE_52866.97		ENPP3_MOUSE_98662.4
LASP1_MOUSE_29994.39		K2C1B_MOUSE_61358.76
PZP_MOUSE_165852.62		TPM4_MOUSE_28467.72
NPM_MOUSE_32560.07		CLCB_MOUSE_23174.33
PCBP2_MOUSE_38221.67		NIPBL_MOUSE_315450.26.315450.26.2
PON3_MOUSE_39351.18		PEPL1_MOUSE_55940.03
SRSF2_MOUSE_25476.35		SPKAP_MOUSE_185094.62.185094.62.2.185094.62.3.185094.62.4
DDX3X_MOUSE_73101.39		K2C73_MOUSE_58911.42
SSRD_MOUSE_18936.55		SZRD1_MOUSE_16998.04.16998.04.2
RU1C_MOUSE_17363.63		DNJC8_MOUSE_29812.57
SPTB2_MOUSE_274223.06		IF4G1_MOUSE_176076.84
SSXT_MOUSE_45864.18		SORCN_MOUSE_21627.26.21627.26.2
RU17_MOUSE_51992.05		DMKN_MOUSE_49356.45.51057.19
DBNL_MOUSE_48699.57		UBAD1_MOUSE_18910.11
NDUA4_MOUSE_9326.79		U520_MOUSE_244546.59
CYTB_MOUSE_11045.59		UGGG1_MOUSE_176433.62
FKBP3_MOUSE_25147.79		GGA2_MOUSE_66049.11
IF4G2_MOUSE_102105.53.102105.53.2		PCNP_MOUSE_18962.94
UD19_MOUSE_60008		FKB15_MOUSE_132960.83
VAT1_MOUSE_43096.61		OXSR1_MOUSE_58213.51
ZYX_MOUSE_60545.89		ARHGI_MOUSE_155981.52
SBP2_MOUSE_52610		BCR_MOUSE_143071.69
EST3A_MOUSE_63317.72.63317.72.2		TXLNA_MOUSE_62368.74
UD11_MOUSE_60047.34		LPPRC_MOUSE_156614.74
CAVN2_MOUSE_46763.86		MYLK_MOUSE_212925.42
SPRE_MOUSE_27883.03		WIPF2_MOUSE_46297.48
BTF3_MOUSE_22030.8.22030.8.2		SMCA1_MOUSE_121714.76.121714.76.2
EST1E_MOUSE_61581.71		ARAID_MOUSE_23857.51
SF01_MOUSE_70402.99.70402.99.2.70402.99.3		JUPI2_MOUSE_20020.11
RGN_MOUSE_33406.84		WASC2_MOUSE_145310.84
CH10_MOUSE_10962.7		DMXL1_MOUSE_336008.49
UD16_MOUSE_60438.57		CK2N1_MOUSE.CK2N2_MOUSE_8512.59.8627.74
DHSO_MOUSE_38249.42		MYH14_MOUSE_228585.73
CP2CT_MOUSE_55715.83		IF172_MOUSE_197548.47
CP3AB_MOUSE_57854.54		PC4L1_MOUSE_7502.34
CP3AD_MOUSE_57492.19		CP254_MOUSE_55857.81
GSTT1_MOUSE_27374.22		ZC3H4_MOUSE_140967.37.140967.37.2
TPP2_MOUSE_139878.81.139878.81.2		CAND1_MOUSE_136331.62
GLPK_MOUSE_61227.44.61227.44.1.61227.44.2		LARP1_MOUSE_121124.67
KGUA_MOUSE_21917.92		RS9_MOUSE_22591.43
GPDM_MOUSE_80953.74		RL10_MOUSE_24603.89
H2A2B_MOUSE_14013.34		TYB10_MOUSE_5025.67
SPEE_MOUSE_33994.91		MINY1_MOUSE_51226.51226.2
VINC_MOUSE_116717.36		X2AAA_MOUSE_65322.61
RETST_MOUSE_67334.48		ATPMK_MOUSE_6381.52
CLH1_MOUSE_191556.59		MIC27_MOUSE_29260.71
SAHH3_MOUSE_66899.36		S39A4_MOUSE_71063.29.71063.29.2
SYMC_MOUSE_101430.59		MSRB2_MOUSE_19156.95
RADIL_MOUSE_120354.54.120354.54.2.120354.54.4.120354.54.5		X3HAO_MOUSE_32804.29
PDS5A_MOUSE_150327.49		SND1_MOUSE_102088.17
SBP2L_MOUSE_119640.83		PICAL_MOUSE_70981.8
LAR4B_MOUSE_81627.33.81627.33.2		TBB2A_MOUSE_49906.97
F120A_MOUSE_121645.73		PCP_MOUSE_55027.05
AT11B_MOUSE_133536.14		HUWE1_MOUSE_482634.61.482634.61.3
K1C42_MOUSE_50133.07		LDHD_MOUSE_51847.87
K2C1B_MOUSE_61358.76		MIC10_MOUSE_8566.95
TPM4_MOUSE_28467.72		CBPA1_MOUSE_47384.72
CLCB_MOUSE_23174.33		LNP_MOUSE_47499.9
PEPL1_MOUSE_55940.03		ATX2L_MOUSE_113043.27
SPKAP_MOUSE_185094.62.185094.62.2.185094.62.3.185094.62.4		PRC2A_MOUSE_229202.66
SR140_MOUSE_118260.73.118260.73.2		PP6R1_MOUSE_94527.23
SZRD1_MOUSE_16998.04.16998.04.2		PGM2_MOUSE_68747.74
IF4G1_MOUSE_176076.84		GBG5_MOUSE_7318.47
SORCN_MOUSE_21627.26.21627.26.2		HEPC2_MOUSE_9410.04
ODBB_MOUSE_42880.34		PLXA4_MOUSE_212560.02
UBAD1_MOUSE_18910.11		SEPT9_MOUSE_65574.89
UGGG1_MOUSE_176433.62		PGRC2_MOUSE_23334.13
GGA2_MOUSE_66049.11		CARME_MOUSE_46338.72
XPO1_MOUSE_123092.64		SRA1_MOUSE_24324.58
SPCS_MOUSE_55325.95		EPN1_MOUSE_60212.09.60212.09.2
PCNP_MOUSE_18962.94		THNS2_MOUSE_54188.04
OXSR1_MOUSE_58213.51		UBP2L_MOUSE_117334.68
ARHGI_MOUSE_155981.52		T106B_MOUSE_31172.35
ATLA2_MOUSE_66224.13		FLNB_MOUSE_277824.65
BCR_MOUSE_143071.69		RIC8B_MOUSE_58682.51.58682.51.1
LPPRC_MOUSE_156614.74		ACD11_MOUSE_87366.38
SMRC2_MOUSE_132604.06.132604.06.2		NUCKS_MOUSE_26313.32
MINY2_MOUSE_65636.64		GLRX5_MOUSE_16292.49
SRSF1_MOUSE_27744.57		TENA_MOUSE_231807.04.231807.04.2.231807.04.3.231807.04.4.231807.04.5
MYLK_MOUSE_212925.42		RAP2A_MOUSE_20642.48
JUPI2_MOUSE_20020.11		XYLT1_MOUSE_107298.12
SEC20_MOUSE_26175.26		GNS_MOUSE_61174.89
MYH14_MOUSE_228585.73		EFTU_MOUSE_49508.34
CP254_MOUSE_55857.81		CPPED_MOUSE_35247.69
CNOT1_MOUSE_266807.71.266807.71.2.266807.71.4		LPP_MOUSE_65890.7
CAND1_MOUSE_136331.62		PEF1_MOUSE_29227.72
LARP1_MOUSE_121124.67		ROA3_MOUSE_39651.99
RS9_MOUSE_22591.43		PLD4_MOUSE_56153.88.56153.88.2
RS27_MOUSE_9461.12		PSD11_MOUSE_47436.75
RL10_MOUSE_24603.89		ZN365_MOUSE_46860.49
RL35_MOUSE_14552.54		ACSM5_MOUSE_64328.47
IF2A_MOUSE_36108.15		PTGR3_MOUSE_40528.85
RS27L_MOUSE_9477.16		COA6_MOUSE_9298.38
TYB10_MOUSE_5025.67		IF4B_MOUSE_68839.98
ERG24_MOUSE_46521.03		SAM50_MOUSE_51863.96
KAT3_MOUSE_51126.2.51126.2.2		PEX26_MOUSE_34016.49.34016.49.2
MINY1_MOUSE_51226.51226.2		ST2A8_MOUSE_33295.27
X2AAA_MOUSE_65322.61		SYAC_MOUSE_106908.54
GLPC_MOUSE_10328.94		E41L5_MOUSE_57633.37
ATPMK_MOUSE_6381.52		BOLA2_MOUSE_10214.58
MIC27_MOUSE_29260.71		F210A_MOUSE_31599.58
X3HAO_MOUSE_32804.29		K2C75_MOUSE_59740.51
S22AI_MOUSE_43012.63		AL8A1_MOUSE_53663.88
SND1_MOUSE_102088.17		GOPC_MOUSE_50662.12.50662.12.2
VMA21_MOUSE_11365.18.11365.18.2		GLUCM_MOUSE_66365.71
MTCH1_MOUSE_41565.33.41565.33.2		MISSL_MOUSE_23884.89
MTCH2_MOUSE_33499.11		ECHM_MOUSE_31474.36
NP1L3_MOUSE_61376.5		PTBP3_MOUSE_56701.1.56701.1.2
PICAL_MOUSE_70981.8		NRDC_MOUSE_132891.28
ASAP2_MOUSE_106804.84		TXLNG_MOUSE_60308.51
FCSK_MOUSE_119267.32		GANAB_MOUSE_109404.01
NDUAC_MOUSE_17086.41		TGO1_MOUSE_213675
HNRPQ_MOUSE_69632.64.69632.64.2		CSTF2_MOUSE_61341.17
TBB2A_MOUSE_49906.97		CHDH_MOUSE_66414.51
WDR91_MOUSE_83420.65		SGTA_MOUSE_34322.38.34322.38.2
ABCG2_MOUSE_72977.81		NDUV3_MOUSE_11813.49
HUWE1_MOUSE_482634.61.482634.61.3		EST2E_MOUSE_62317.7
SUCHY_MOUSE_47690.22		RT27_MOUSE_47778.5
LDHD_MOUSE_51847.87		ODPX_MOUSE_53999.02
ACTN1_MOUSE_103068.49		EEA1_MOUSE_160914.59
MBB1A_MOUSE_152036.98		SMOC1_MOUSE_51076.07.51076.07.2
CBPA1_MOUSE_47384.72		CATO_MOUSE_34723.43
LNP_MOUSE_47499.9		SRP68_MOUSE_70574.21
ATX2L_MOUSE_113043.27		ODP2_MOUSE_67941.69
OTUB1_MOUSE_31270.03		IF1AX_MOUSE_16460.4
DSG1B_MOUSE_114454.05		TF3C4_MOUSE_91612.96.91612.96.2
PP6R1_MOUSE_94527.23		ECHA_MOUSE_82669.84
PGM2_MOUSE_68747.74		SFR1_MOUSE_35182.75.35182.75.2.35182.75.3
MRCKB_MOUSE_194752.63		MAP11_MOUSE_43221.2
GBG5_MOUSE_7318.47		PGGHG_MOUSE_76488.18.76488.18.3
FRAS1_MOUSE_442368.89		RL24_MOUSE_17778.95
HEPC2_MOUSE_9410.04		UBAD2_MOUSE_17670.84
EPG5_MOUSE_290801.38		MD12L_MOUSE_241425.92.241425.92.2.241425.92.3.241425.92.4
RPAP1_MOUSE_155269.98		SCFD1_MOUSE_72322.88
FADS6_MOUSE_38830.72		COA4_MOUSE_10135.18
PLXA4_MOUSE_212560.02		BWNIN_MOUSE_7539.82
SEPT9_MOUSE_65574.89		SDHF4_MOUSE_11888.57
NAA15_MOUSE_100961.06		WFD21_MOUSE_6791.96
MOGS_MOUSE_91831.42		FLNA_MOUSE_281221.55
PGRC2_MOUSE_23334.13		KAT1_MOUSE_47563.53
FA98B_MOUSE_45349.12		PWP2_MOUSE_102909.67
SRA1_MOUSE_24324.58		RAP2C_MOUSE_20744.76
EPN1_MOUSE_60212.09.60212.09.2		MSRB3_MOUSE_26832.26
GSTM7_MOUSE_25709.61		GEPH_MOUSE_83282.36
THNS2_MOUSE_54188.04		VATH_MOUSE_55854.98
LYRIC_MOUSE_63845.99		DHPR_MOUSE_25570.25
DDRGK_MOUSE_35977.3		AOFB_MOUSE_58557.77
UBP2L_MOUSE_117334.68		SSDH_MOUSE_55968.21
FLNB_MOUSE_277824.65		TTPA_MOUSE_32014.03
ACD11_MOUSE_87366.38		UD2A3_MOUSE_61119.45
BDH_MOUSE_38298.99		GRIN3_MOUSE_80484.54
GLRX5_MOUSE_16292.49		THIM_MOUSE_41829.86
SAFB2_MOUSE_111838.33		PCAT2_MOUSE_60253.72.60253.72.2
TENA_MOUSE_231807.04.231807.04.2.231807.04.3.231807.04.4.231807.04.5		TOIP2_MOUSE_54495.59
EFTU_MOUSE_49508.34		ELMO3_MOUSE_81758.42
CPPED_MOUSE_35247.69		RINT1_MOUSE_90093.78.90093.78.2
LPP_MOUSE_65890.7		COAC_MOUSE_22344.13
PEF1_MOUSE_29227.72		TRI47_MOUSE_69912.34.69912.34.2
TNPO1_MOUSE_102357.04.102357.04.2		ASGL1_MOUSE_33949.93
ROA3_MOUSE_37086.1		P20D1_MOUSE_55663.05
PSD11_MOUSE_47436.75		VP9D1_MOUSE_71283.88.71283.88.2
ACSM5_MOUSE_64328.47		CPSM_MOUSE_164618
OXA1L_MOUSE_48219.58		NELFB_MOUSE_70339.32
PTGR3_MOUSE_40528.85		HTR5B_MOUSE_224319.47
IF4B_MOUSE_68839.98		NAKD2_MOUSE_43308.77.48331.52
ACNT2_MOUSE_46595.09.46595.09.2		SDHF2_MOUSE_19431.27
SAM50_MOUSE_51863.96		STBD1_MOUSE_36127.07
PEX26_MOUSE_34016.49.34016.49.2		APOA5_MOUSE_41262.2
ST2A8_MOUSE_33295.27		MIC60_MOUSE_78727.45
SYAC_MOUSE_106908.54		MIC60_MOUSE_83900.07.83900.07.5
ALAT2_MOUSE_57943.73		THIC_MOUSE_41297.72
F210A_MOUSE_31599.58		PNCB_MOUSE_58265.33
K2C75_MOUSE_59740.51		VWA8_MOUSE_213421.26
AL8A1_MOUSE_53663.88		VPS53_MOUSE_94423.19
CNO10_MOUSE_81818.14.81818.14.2		NHLC3_MOUSE_38195.49
CMC1_MOUSE_74569.61		UFL1_MOUSE_89520.17
SPS1_MOUSE_42906.57		PIEZ2_MOUSE_325627.99.325627.99.2
GLUCM_MOUSE_66365.71		VCIP1_MOUSE_134502.87
MISSL_MOUSE_23884.89		BOLA3_MOUSE_12228.25
ECHM_MOUSE_31474.36		FM25C_MOUSE_9235.39
PTBP3_MOUSE_56701.1.56701.1.2		RIFK_MOUSE_17436.93
PSMF1_MOUSE_29664.4		RAB43_MOUSE_23263.24
GANAB_MOUSE_109404.01		ARK72_MOUSE_40612.12
MAL2_MOUSE_19094.45		SYEP_MOUSE_170079.13
TGO1_MOUSE_213675		TCRG1_MOUSE_123787.94.123787.94.2
FBXW8_MOUSE_67955.68.67955.68.4		LONM_MOUSE_105842.66
SYIM_MOUSE_112804.23		PYM1_MOUSE_22689.61.22689.61.2
CSTF2_MOUSE_61341.17		PGP_MOUSE_34540.68
COX15_MOUSE_45852.86.45852.86.2		AL4A1_MOUSE_61840.56
CHDH_MOUSE_66414.51		DI3L2_MOUSE_97774.66
SGTA_MOUSE_34322.38.34322.38.2		PYGB_MOUSE_96729.94
EIF2A_MOUSE_64403.3		CP2DQ_MOUSE_56975.89
PSMD5_MOUSE_55972.11		MBRL_MOUSE_63560.81.63560.81.2
RT35_MOUSE_35975.24		VWF_MOUSE_309268.53
NDUV3_MOUSE_11813.49		ZN467_MOUSE_65632.84
EST2E_MOUSE_62317.7		I17RD_MOUSE_82348.16.82348.16.2
AHSA1_MOUSE_38117.12		ACAD9_MOUSE_68722.11
IPO5_MOUSE_123591		AFG32_MOUSE_89518.75
BAIP2_MOUSE_59236.87.59236.87.2.59236.87.3.59236.87.4		EIF3B_MOUSE_91370.21
ODPX_MOUSE_53999.02		ACSL5_MOUSE_76206.38
SRP68_MOUSE_70574.21		TXTP_MOUSE_33931.49
ODP2_MOUSE_67941.69		SPF45_MOUSE_45303.85
SYLC_MOUSE_134192.33		TMA7_MOUSE_7066.29
IF1AX_MOUSE_16460.4		SCAM1_MOUSE_38028.58
SYQ_MOUSE_87676.56		SO4A1_MOUSE_77668.56.77668.56.2
ECHA_MOUSE_82669.84		COX19_MOUSE_10820.51
COQ3_MOUSE_40956.56		GMDS_MOUSE_41984.8
CLC4G_MOUSE_33326.74		FIBB_MOUSE_54752.7
PGGHG_MOUSE_76488.18.76488.18.3		TAF10_MOUSE_21840.58
RL24_MOUSE_17778.95		CNOT3_MOUSE_81945.77
UBAD2_MOUSE_17670.84		TACO1_MOUSE_32314.11
SCFD1_MOUSE_72322.88		GALM_MOUSE_37798.61
COA4_MOUSE_10135.18		PDXK_MOUSE_35015.18
CPNE3_MOUSE_59584.95		COXM2_MOUSE_9418.69
BWNIN_MOUSE_7539.82		OBP2A_MOUSE_19996.07
SDHF4_MOUSE_11888.57		DNM1L_MOUSE_78010.89
WFD21_MOUSE_6791.96		PLPL8_MOUSE_87381.23
SRRM2_MOUSE_294840.33		WDR11_MOUSE_135936.95
FLNA_MOUSE_281221.55		COQ9_MOUSE_35082.57
GMPPB_MOUSE_39916.5		SDHA_MOUSE_72585.4
SEC62_MOUSE_45580.58		CHCH7_MOUSE_10101.52
SYIC_MOUSE_144270.83		BROX_MOUSE_46201.79
MZT1_MOUSE_8132.29		SHOT1_MOUSE_71342.52
GEPH_MOUSE_83282.36		NMRL1_MOUSE_34376.15
TIDC1_MOUSE_31791.07		ALKB6_MOUSE_26775.84
LDAH_MOUSE_37373.95		TF2H5_MOUSE_8037.39
VATH_MOUSE_55854.98		I5P2_MOUSE_112761.72.112761.72.3
DHPR_MOUSE_25570.25		CBR3_MOUSE_30953.38
AOFB_MOUSE_58557.77		FRRS1_MOUSE_66047.34
SSDH_MOUSE_55968.21		NDUS8_MOUSE_24038.32
TTPA_MOUSE_32014.03		PLCB_MOUSE_31010.58
UD2A3_MOUSE_61119.45		RETNG_MOUSE_12534.59
THIM_MOUSE_41829.86		LTBP4_MOUSE_178641.53.178641.53.2.178641.53.3
DIP2A_MOUSE_165254.71		ABLM1_MOUSE_78960.38
LARP4_MOUSE_79763.43		SF3A1_MOUSE_88544.81
ERF1_MOUSE_49030.89		EST2A_MOUSE_61940.23
VP13C_MOUSE_420088.85.420088.85.3		ALAT1_MOUSE_55142.59
FND3A_MOUSE_131958.33		HIBCH_MOUSE_43037.63
PCAT2_MOUSE_60253.72.60253.72.2		THIL_MOUSE_44816.12
TAF5_MOUSE_87044.57		LYRM2_MOUSE_10380.12
SYFA_MOUSE_57598.87		ERF3A_MOUSE_68625.44.68625.44.2
TRI47_MOUSE_69912.34.69912.34.2		GALE_MOUSE_38224.52
F234A_MOUSE_60575.9		HNRPL_MOUSE_63963.65
P20D1_MOUSE_55663.05		SUOX_MOUSE_60755.86
CPSM_MOUSE_164618		TCAL3_MOUSE_22468.48
KNTC1_MOUSE_250358.26		FAHD1_MOUSE_25172.25
NELFB_MOUSE_70339.32		HOT_MOUSE_49937.25.49937.25.2
NAKD2_MOUSE_43308.77.48331.52		AAMDC_MOUSE_13244.1
CLMN_MOUSE_117226.97.117226.97.4		EPIPL_MOUSE_NaN
STBD1_MOUSE_36127.07		AL1L1_MOUSE_98709.16
APOA5_MOUSE_41262.2		MFRN2_MOUSE_39357.86
MIC60_MOUSE_78727.45		PTTG_MOUSE_19965.35
MIC60_MOUSE_83900.07.83900.07.5		APEH_MOUSE_81580.86.81580.86.2
THIC_MOUSE_41297.72		BPHL_MOUSE_32850.9
PNCB_MOUSE_58265.33		L10K_MOUSE_10197.13
VWA8_MOUSE_213421.26		CMBL_MOUSE_27901.84
UFL1_MOUSE_89520.17		HOP_MOUSE_8282.19
TXNL1_MOUSE_32237.33		MTSS1_MOUSE_82408.16.82408.16.2
SNX30_MOUSE_49520.27		SPART_MOUSE_72654.67
FM25C_MOUSE_9235.39		DIAC_MOUSE_41295.06
G6PE_MOUSE_88927.76		NAR3_MOUSE_40888.68
ARK72_MOUSE_40612.12		BST2_MOUSE_19152.07
SYEP_MOUSE_170079.13		NUDT4_MOUSE_20155.82
RHG29_MOUSE_142340.63		UBQL1_MOUSE_61976.38.61976.38.2
TCRG1_MOUSE_123787.94.123787.94.2		CCD12_MOUSE_18891.37
LONM_MOUSE_105842.66		TCF25_MOUSE_76684.74
CHERP_MOUSE_106168.59		MIX23_MOUSE_16665.11
SYNJ1_MOUSE_172617.45		NUP85_MOUSE_74776.24
SEPT8_MOUSE_49812.38.49812.38.2		CLYBL_MOUSE_37548.52
PGP_MOUSE_34540.68		NUP35_MOUSE_34785.65
NT8F2_MOUSE_26424.01		ASPC1_MOUSE_59795.7
DPYD_MOUSE_111253.34		TTC36_MOUSE_20132.49
AL4A1_MOUSE_61840.56		HUTU_MOUSE_74590.29
SLAI2_MOUSE_62378.01.62378.01.2		HEM1_MOUSE_71017.51
PYGB_MOUSE_96729.94		AK1CD_MOUSE_37057.77
COPA_MOUSE_138431.99		TKFC_MOUSE_59691.06
BTD_MOUSE_58154.33		IF27B_MOUSE_27772.46
CP2DQ_MOUSE_56975.89		SCRN2_MOUSE_46600.75
PAK2_MOUSE_57930.32		GYS2_MOUSE_80870.8
CKLF4_MOUSE_22921.39		EST1_MOUSE_62679.88
AGO1_MOUSE_97214.3		DJC28_MOUSE_44873.03
HMCS1_MOUSE_57568.96		MAVS_MOUSE_53398.9
ACAD9_MOUSE_68722.11		THIKB_MOUSE_43995.41
AFG32_MOUSE_89518.75		PLBL1_MOUSE_62998.43
EIF3B_MOUSE_91370.21		FIBG_MOUSE_49391.43
ACSL5_MOUSE_76206.38		CGL_MOUSE_43567.18
TXTP_MOUSE_33931.49		CD99_MOUSE_16782.54
UD3A2_MOUSE_59672.61		DHB13_MOUSE_33415.28
TMA7_MOUSE_7066.29		ABHEB_MOUSE_22450.72
OPLA_MOUSE_137611.2		PGRP2_MOUSE_57706.77.57706.77.2.57706.77.3
SCAM1_MOUSE_38028.58		MED9_MOUSE_15709.09
SO4A1_MOUSE_77668.56.77668.56.2		EST1D_MOUSE_61787.8
CP51A_MOUSE_56775.66		EST3B_MOUSE_63352.95
COX19_MOUSE_10820.51		ACSF2_MOUSE_67950.56
EFGM_MOUSE_83549.51		AK1D1_MOUSE_37289.82
FIBB_MOUSE_54752.7		MYH9_MOUSE_226372.07
TAF10_MOUSE_21840.58		VIGLN_MOUSE_141742.9
HS12A_MOUSE_74871.41		NIT1_MOUSE_35705.07.35705.07.2
CNOT3_MOUSE_81945.77		PSMD2_MOUSE_100202.61
TACO1_MOUSE_32314.11		HNRL1_MOUSE_96001.88.96001.88.2
GALM_MOUSE_37798.61		AT1A1_MOUSE_112982.16
CO8A_MOUSE_66080.26		PTGR2_MOUSE_38015.29.38015.29.2
PDXK_MOUSE_35015.18		SIR2_MOUSE_43256.26.43256.26.2.43256.26.4
STX5_MOUSE_39713.46.39713.46.2		F1142_MOUSE_54044.76.54044.76.2
TDRD7_MOUSE_122174.17		PAG15_MOUSE_47307.25
DNM1L_MOUSE_78010.89		BL1S4_MOUSE_23111.9
PLPL8_MOUSE_87381.23		RPE_MOUSE_24944.74
COQ9_MOUSE_35082.57		ARL8A_MOUSE_21389.85
SDHA_MOUSE_72585.4		CC50A_MOUSE_41060.94
HACD3_MOUSE_43131.44		HNRPU_MOUSE_87917.65
BROX_MOUSE_46201.79		MPCP_MOUSE_39632.31
PRP39_MOUSE_77921.42		CRGN_MOUSE_21391.99
ACD10_MOUSE_118979.2		FLNC_MOUSE_291119.28.291119.28.2
PLCL2_MOUSE_125772.47		SFPQ_MOUSE_75441.66
NDUS8_MOUSE_24038.32		ETFR1_MOUSE_10391.19
PLCB_MOUSE_31010.58		ABCA7_MOUSE_236883.58
PREP_MOUSE_117371.79.117371.79.2		RAB14_MOUSE_23896.94
LTBP4_MOUSE_178641.53.178641.53.2.178641.53.3		ISOC1_MOUSE_32032.54
KFA_MOUSE_34228.88		CK054_MOUSE_34995.9
SF3A1_MOUSE_88544.81		APOF_MOUSE_34359.34
MCFD2_MOUSE_16168.04		ACLY_MOUSE_119728
EST2A_MOUSE_61940.23		ACSM1_MOUSE_64760.42
ALAT1_MOUSE_55142.59		NDUS1_MOUSE_79776.79
HIBCH_MOUSE_43037.63		RINI_MOUSE_49816.45
THIL_MOUSE_44816.12		IPYR2_MOUSE_38114.52
EIF3L_MOUSE_66612.9		MIC25_MOUSE_29851.85
GLCTK_MOUSE_55292.89		ATPG_MOUSE_32885.9
SF3B4_MOUSE_44355.7		DDX1_MOUSE_82500.18
ERF3A_MOUSE_68625.44.68625.44.2		MGST1_MOUSE_17551.58
HNRPL_MOUSE_63963.65		UBAP2_MOUSE_117965.92
SUOX_MOUSE_60755.86		KDM4B_MOUSE_121603.63.121603.63.2
FAHD1_MOUSE_25172.25		GCSP_MOUSE_113267.48
S14L4_MOUSE_46053.14		CSDE1_MOUSE_88790.55
HOT_MOUSE_49937.25.49937.25.2		UB2E2_MOUSE_22241.06
AAMDC_MOUSE_13244.1		CR032_MOUSE_8035.62
EPIPL_MOUSE_NaN		EST2C_MOUSE_62469.61
AL1L1_MOUSE_98709.16		FUBP1_MOUSE_68539.58
S2542_MOUSE_35240.86		LRRF2_MOUSE_47147.66.47147.66.2
MFRN2_MOUSE_39357.86		U3IP2_MOUSE_52107.06
PTTG_MOUSE_19965.35		CISD1_MOUSE_12096.95
APEH_MOUSE_81580.86.81580.86.2		BHMT2_MOUSE_39871.62
BPHL_MOUSE_32850.9		CBS_MOUSE_61543.67
EIF3C_MOUSE_105531.01		EST1F_MOUSE_61612.25
CMBL_MOUSE_27901.84		AS3MT_MOUSE_41793.59
HOP_MOUSE_8282.19		UROM_MOUSE_70844.94
QCR9_MOUSE_7445.52		DCXR_MOUSE_25745.85
DC1L1_MOUSE_56614.23		ZFN2B_MOUSE_27895.33
COQ6_MOUSE_51392.6		HEMO_MOUSE_51317.74
MTSS1_MOUSE_82408.16.82408.16.2		CY250_MOUSE_55764.78
S35A3_MOUSE_35976.36		CELA1_MOUSE_28900.58
TMED4_MOUSE_26021.96		METK1_MOUSE_43508.61
SPART_MOUSE_72654.67		NADC_MOUSE_31530.28
DIAC_MOUSE_41295.06		NCALD_MOUSE_22245.23
BST2_MOUSE_19152.07		DAP1_MOUSE_11154.53
ABHD6_MOUSE_38204.5		FTCD_MOUSE_58938.56
UBQL1_MOUSE_61976.38.61976.38.2		VPS36_MOUSE_43735.52
FABD_MOUSE_41928.22		GLYAT_MOUSE_34098.25
NAGS_MOUSE_57488.66		ACY3_MOUSE_35286.19
CLYBL_MOUSE_37548.52		TM205_MOUSE_21179.98
NUP35_MOUSE_34785.65		PNPO_MOUSE_30114.26
STAB2_MOUSE_277532.33		BASP1_MOUSE_22086.6
IFIH1_MOUSE_115971.44.115971.44.2		ALDOB_MOUSE_39506.98
SDHL_MOUSE_34593.24		BAZ2A_MOUSE_209618.1.209618.1.2.209618.1.3
ASPC1_MOUSE_59795.7		ARLY_MOUSE_51739.18
TTC36_MOUSE_20132.49		UAP1_MOUSE_58608.73.58608.73.3
HUTU_MOUSE_74590.29		L2HDH_MOUSE_50898.64
HEM1_MOUSE_71017.51		RPN1_MOUSE_68528.34
AK1CD_MOUSE_37057.77		NDUV1_MOUSE_50834.19
TKFC_MOUSE_59691.06		GRHPR_MOUSE_35328.88
IF27B_MOUSE_27772.46		MYH7_MOUSE_222878.85
BUP1_MOUSE_43937.02		CELR3_MOUSE_358477.73
GYS2_MOUSE_80870.8		UGPA_MOUSE_56979.32
PGDH_MOUSE_29180.8		MIA2_MOUSE_156461.43
EST1_MOUSE_62679.88		SMCA5_MOUSE_121627.06
MAVS_MOUSE_53398.9		LRP1_MOUSE_504741.74
THIKB_MOUSE_43995.41		RISC_MOUSE_50964.7
UBXN4_MOUSE_56472.03		FPPS_MOUSE_40581.52
PLBL1_MOUSE_62998.43		RAB31_MOUSE_21331.46
PEX19_MOUSE_32733.39		ETFD_MOUSE_68090.93
S17A9_MOUSE_48478.6		THIKA_MOUSE_43953.3
FIBG_MOUSE_49391.43		COA7_MOUSE_25616.97
CGL_MOUSE_43567.18		TRFE_MOUSE_76723.8
DHB13_MOUSE_33415.28		RHEB_MOUSE_20451.43
ABHEB_MOUSE_22450.72		TMCO1_MOUSE_21174.96
PGRP2_MOUSE_57706.77.57706.77.2.57706.77.3		SYDC_MOUSE_57147.24
EST1D_MOUSE_61787.8		PP6R3_MOUSE_94652.83.94652.83.2
EST3B_MOUSE_63352.95		C1TC_MOUSE_101199.56
ACSF2_MOUSE_67950.56		PCY2_MOUSE_45234.98
AK1D1_MOUSE_37289.82		CLIP1_MOUSE_155813.94.155813.94.2
HYPDH_MOUSE_50723.22		MARC2_MOUSE_38194.29
GRAP1_MOUSE_92715.07		LRC59_MOUSE_34877.37
FYCO1_MOUSE_162336.29		PDIA6_MOUSE_48100.38
MYH9_MOUSE_226372.07		K2C5_MOUSE_61766.67
VIGLN_MOUSE_141742.9		UBXN1_MOUSE_33572.52
NIT1_MOUSE_35705.07.35705.07.2		GGACT_MOUSE_17080.18
PSMD2_MOUSE_100202.61		BLVRB_MOUSE_22197.32
HNRL1_MOUSE_96001.88.96001.88.2		MPI_MOUSE_46575
AT1A1_MOUSE_112982.16		RT02_MOUSE_32313.14
PTGR2_MOUSE_38015.29.38015.29.2		PAWR_MOUSE_35908.44
SIR2_MOUSE_43256.26.43256.26.2.43256.26.4		ATAD3_MOUSE_66741.98
DX39A_MOUSE_49067.4		CEAM2_MOUSE_57202.39
TT39C_MOUSE_65445.1		TALDO_MOUSE_37386.94
PDC10_MOUSE_24715.59		MYO5A_MOUSE_215538.16
F1142_MOUSE_54044.76.54044.76.2		S14L2_MOUSE_46300.28
S35F6_MOUSE_40978.21		THTM_MOUSE_33097.27
PAG15_MOUSE_47307.25		STML2_MOUSE_38384.91
LEGL_MOUSE_18955.69		MVD1_MOUSE_44072.02
RPE_MOUSE_24944.74		PSIP1_MOUSE_59696.86
CC50A_MOUSE_41060.94		ANX13_MOUSE_35921.72
HNRPU_MOUSE_87917.65		MSTN1_MOUSE_8941.1
MPCP_MOUSE_39632.31		PSMD6_MOUSE_45536.36
RBM39_MOUSE_59406.6.59406.6.2		RAP1B_MOUSE_20824.78
SEC63_MOUSE_87869.98		CDC26_MOUSE_9760.89
FLNC_MOUSE_291119.28.291119.28.2		SFXN1_MOUSE_35649.35
MRP2_MOUSE_173671.31		MTND_MOUSE_21523.55
SFPQ_MOUSE_75441.66		ACY1_MOUSE_45780.97
MBOA5_MOUSE_56146.87		GORS2_MOUSE_47038.33
ETFR1_MOUSE_10391.19		ECHB_MOUSE_51386.34
ABCA7_MOUSE_236883.58		ARP3_MOUSE_47357.15
RAB14_MOUSE_23896.94		ES8L2_MOUSE_82229.39
ISOC1_MOUSE_32032.54		NONO_MOUSE_54540.86
CK054_MOUSE_34995.9		PLST_MOUSE_70741.95
ACLY_MOUSE_119728		AASS_MOUSE_102974.72
ACSM1_MOUSE_64760.42		GLO2_MOUSE_34084.13
PDIP2_MOUSE_41870.14		ACON_MOUSE_85463.5
IF4A3_MOUSE_46839.97		DCTN2_MOUSE_44116.87
GHITM_MOUSE_37275.18		NAMPT_MOUSE_55446.89
NDUS1_MOUSE_79776.79		LACB2_MOUSE_32754.46
RINI_MOUSE_49816.45		PPIF_MOUSE_21736.88
IPYR2_MOUSE_38114.52		ADPRM_MOUSE_38947.8.38947.8.2
ATPG_MOUSE_32885.9		DHRS1_MOUSE_34005.25
DDX1_MOUSE_82500.18		X3HIDH_MOUSE_35439.9
MGST1_MOUSE_17551.58		GMPR2_MOUSE_38018.58
CBR4_MOUSE_25414.64		F10A1_MOUSE_41655.92
RUSF1_MOUSE_50469.1		DHRS4_MOUSE_29884.58
GCSP_MOUSE_113267.48		MAT2B_MOUSE_37392.61
TMM19_MOUSE_36296.16.36296.16.2		SARDH_MOUSE_101682.27
CP270_MOUSE_56020.06		ETFA_MOUSE_35009.44
UBL7_MOUSE_40433.38		CSN1_MOUSE_53442.15
TXND5_MOUSE_46415.47		DDAH2_MOUSE_29645.83
NDUS2_MOUSE_52625.65		GRPE1_MOUSE_24307.02
CR032_MOUSE_8035.62		DPY30_MOUSE_11212.65
EST2C_MOUSE_62469.61		PARK7_MOUSE_20021.3
RABE2_MOUSE_62132.36		NDUS5_MOUSE_12647.68
FUBP1_MOUSE_68539.58		EPDR1_MOUSE_25485.12
EIF3H_MOUSE_39832.22		DNJA3_MOUSE_52443.46.52443.46.3
GCSH_MOUSE_18637.13		BBC3_MOUSE_20748.52
HDHD5_MOUSE_46306.28		SYK_MOUSE_67839.67
KMO_MOUSE_54531.55		PCCB_MOUSE_58409.01
CISD1_MOUSE_12096.95		PECR_MOUSE_32410.2
BHMT2_MOUSE_39871.62		PG12B_MOUSE_21735.93
RBM47_MOUSE_64062.07		NUDT7_MOUSE_26856.78.26856.78.3
CBS_MOUSE_61543.67		AAAD_MOUSE_45250.17
EST1F_MOUSE_61612.25		OGFR_MOUSE_70679.31
AS3MT_MOUSE_41793.59		RRBP1_MOUSE_172879.22
BAAT_MOUSE_46481.71		GDIR1_MOUSE_23407.4
GCKR_MOUSE_64679.36		NDUA5_MOUSE_13359.72
DCXR_MOUSE_25745.85		COX6C_MOUSE_8468.99
ZFN2B_MOUSE_27895.33		RL17_MOUSE_21423.1
HEMO_MOUSE_51317.74		MYDGF_MOUSE_17982.3
CY250_MOUSE_55764.78		LGUL_MOUSE_20809.6
METK1_MOUSE_43508.61		GLOD4_MOUSE_33316.73.33316.73.2
NADC_MOUSE_31530.28		ARPC5_MOUSE_16288.36
DAP1_MOUSE_11154.53		AMPL_MOUSE_56141.31
FTCD_MOUSE_58938.56		COXM1_MOUSE_12552.6
GLYAT_MOUSE_34098.25		MYL9_MOUSE_19854.2
ACY3_MOUSE_35286.19		NENF_MOUSE_18904.43
TM205_MOUSE_21179.98		CEL3B_MOUSE_28904.67
CR3L3_MOUSE_52145.11		NDUC2_MOUSE_14163.66
BASP1_MOUSE_22086.6		X6PGL_MOUSE_27254.43
ALDOB_MOUSE_39506.98		DECR_MOUSE_36213.78
WASL_MOUSE_54274.22		MTAP_MOUSE_31061.88
ATLA3_MOUSE_60575.09		NDUA2_MOUSE_10915.66
ARLY_MOUSE_51739.18		MIEN1_MOUSE_12294.96
L2HDH_MOUSE_50898.64		CUTA_MOUSE_18865
RPN1_MOUSE_68528.34		FIS1_MOUSE_17008.65
TWF1_MOUSE_40079.44		SDHB_MOUSE_31813.9
DNJC3_MOUSE_57464.02		MCRI2_MOUSE_17871.06
TTC1_MOUSE_33262.93		COL_MOUSE_12444.52
GRHPR_MOUSE_35328.88		X5MP2_MOUSE_48043.22
PCCA_MOUSE_79921.75		SAR1B_MOUSE_22381.83
CELR3_MOUSE_358477.73		RAB5A_MOUSE_23598.63
UGPA_MOUSE_56979.32		RTRAF_MOUSE_28152.2
DYST_MOUSE_834217.82.834217.82.3.834217.82.4		RM11_MOUSE_20680.16
MIA2_MOUSE_156461.43		BT3L4_MOUSE_17270.53
SMCA5_MOUSE_121627.06		COTL1_MOUSE_15943.91
LRP1_MOUSE_504741.74		DENR_MOUSE_22166.13
RISC_MOUSE_50964.7		TRAP1_MOUSE_80208.96
AFG31_MOUSE_87046.66		CHCH5_MOUSE_12326.03
FPPS_MOUSE_40581.52		AT5F1_MOUSE_28948.83
FADS1_MOUSE_52322.74		LSM7_MOUSE_11636.4
ETFD_MOUSE_68090.93		PPP6_MOUSE_35159.23
THIKA_MOUSE_43953.3		SC61B_MOUSE_9958.45
TRFE_MOUSE_76723.8		MTNA_MOUSE_39410.89
RHEB_MOUSE_20451.43		TXD12_MOUSE_19048.55
TMCO1_MOUSE_21174.96		TIM16_MOUSE_13784.64
RM37_MOUSE_48340.81		X1433B_MOUSE_28086.42.28086.42.2
PDIA5_MOUSE_59267.17		EMC6_MOUSE_12017.29
SYDC_MOUSE_57147.24		ARL8B_MOUSE_21539.01
PP6R3_MOUSE_94652.83.94652.83.2		CYB5B_MOUSE_16318
C1TC_MOUSE_101199.56		KGD4_MOUSE_11100.76
PCY2_MOUSE_45234.98		RAMAC_MOUSE_14555.58
MARC2_MOUSE_38194.29		NDUA6_MOUSE_15282.79
LRC59_MOUSE_34877.37		NDUB3_MOUSE_11692.2
PDIA6_MOUSE_48100.38		PSMD9_MOUSE_24719.9
K2C5_MOUSE_61766.67		UFC1_MOUSE_19481.38
UBXN1_MOUSE_33572.52		VTA1_MOUSE_33913.16
STEA4_MOUSE_52994.08		PPDPF_MOUSE_12259.63
BLVRB_MOUSE_22197.32		HYPK_MOUSE_13651.25.13651.25.2
RT02_MOUSE_32313.14		VATG1_MOUSE_13724.4
BODG_MOUSE_44698.82		UCRI_MOUSE_29367.63
ATAD3_MOUSE_66741.98		LAGE3_MOUSE_15824.19
TALDO_MOUSE_37386.94		CHSP1_MOUSE_16062.26
S14L2_MOUSE_46300.28		F136A_MOUSE_15674.14
ACATN_MOUSE_61075.37		HIUH_MOUSE_13559.46
DCMC_MOUSE_54736.02.54736.02.2		MIC19_MOUSE_26334.52
SIAS_MOUSE_40024.09		OCAD1_MOUSE_27610.15
THTM_MOUSE_33097.27		MARC1_MOUSE_37978.82
STML2_MOUSE_38384.91		MFR1L_MOUSE_31726.16
PSMD6_MOUSE_45536.36		PFD1_MOUSE_14254.57
SFXN1_MOUSE_35649.35		DDAH1_MOUSE_31380.97
MTND_MOUSE_21523.55		CJ143_MOUSE_11786.02
GORS2_MOUSE_47038.33		WDR55_MOUSE_42610.5
ECHB_MOUSE_51386.34		KYNU_MOUSE_52325.34
TRABD_MOUSE_42189.08		MANF_MOUSE_20373.68
ARP3_MOUSE_47357.15		PBLD2_MOUSE_31983.35
PDXD1_MOUSE_87380.62		MPPB_MOUSE_54614.48
ES8L2_MOUSE_82229.39		AHSP_MOUSE_11832.29
NONO_MOUSE_54540.86		PAIRB_MOUSE_44714.11.44714.11.2.44714.11.3
PLST_MOUSE_70741.95		RN181_MOUSE_19100.61
AASS_MOUSE_102974.72		SPCS2_MOUSE_24977.65
GLO2_MOUSE_34084.13		HDHD3_MOUSE_28027.03
TMED9_MOUSE_27127.17		QCR1_MOUSE_52851.77
ACON_MOUSE_85463.5		NNRD_MOUSE_36717.15.36717.15.3
DCTN2_MOUSE_44116.87		NSF1C_MOUSE_40709.98.40709.98.3
DPP3_MOUSE_82897.73		GARS_MOUSE_81877.76
EPN4_MOUSE_68512.83		RAB32_MOUSE_25068.44
PRP19_MOUSE_55238.87.55238.87.2		PHS2_MOUSE_14829.89
LACB2_MOUSE_32754.46		RL15_MOUSE_24146.07
PPIF_MOUSE_21736.88		GLYM_MOUSE_55758.73.55758.73.2
DJB11_MOUSE_40555.04		BCS1_MOUSE_47406.19
DHRS1_MOUSE_34005.25		AL1B1_MOUSE_57552.9
X3HIDH_MOUSE_35439.9		MTREX_MOUSE_117636.45
GSTT3_MOUSE_27403.14		CISY_MOUSE_51736.66
GMPR2_MOUSE_38018.58		TOM70_MOUSE_67590.14
F10A1_MOUSE_41655.92		PP4P2_MOUSE_28037.9
DHRS4_MOUSE_29884.58		RS19_MOUSE_16085.49
SARDH_MOUSE_101682.27		ODPB_MOUSE_38937.09
NDUAA_MOUSE_40603.43		PAPD1_MOUSE_65229.38
ETFA_MOUSE_35009.44		HNRPM_MOUSE_77648.67.77648.67.2
DDAH2_MOUSE_29645.83		LMAN1_MOUSE_57788.77
RTCB_MOUSE_55249.3		PGM1_MOUSE_61418.19
CLCC1_MOUSE_60621.23		STX17_MOUSE_33221.22
HGS_MOUSE_86014.93		ARL2_MOUSE_20863.92
CK5P3_MOUSE_56990.76		PTMS_MOUSE_11429.78
GRPE1_MOUSE_24307.02		PEX13_MOUSE_44610.04
DPY30_MOUSE_11212.65		CY1_MOUSE_35327.63.35327.63.2
PARK7_MOUSE_20021.3		DYL2_MOUSE_10349.83
NDUS5_MOUSE_12647.68		SYTC_MOUSE_83355.92
KRT82_MOUSE_57140.37		WDR89_MOUSE_42469.65
DNJA3_MOUSE_52443.46.52443.46.3		HINT2_MOUSE_17320.03
NASP_MOUSE_83953.84		PPIL1_MOUSE_18236.82
BBC3_MOUSE_20748.52		MTHFS_MOUSE_23201.58
SYK_MOUSE_67839.67		ILEUA_MOUSE_42574.9
PCCB_MOUSE_58409.01		GAL3A_MOUSE_28090.44
MCCA_MOUSE_79343.8		S18L2_MOUSE_8873.13
PECR_MOUSE_32410.2		CNDP2_MOUSE_52767.28
SYTL2_MOUSE_106805.85.106805.85.11.106805.85.3.106805.85.4.106805.85.5		PREY_MOUSE_12506.39
RT05_MOUSE_48206.51		VPS28_MOUSE_25452.19
SF3B1_MOUSE_145816.33		TMEDA_MOUSE_24910.8
PG12B_MOUSE_21735.93		RAB1B_MOUSE_22187.16
NUDT7_MOUSE_26856.78.26856.78.3		RM53_MOUSE_12737.62
RTN4_MOUSE_126613.46		MCEE_MOUSE_19017.03
AAAD_MOUSE_45250.17		VATF_MOUSE_13370.27
OGFR_MOUSE_70679.31		CHCH2_MOUSE_15660.73
RRBP1_MOUSE_172879.22		LTOR5_MOUSE_9641.93
GDIR1_MOUSE_23407.4		MCA3_MOUSE_19858.74
SELS_MOUSE_21509.29		FKB11_MOUSE_22137.19
NDUA5_MOUSE_13359.72		CHRD1_MOUSE_37350.56
COX6C_MOUSE_8468.99		ERP44_MOUSE_46852.97
TOM22_MOUSE_15536.73		ACKMT_MOUSE_27397.31
ATP5L_MOUSE_11424.5		TPC6B_MOUSE_17935.93
RL17_MOUSE_21423.1		BI1_MOUSE_26477.62
LGUL_MOUSE_20809.6		ODO2_MOUSE_48994.52
GLOD4_MOUSE_33316.73.33316.73.2		DAAF1_MOUSE_69703.61
ARPC5_MOUSE_16288.36		COA3_MOUSE_11986.67
AMPL_MOUSE_56141.31		PPAC_MOUSE_18191.71
RM24_MOUSE_24944.57		HYEP_MOUSE_52576.51
MYL9_MOUSE_19854.2		RUFY3_MOUSE_74401.6
NUDC2_MOUSE_17659.87		HACD2_MOUSE_28402.4
CEL3B_MOUSE_28904.67		ATPD_MOUSE_17600.03
NDUC2_MOUSE_14163.66		OBP1A_MOUSE_18469.09
X6PGL_MOUSE_27254.43		HORM1_MOUSE_44933.36.44933.36.2
DECR_MOUSE_36213.78		SYAP1_MOUSE_41349.87
QCR8_MOUSE_9768.25		IFT25_MOUSE_16280.5
NDUA2_MOUSE_10915.66		NDUB8_MOUSE_21875.83
MIEN1_MOUSE_12294.96		NDUV2_MOUSE_27285.34
NDUA3_MOUSE_9330.91		GHC1_MOUSE_34670.37
FIS1_MOUSE_17008.65		IDH3A_MOUSE_39638.7
SDHB_MOUSE_31813.9		F162A_MOUSE_17724.7
X5MP2_MOUSE_48043.22		MSRA_MOUSE_25988.37.25988.37.2
SAR1B_MOUSE_22381.83		GLGB_MOUSE_80363.71
RAB5A_MOUSE_23598.63		PIR_MOUSE_32066.4
NPS3B_MOUSE_28308.28		CF226_MOUSE_12013.42
RTRAF_MOUSE_28152.2		TRIR_MOUSE_18376.52
RM11_MOUSE_20680.16		ACAD8_MOUSE_45019.78
NDUB5_MOUSE_21710.18		CS025_MOUSE_12111.51
BT3L4_MOUSE_17270.53		ECHD3_MOUSE_32402.34
COTL1_MOUSE_15943.91		ISCU_MOUSE_18097.99
DENR_MOUSE_22166.13		NAAA_MOUSE_40074.9
GLRX3_MOUSE_37778.37		MED8_MOUSE_29199.04
TRAP1_MOUSE_80208.96		GGCT_MOUSE_21165.96
CHCH5_MOUSE_12326.03		IPYR_MOUSE_32667.07
AT5F1_MOUSE_28948.83		SOX_MOUSE_43846.61
RS21_MOUSE_9141.36		DNJB4_MOUSE_37781.85
ACO13_MOUSE_15182.83		QCR7_MOUSE_13527.47
NOP10_MOUSE_7705.96		TIM50_MOUSE_39776.44
SC61B_MOUSE_9958.45		F210B_MOUSE_20344.06
MTNA_MOUSE_39410.89		ALG13_MOUSE_18346.24
TXD12_MOUSE_19048.55		EF1G_MOUSE_50060.77
RETR3_MOUSE_51637.52		ORN_MOUSE_26738.68
X1433B_MOUSE_28086.42.28086.42.2		BOLA1_MOUSE_14379.35
YKT6_MOUSE_22314.4		SLIRP_MOUSE_12605.29
CYB5B_MOUSE_16318		HM13_MOUSE_41747.56
HSBP1_MOUSE_8610.76		EFHD2_MOUSE_26791.21
NDUA6_MOUSE_15282.79		TRIA1_MOUSE_8755.87
NDUB3_MOUSE_11692.2		PHP14_MOUSE_13996.53
PSMD9_MOUSE_24719.9		GBG12_MOUSE_7997.22
UFC1_MOUSE_19481.38		WFDC2_MOUSE_18031.62
PPID_MOUSE_40742.54		RM12_MOUSE_21708.42
VTA1_MOUSE_33913.16		ATPO_MOUSE_23363.55
PPDPF_MOUSE_12259.63		PHYD1_MOUSE_32517.09
RL14_MOUSE_23564.1		PXL2B_MOUSE_21670.02
M2OM_MOUSE_34154.89		QCR2_MOUSE_48234.9
KISHA_MOUSE_8073.87.8073.87.2		HUTI_MOUSE_46488.63
UCRI_MOUSE_29367.63		DHDH_MOUSE_36300.78
LAGE3_MOUSE_15824.19		SELO_MOUSE_74221.02
CHSP1_MOUSE_16062.26		CSAD_MOUSE_55144.51
F136A_MOUSE_15674.14		AL7A1_MOUSE_58861.49
HIUH_MOUSE_13559.46		CP27A_MOUSE_60720.24
MIC19_MOUSE_26334.52		PGAM1_MOUSE_28831.98
OCAD1_MOUSE_27610.15		ECHP_MOUSE_78301.45
SYCP2_MOUSE_172122.76		LONP2_MOUSE_94526.39
ARPC2_MOUSE_34357.08		KCY_MOUSE_22165.32
MARC1_MOUSE_37978.82		M2GD_MOUSE_97254.83
PUR9_MOUSE_64217.38		OCTC_MOUSE_70264.41
SNX2_MOUSE_58471.12		ISC2B_MOUSE_23151.26
PFD1_MOUSE_14254.57		TOM20_MOUSE_16283.84
MSPD2_MOUSE_59855.19		X6PGD_MOUSE_53247.19
DDAH1_MOUSE_31380.97		PBLD1_MOUSE_32047.56
SNAG_MOUSE_34732.32		ZFAN6_MOUSE_24000.72
YIF1B_MOUSE_33982.83.33982.83.2		IPP2_MOUSE_23119.25
PSMD8_MOUSE_39930.21		PUR6_MOUSE_47006.08
WDR55_MOUSE_42610.5		ETHE1_MOUSE_27738.79
T3HPD_MOUSE_37804.19		GSTK1_MOUSE_25704.05
KYNU_MOUSE_52325.34		NUD12_MOUSE_51510.92
TBC15_MOUSE_76527.12		NB5R3_MOUSE_34127.66.34127.66.2
PBLD2_MOUSE_31983.35		S38A3_MOUSE_55591.56
GBG10_MOUSE_7229.37		ASPD_MOUSE_30269.62
DHRS7_MOUSE_38167.46		AP3S1_MOUSE_21732.09
MPPB_MOUSE_54614.48		MTL26_MOUSE_22687.14
DHSD_MOUSE_17013.86		NDUBA_MOUSE_21023.8
RT22_MOUSE_41192.11		CRIP2_MOUSE_22726.98
RL11_MOUSE_20252.38		HOGA1_MOUSE_34643.9
NDUS4_MOUSE_19784.69		ETFB_MOUSE_27623.29
TECR_MOUSE_36090.45		ATP5H_MOUSE_18749.45
SSRA_MOUSE_32065.01		NUD22_MOUSE_33375.9
PAIRB_MOUSE_44714.11.44714.11.2.44714.11.3		DTD1_MOUSE_23384.44
RN181_MOUSE_19100.61		MET7B_MOUSE_28048.97
BIEA_MOUSE_33524.51		TWSG1_MOUSE_24800.57
TOM34_MOUSE_34278.03		RETNA_MOUSE_11935.98
SPCS2_MOUSE_24977.65		SO1A4_MOUSE_73964.76
RENR_MOUSE_39091.96		STAR5_MOUSE_23922.11
AGM1_MOUSE_59452.68		MMSA_MOUSE_57915.63
TM135_MOUSE_52363.67		HEPC_MOUSE_9352.01
TPD54_MOUSE_24042.93		DPYS_MOUSE_56724.77
QCR1_MOUSE_52851.77		MVP_MOUSE_95924.3
OLA1_MOUSE_44729.53		MYCBP_MOUSE_11969.68
NNRD_MOUSE_36717.15.36717.15.3		IGDC4_MOUSE_134765.25.134765.25.2
NSF1C_MOUSE_40709.98.40709.98.3		STX12_MOUSE_31195.25
GARS_MOUSE_81877.76		MESD_MOUSE_25206.61
RAB32_MOUSE_25068.44		LIMA1_MOUSE_84059.79
RL15_MOUSE_24146.07		S28A3_MOUSE_78310.11
GLYM_MOUSE_55758.73.55758.73.2		PPR1A_MOUSE_18717.75
BCS1_MOUSE_47406.19		HRG_MOUSE_59162.75
AL1B1_MOUSE_57552.9		WFDC1_MOUSE_23079.16
VASN_MOUSE_72261.19		PSMG2_MOUSE_29524.36.29524.36.3
MTREX_MOUSE_117636.45		AN32B_MOUSE_31078.74.31078.74.2
CISY_MOUSE_51736.66		DDX24_MOUSE_96429.12
TOM70_MOUSE_67590.14		GILT_MOUSE_27784.37
RS19_MOUSE_16085.49		PYGL_MOUSE_97463.07
UB2V1_MOUSE_16354.73		DPP2_MOUSE_56253.53
MPC2_MOUSE_14285.91		ESPN_MOUSE_94497.46.94497.46.2.94497.46.3.94497.46.4.94497.46.5.94497.46.6.94497.46.7.94497.46.8
ODPB_MOUSE_38937.09		ASAH2_MOUSE_83509.02
PAPD1_MOUSE_65229.38		IVD_MOUSE_46325.39
HNRPM_MOUSE_77648.67.77648.67.2		IDE_MOUSE_117772.1
LMAN1_MOUSE_57788.77		CLPX_MOUSE_69228.69
PGM1_MOUSE_61418.19		NIT2_MOUSE_30501.76
RT30_MOUSE_49939.31		ABCBA_MOUSE_77188.03
SYRC_MOUSE_75673.53		NUDT3_MOUSE_19029.52
PTMS_MOUSE_11429.78		NQO2_MOUSE_26248.13
PEX13_MOUSE_44610.04		SGPP1_MOUSE_47744.21
CY1_MOUSE_35327.63.35327.63.2		AK1A1_MOUSE_36586.92
SYTC_MOUSE_83355.92		RALB_MOUSE_23349.48
WDR89_MOUSE_42469.65		CCD86_MOUSE_46486.75
HINT2_MOUSE_17320.03		SSNA1_MOUSE_13557.17
NH2L1_MOUSE_14173.54		SPP2A_MOUSE_58128.7
MTHFS_MOUSE_23201.58		AQP9_MOUSE_31764.46
GAL3A_MOUSE_28090.44		LANC2_MOUSE_50777.25
S18L2_MOUSE_8873.13		SO1B2_MOUSE_76728.55
CNDP2_MOUSE_52767.28		CNBP1_MOUSE_9174.34
TMEDA_MOUSE_24910.8		SH3L1_MOUSE_12811.25
TBCB_MOUSE_27385.71		MYG1_MOUSE_42722.55
RAB1B_MOUSE_22187.16		HSPB8_MOUSE_21533.31
PMVK_MOUSE_21915.79		MBNL1_MOUSE_36975.64
CHCH2_MOUSE_15660.73		HYOU1_MOUSE_111181.09
MCA3_MOUSE_19858.74		ADRM1_MOUSE_42060.14
FKB11_MOUSE_22137.19		HIP1R_MOUSE_119426.42
DPM3_MOUSE_10138.86		HMGN5_MOUSE_45343.65
ERP44_MOUSE_46852.97		MSRB1_MOUSE_12788.27
RL34_MOUSE_13292.91		SCLY_MOUSE_47173.84
ACKMT_MOUSE_27397.31		AL9A1_MOUSE_53514.72
MMAB_MOUSE_26273.12		BAG3_MOUSE_61860.17
BI1_MOUSE_26477.62		RABX5_MOUSE_56868.83
ODO2_MOUSE_48994.52		REEP6_MOUSE_22203.9
COA3_MOUSE_11986.67		ARPC3_MOUSE_20524.68
PPAC_MOUSE_18191.71		PRG4_MOUSE_115996.35.115996.35.3.115996.35.5
HYEP_MOUSE_52576.51		STA10_MOUSE_32951.45
HACD2_MOUSE_28402.4		GLRX1_MOUSE_11870.91
ATPD_MOUSE_17600.03		RHOA_MOUSE_21782.15
SHPK_MOUSE_51302.65		PSA6_MOUSE_27372.42
HORM1_MOUSE_44933.36.44933.36.2		PPCE_MOUSE_80751.59
SYAP1_MOUSE_41349.87		K1C17_MOUSE_48161.82
RFIP1_MOUSE_70683.76		NAGAB_MOUSE_47234.67
SC23B_MOUSE_86437.08		FETUB_MOUSE_42712.77
NDUB8_MOUSE_21875.83		ACOX2_MOUSE_76862.76
NDUV2_MOUSE_27285.34		F16P1_MOUSE_36912.46
SYJ2B_MOUSE_15814.98		LIMD1_MOUSE_71421.98
GHC1_MOUSE_34670.37		HACL1_MOUSE_63660.24
IDH3A_MOUSE_39638.7		GNMT_MOUSE_32675.22
MSRA_MOUSE_25988.37.25988.37.2		ACSA_MOUSE_78862.01
GLGB_MOUSE_80363.71		PLEC_MOUSE_517979.73.517299.99
CF226_MOUSE_12013.42		CMC2_MOUSE_74466.93
TRIR_MOUSE_18376.52		EHD3_MOUSE_60821.04
RM02_MOUSE_33340.78		MACF1_MOUSE_831878.11
ARMC1_MOUSE_31246.54		SO1A1_MOUSE_74396.36
ACAD8_MOUSE_45019.78		VAPB_MOUSE_26946.19
ECHD3_MOUSE_32402.34		DCTP1_MOUSE_18794.92
ISCU_MOUSE_18097.99		CLIC4_MOUSE_28729.04
NAAA_MOUSE_40074.9		ADDA_MOUSE_80646.52
IPYR_MOUSE_32667.07		VKGC_MOUSE_87194.67
SOX_MOUSE_43846.61		NDRG2_MOUSE_40789.2.40789.2.2
QCR7_MOUSE_13527.47		MAGD1_MOUSE_85669.89
ARP6_MOUSE_45785.03		DJB12_MOUSE_41987.82
TIM50_MOUSE_39776.44		DNJB2_MOUSE_35593.29
ITPA_MOUSE_21897.02		DNJB1_MOUSE_38167.24
F210B_MOUSE_20344.06		TEFF2_MOUSE_41415.35
RL4_MOUSE_47153.63		ACOT3_MOUSE_47489.5
EF1G_MOUSE_50060.77		ACOT2_MOUSE_49657.03
DEN10_MOUSE_40420.9		GAB1_MOUSE_76812.48
ORN_MOUSE_26738.68		TOLIP_MOUSE_30344.82
GSDMD_MOUSE_53237.96		IIGP1_MOUSE_47571.73
SLIRP_MOUSE_12605.29		VPS29_MOUSE_20495.68
SNX5_MOUSE_46797.35		PLXC1_MOUSE_176474.21
HM13_MOUSE_41747.56		UBQL2_MOUSE_67350.99
PSD12_MOUSE_52895.19		AT11C_MOUSE_127511.11
EFHD2_MOUSE_26791.21		SRR_MOUSE_36358.87.36358.87.2
TRIA1_MOUSE_8755.87		NUBP1_MOUSE_34084.87
ATG7_MOUSE_77520.16		GLYG_MOUSE_37402.1
TBC20_MOUSE_45825.02		PEX14_MOUSE_41207.55
ECHD1_MOUSE_35467.04.35467.04.2		ACOX1_MOUSE_74648.72
CNN3_MOUSE_36428.69		TPK1_MOUSE_27068.06.27068.06.2
SNAA_MOUSE_33189.65		RAB9A_MOUSE_22909.69
RM12_MOUSE_21708.42		GALK1_MOUSE_42295.2
ATPO_MOUSE_23363.55		ESTD_MOUSE_31319.58
PHYD1_MOUSE_32517.09		DEST_MOUSE_18521.6
IAH1_MOUSE_27974.21		TMED2_MOUSE_22705.11
QCR2_MOUSE_48234.9		GUAD_MOUSE_51013.07
HUTI_MOUSE_46488.63		PSA4_MOUSE_29470.77
DHDH_MOUSE_36300.78		PSB2_MOUSE_22906.37
CSAD_MOUSE_55144.51		PSA1_MOUSE_29546.54
AL7A1_MOUSE_58861.49		TFEB_MOUSE_52614.29
CP27A_MOUSE_60720.24		PEPL_MOUSE_204004.04
AP2B1_MOUSE_104582.59.104582.59.2		LYPA2_MOUSE_24794
PLIN3_MOUSE_47262.2		KAD2_MOUSE_26468.7.26468.7.2
RPN2_MOUSE_69062.92		KAD3_MOUSE_25426.31
SRPRA_MOUSE_69622.84		CAD13_MOUSE_78185.62
LMAN2_MOUSE_40429.78		SKP1_MOUSE_18672.03
PGAM1_MOUSE_28831.98		PFD5_MOUSE_17356.2
BI2L1_MOUSE_57188.1		ATRN_MOUSE_158058.09
ACO12_MOUSE_61761.64		PROD_MOUSE_68036.01
ACDSB_MOUSE_47874.07		CCS_MOUSE_28911.56
COASY_MOUSE_62023.18		SYFB_MOUSE_65697.23
ECHP_MOUSE_78301.45		PYGM_MOUSE_97286.3
LONP2_MOUSE_94526.39		DCTN6_MOUSE_20669.94
KCY_MOUSE_22165.32		IF4H_MOUSE_27341.01
MYPT1_MOUSE_114996.35		RFC2_MOUSE_38724.73
AMPD2_MOUSE_92023.87		ARL3_MOUSE_20486.53
M2GD_MOUSE_97254.83		COR1B_MOUSE_53912.2
EIF3K_MOUSE_25086.69		COR1C_MOUSE_53120.87
OCTC_MOUSE_70264.41		SUCA_MOUSE_36154.75
MPPA_MOUSE_58279.06		ECI2_MOUSE_43267.68.43267.68.2
NDUA9_MOUSE_42525.19		KAD4_MOUSE_25061.7
NDUS7_MOUSE_24682.87		CATZ_MOUSE_33996.24
RT15_MOUSE_29463.52		ASAH1_MOUSE_44669.56
ISCA2_MOUSE_16717.9		VAPA_MOUSE_27855.25
X6PGD_MOUSE_53247.19		DECR2_MOUSE_31300.34
SSRG_MOUSE_21064.49.21064.49.2		T10B_MOUSE_11313.89
PBLD1_MOUSE_32047.56		TIM9_MOUSE_10343.87
EIF3F_MOUSE_37984.28		TIM8A_MOUSE_11042.44
ZFAN6_MOUSE_24000.72		RBPMS_MOUSE_21815.95
AKIP_MOUSE_23300.33		SLIT3_MOUSE_167727.05
PUR6_MOUSE_47006.08		FBLN5_MOUSE_50193.38
ETHE1_MOUSE_27738.79		PSD13_MOUSE_42809.39
GSTK1_MOUSE_25704.05		CBPQ_MOUSE_51813.28
NUD12_MOUSE_51510.92		MAAI_MOUSE_24275.22
NB5R3_MOUSE_34127.66.34127.66.2		STAT2_MOUSE_105417.07
S38A3_MOUSE_55591.56		MTNB_MOUSE_26949.08
ASPD_MOUSE_30269.62		CLD3_MOUSE_23284.53.23284.53.2
AP3S1_MOUSE_21732.09		NPC2_MOUSE_16442.06
MTL26_MOUSE_22687.14		VNN1_MOUSE_57091.35
MECR_MOUSE_40342.68		GGH_MOUSE_35469.52.35469.52.2
NDUBA_MOUSE_21023.8		LICH_MOUSE_45325.43
AKCL2_MOUSE_34460.73		IF2G_MOUSE_51065.44
NDUS3_MOUSE_30149.32		ITSN1_MOUSE_194297.27
CRIP2_MOUSE_22726.98		BPNT1_MOUSE_33196.02
RM04_MOUSE_33073.13		AIFM1_MOUSE_66765.49
HOGA1_MOUSE_34643.9		STAU1_MOUSE_53924.75
RMD1_MOUSE_35000.2		SUMO3_MOUSE_12429.96.12429.96.2
ETFB_MOUSE_27623.29		EIF3G_MOUSE_35638.03
ATP5H_MOUSE_18749.45		NDUA7_MOUSE_12575.58
KEG1_MOUSE_33723		SYVC_MOUSE_140215.48
MET7B_MOUSE_28048.97		APOM_MOUSE_21273.29
TWSG1_MOUSE_24800.57		USO1_MOUSE_106983.26
SAC1_MOUSE_66943.8		HNRPC_MOUSE_34384.77.34384.77.2
EMC7_MOUSE_26310.36		MOC2B_MOUSE_20923.65.20923.65.1
CP4FE_MOUSE_59800.4		MOC2A_MOUSE_9745.24
LACTB_MOUSE_60705.49		PLM_MOUSE_10322.99
SO1A4_MOUSE_73964.76		DGAT1_MOUSE_56790.12
SERHL_MOUSE_35310.62		MECP2_MOUSE_52307.48.52307.48.2
XPO7_MOUSE_123810.32.123810.32.2		SE1L1_MOUSE_88340.4
DHB11_MOUSE_32880.65		LETM1_MOUSE_82988.62
MMSA_MOUSE_57915.63		SUCB2_MOUSE_46840
HEPC_MOUSE_9352.01		SUCB1_MOUSE_50113.95
DPYS_MOUSE_56724.77		K1C16_MOUSE_51606.37
ERAP1_MOUSE_106599.2		PMM2_MOUSE_27656.62
VPS35_MOUSE_91712.96		T22D3_MOUSE_22564.63.25778.2
MVP_MOUSE_95924.3		PSA7_MOUSE_27854.84
MYCBP_MOUSE_11969.68		PSA5_MOUSE_26411.03
SET_MOUSE_32104.96		PCKGC_MOUSE_69354.8
SYCC_MOUSE_94859.78		DNPEP_MOUSE_52206.86
XPO2_MOUSE_110454.61		PLPHP_MOUSE_30048.62
SCAM2_MOUSE_36464.73		MCAT_MOUSE_33026.74
SEP15_MOUSE_17806.47
NDUAD_MOUSE_16859.59
RTN3_MOUSE_103878.67.103878.67.2.103878.67.3.103878.67.4.103878.67.5
HRG_MOUSE_59162.75
LRBA_MOUSE_317063.63
SDF2L_MOUSE_23648.34
PSMG2_MOUSE_29524.36.29524.36.3
AN32B_MOUSE_31078.74.31078.74.2
PYGL_MOUSE_97463.07
DPP2_MOUSE_56253.53
RN114_MOUSE_25745.35
IVD_MOUSE_46325.39
TMOD3_MOUSE_39502.72
PGTA_MOUSE_64989.47
IDE_MOUSE_117772.1
CLPX_MOUSE_69228.69
DYHC1_MOUSE_532045.43
NIT2_MOUSE_30501.76
RAE1D_MOUSE_27883.99
NQO2_MOUSE_26248.13
COPB_MOUSE_107066.07
AK1A1_MOUSE_36586.92
NHRF3_MOUSE_56498.66
ACINU_MOUSE_150718.97.150718.97.4
CMLO1_MOUSE_25013.6
SPP2A_MOUSE_58128.7
RL38_MOUSE_8203.86
AQP9_MOUSE_31764.46
SO1B2_MOUSE_76728.55
CBPN_MOUSE_51845.43
SH3L1_MOUSE_12811.25
MYG1_MOUSE_42722.55
HSPB8_MOUSE_21533.31
IQGA1_MOUSE_188742.37
MBNL1_MOUSE_36975.64
HYOU1_MOUSE_111181.09
ADRM1_MOUSE_42060.14
AR6P1_MOUSE_23436.88
HMGN5_MOUSE_45343.65
SCLY_MOUSE_47173.84
AL9A1_MOUSE_53514.72
BAG3_MOUSE_61860.17
RABX5_MOUSE_56868.83
REEP6_MOUSE_22203.9
ARPC3_MOUSE_20524.68
PRG4_MOUSE_115996.35.115996.35.3.115996.35.5
UBP14_MOUSE_56001.94
STA10_MOUSE_32951.45
TMUB1_MOUSE_26316.23.26316.23.2
TRXR1_MOUSE_67083.78.67083.78.2
RHOA_MOUSE_21782.15
PSA6_MOUSE_27372.42
HPLN1_MOUSE_40477.88
PPCE_MOUSE_80751.59
NAGAB_MOUSE_47234.67
FETUB_MOUSE_42712.77
ACOX2_MOUSE_76862.76
F16P1_MOUSE_36912.46
HACL1_MOUSE_63660.24
GNMT_MOUSE_32675.22
COPG2_MOUSE_97680.5.97680.5.4
KI21A_MOUSE_186536.22.186536.22.2.186536.22.3.186536.22.4
PLEC_MOUSE_517979.73.517299.99
CMC2_MOUSE_74466.93
EHD3_MOUSE_60821.04
MACF1_MOUSE_831878.11
SO1A1_MOUSE_74396.36
ABCBB_MOUSE_146748.88
VAPB_MOUSE_26946.19
DCTP1_MOUSE_18794.92
CLIC4_MOUSE_28729.04
ADDG_MOUSE_75406.56
ADDA_MOUSE_80646.52
VKGC_MOUSE_87194.67
NDRG2_MOUSE_40789.2.40789.2.2
MAGD1_MOUSE_85669.89
DNJB2_MOUSE_35593.29
DNJA2_MOUSE_45745.6
TEFF2_MOUSE_41415.35
ACOT3_MOUSE_47489.5
ACOT2_MOUSE_49657.03
TOLIP_MOUSE_30344.82
IIGP1_MOUSE_47571.73
DIC_MOUSE_31714.93
EIF3I_MOUSE_36460.79
COPG1_MOUSE_97512.8
AFAD_MOUSE_206498.8.206498.8.2
UB2L6_MOUSE_17840.79
KIME_MOUSE_41877.42
H17B6_MOUSE_36102.64
TBL2_MOUSE_49583.66
PEX14_MOUSE_41207.55
PLOD1_MOUSE_83595.07
ACOX1_MOUSE_74648.72
GALK1_MOUSE_42295.2
ESTD_MOUSE_31319.58
DEST_MOUSE_18521.6
SC11A_MOUSE_20626.3
TMED2_MOUSE_22705.11
TEBP_MOUSE_18721.4
MPU1_MOUSE_26497.56
GUAD_MOUSE_51013.07
SQOR_MOUSE_50282.39
NSDHL_MOUSE_40685.9
PSA4_MOUSE_29470.77
PSB3_MOUSE_22964.88
PSB2_MOUSE_22906.37
PSA1_MOUSE_29546.54
CALRL_MOUSE_53264.86
HEBP1_MOUSE_21066.84
PEPL_MOUSE_204004.04
MYO1C_MOUSE_119876.58
KAD2_MOUSE_26468.7.26468.7.2
KAD3_MOUSE_25426.31
SKP1_MOUSE_18672.03
HAOX1_MOUSE_41001.36
PFD5_MOUSE_17356.2
PDC6I_MOUSE_96024.22.96024.22.3
PROD_MOUSE_68036.01
CCS_MOUSE_28911.56
SYFB_MOUSE_65697.23
PYGM_MOUSE_97286.3
IF4H_MOUSE_27341.01
SUCA_MOUSE_36154.75
UCHL5_MOUSE_37616.9.37616.9.2
ECI2_MOUSE_43267.68.43267.68.2
KAD4_MOUSE_25061.7
CATZ_MOUSE_33996.24
ENTP5_MOUSE_47101.62
RBMX_MOUSE_42300.85
ARC1B_MOUSE_41063.88
VAPA_MOUSE_27855.25
DECR2_MOUSE_31300.34
T10B_MOUSE_11313.89
TIM9_MOUSE_10343.87
TIM8A_MOUSE_11042.44
TAGL2_MOUSE_22395.43
RBPMS_MOUSE_21815.95
ORNT1_MOUSE_32823.29
FBLN5_MOUSE_50193.38
PSD13_MOUSE_42809.39
CBPQ_MOUSE_51813.28
MAAI_MOUSE_24275.22
AADAT_MOUSE_47597.92
MTNB_MOUSE_26949.08
CLD3_MOUSE_23284.53.23284.53.2
NPC2_MOUSE_16442.06
GGH_MOUSE_35469.52.35469.52.2
LICH_MOUSE_45325.43
IF2G_MOUSE_51065.44
ITSN1_MOUSE_194297.27
BPNT1_MOUSE_33196.02
TI17B_MOUSE_18352.1
AIFM1_MOUSE_66765.49
STAU1_MOUSE_53924.75
SUMO3_MOUSE_12429.96.12429.96.2
EIF3G_MOUSE_35638.03
GYS1_MOUSE_83926.65
NFS1_MOUSE_50570
CLIC1_MOUSE_27012.82
SYVC_MOUSE_140215.48
USO1_MOUSE_106983.26
STRAP_MOUSE_38442.24
HNRPC_MOUSE_34384.77.34384.77.2
MOC2A_MOUSE_9745.24
SE1L1_MOUSE_88340.4
LETM1_MOUSE_82988.62
SUCB2_MOUSE_46840
SUCB1_MOUSE_50113.95
S23A1_MOUSE_65553.86
K1C16_MOUSE_51606.37
PMM2_MOUSE_27656.62
T22D3_MOUSE_22564.63.25778.2
PSA7_MOUSE_27854.84
PSA5_MOUSE_26411.03
PCKGC_MOUSE_69354.8
DNPEP_MOUSE_52206.86
PLPHP_MOUSE_30048.62
MCAT_MOUSE_33026.74

## Sheet: Figure 6b
Group	PC1	PC2	Injection # (every ~4hr)
AMW20	-7.0205	-3.9298	10
AMW20	-7.1937	-3.9186	11
AMW20	-7.2645	-4.2786	12
AMW20	-6.8874	-4.8934	13
AMW20	-6.9649	-4.8427	14
AMW20	-7.2316	-5.2019	15
AMW20	-6.5648	-5.2586	16
AMW20	-6.6053	-5.1381	17
AMW20	-6.6829	-5.6339	18
AMW20	-6.4804	-5.6026	19
AMW20	-7.8722	-1.9831	2
AMW20	-6.9437	-5.8279	20
AMW20	-6.4459	-5.5765	21
AMW20	-7.1483	-5.5502	22
AMW20	-6.794	-5.5162	23
AMW20	-6.5608	-5.6197	24
AMW20	-7.5442	-2.63	3
AMW20	-7.5804	-2.6776	4
AMW20	-7.782	-2.5124	5
AMW20	-7.5484	-3.3484	6
AMW20	-7.4629	-3.6012	7
AMW20	-6.9308	-3.8981	8
AMW20	-7.3777	-3.6863	9
AMW20F	-12.419	12.225	10
AMW20F	-12.639	11.912	11
AMW20F	-12.573	11.729	12
AMW20F	-12.076	11.344	13
AMW20F	-12.141	11.009	14
AMW20F	-12.362	10.713	15
AMW20F	-11.783	10.927	16
AMW20F	-12.229	10.64	17
AMW20F	-12.297	10.822	18
AMW20F	-12.323	10.484	19
AMW20F	-13.638	14.68	2
AMW20F	-12.341	10.613	20
AMW20F	-12.345	10.282	21
AMW20F	-12.067	10.2	22
AMW20F	-12.345	10.39	23
AMW20F	-12.528	10.095	24
AMW20F	-13.308	13.994	3
AMW20F	-13.329	13.985	4
AMW20F	-13.107	13.703	5
AMW20F	-13.021	13.343	6
AMW20F	-12.919	13.141	7
AMW20F	-12.514	12.496	8
AMW20F	-12.564	12.539	9
AMW50	7.9888	-0.30595	1
AMW50	20.59	4.0559	10
AMW50	21.698	2.9226	11
AMW50	21.862	3.3165	12
AMW50	21.833	3.8104	13
AMW50	22.321	3.8582	14
AMW50	22.378	4.1184	15
AMW50	22.867	4.5181	16
AMW50	22.673	4.5062	17
AMW50	23.242	5.4268	18
AMW50	23.216	5.0735	19
AMW50	12.025	0.63688	2
AMW50	23.731	5.1148	20
AMW50	23.727	5.9606	21
AMW50	24.01	6.0228	22
AMW50	23.787	5.5434	23
AMW50	24.762	5.8324	24
AMW50	23.943	6.0539	25
AMW50	13.996	1.189	3
AMW50	15.639	1.5713	4
AMW50	17.263	2.0115	5
AMW50	17.921	2.8912	6
AMW50	19.141	2.9116	7
AMW50	19.464	3.2673	8
AMW50	20.847	3.0288	9
AMW50F	-2.2872	-11.178	10
AMW50F	-2.8553	-10.846	11
AMW50F	-2.4334	-11.318	12
AMW50F	-2.2323	-11.843	13
AMW50F	-2.0605	-11.602	14
AMW50F	-2.237	-11.819	15
AMW50F	-2.2155	-11.589	16
AMW50F	-1.8397	-11.831	17
AMW50F	-2.2131	-11.887	18
AMW50F	-2.2208	-11.387	19
AMW50F	-3.4358	-8.9165	2
AMW50F	-2.2217	-11.954	20
AMW50F	-1.8692	-11.929	21
AMW50F	-2.2048	-11.99	22
AMW50F	-2.2333	-11.733	23
AMW50F	-2.3067	-11.944	24
AMW50F	-2.2054	-12.046	25
AMW50F	-3.0865	-9.0414	3
AMW50F	-3.7541	-8.8796	4
AMW50F	-2.8799	-9.4119	5
AMW50F	-2.8176	-9.5682	6
AMW50F	-2.6734	-9.8429	7
AMW50F	-2.5252	-10.366	8
AMW50F	-2.3612	-10.555	9

## Sheet: Figure 6c
Group	PC1	PC2	Injection # (every ~4hr)
AMW50	-36.392	15.969	1
AMW50	-27.004	5.1189	2
AMW50	-20.353	0.37324	3
AMW50	-16.915	-1.9685	4
AMW50	-12.347	-5.6996	5
AMW50	-9.572	-7.2321	6
AMW50	-6.3621	-8.2053	7
AMW50	-0.047193	-5.7646	10
AMW50	0.65886	-6.3263	11
AMW50	4.4818	-5.5581	12
AMW50	5.0803	-3.9079	13
AMW50	7.0772	-3.1401	14
AMW50	-4.5419	-7.5006	8
AMW50	-2.603	-6.9209	9
AMW50	6.155	-1.7991	15
AMW50	7.2825	0.67203	16
AMW50	8.589	0.30757	17
AMW50	10.188	1.0995	18
AMW50	10.429	2.5259	19
AMW50	12.293	2.6702	20
AMW50	12.058	5.2677	21
AMW50	12.599	6.518	22
AMW50	12.619	5.6257	23
AMW50	13.509	6.9773	24
AMW50	13.119	10.898	25

## Sheet: Figure 6d
Ion	PC1	PC2
m/z 133.01438 RT 12.689	0.065047	0.042779
m/z 306.07679 RT 7.446	-0.062523	0.076198
m/z 324.08737 RT 7.443	-0.062538	0.076157
m/z 89.0245 RT 6.25	0.034174	-0.021299
m/z 195.05114 RT 4.62	0.070835	-0.020904
m/z 171.00649 RT 7.148	-0.011524	-0.041642
m/z 514.28445 RT 19.49	-0.0369	-0.0058357
m/z 514.28444 RT 18.461	-0.015256	0.055075
m/z 279.23316 RT 21.953	0.072024	0.018467
m/z 297.24369 RT 21.941	0.0089544	-0.0073641
m/z 264.95217 RT 16.118	-0.066494	-0.056855
m/z 175.02491 RT 5.422	-0.070658	0.034611
m/z 303.23318 RT 21.893	0.071236	0.0035569
m/z 281.24878 RT 22.322	0.069515	0.012885
m/z 191.0198 RT 14.05	0.052002	-0.10259
m/z 184.98569 RT 13.627	0.066749	0.013449
m/z 327.23324 RT 21.82	0.063696	-0.00040452
m/z 505.98845 RT 16.171	-0.067167	-0.0046247
m/z 530.27933 RT 18.521	-0.015529	0.010745
m/z 512.26878 RT 18.514	-0.029345	0.050776
m/z 227.20176 RT 21.683	-0.057931	-0.031006
m/z 96.96968 RT 5.697	0.065241	0.039483
m/z 426.02235 RT 14.224	0.005273	0.0029355
m/z 132.03035 RT 3.763	0.067722	-0.026786
m/z 124.0075 RT 1.186	0.0044867	-0.031704
m/z 135.02999 RT 4.966	0.065766	-0.036903
m/z 135.02994 RT 13.609	0.067188	0.030232
m/z 188.0565 RT 13.055	-0.024142	0.032091
m/z 117.0194 RT 11.976	0.069368	0.01541
m/z 89.02443 RT 1.173	-0.027598	0.012157
m/z 110.98531 RT 7.45	0.070304	-0.032358
m/z 274.10464 RT 4.232	0.059381	-0.084929
m/z 307.07995 RT 7.446	-0.062335	0.076763
m/z 209.03032 RT 5.168	0.032529	-0.11832
m/z 611.14444 RT 12.378	-0.065635	-0.066514
m/z 150.07108 RT 3.623	0.071028	-0.0031167
m/z 146.046 RT 3.67	0.068543	0.040803
m/z 565.04763 RT 13.093	-0.067175	-0.01168
m/z 156.99093 RT 0.974	0.055516	-0.026091
m/z 286.0604 RT 4.875	-0.06994	-0.04071
m/z 480.3095 RT 22.215	0.071872	0.019765
m/z 452.27844 RT 21.729	0.071772	0.021968
m/z 193.03543 RT 4.131	0.070557	0.024996
m/z 323.02881 RT 9.524	0.064951	0.069334
m/z 105.01937 RT 5.105	0.068923	0.0093542
m/z 346.05599 RT 11.001	0.055179	0.045984
m/z 245.04327 RT 5.052	-0.020203	-0.045837
m/z 207.01461 RT 13.607	0.067365	0.027267
m/z 166.97514 RT 14.209	0.056569	-0.015042
m/z 368.05933 RT 4.304	0.065184	0.070549
m/z 606.07418 RT 13.15	-0.052614	-0.0090585
m/z 482.96133 RT 16.02	-0.060534	-0.075444
m/z 275.08863 RT 12.085	0.072245	-0.011107
m/z 194.94654 RT 5.7	0.065954	0.030597
m/z 194.92749 RT 13.809	0.025027	0.096653
m/z 328.05863 RT 7.476	-0.064665	0.067584
m/z 179.05615 RT 1.134	0.052844	-0.029481
m/z 87.00879 RT 8.465	0.066413	0.052228
m/z 78.95907 RT 14.209	0.020811	-0.033511
m/z 203.06739 RT 4.067	0.06954	0.045019
m/z 288.12028 RT 7.611	-0.071887	-0.023575
m/z 279.11369 RT 12.066	0.072724	0.0052412
m/z 348.08724 RT 14.32	-0.062867	0.074794
m/z 579.02696 RT 15.782	-0.071376	-0.0084218
m/z 305.2488 RT 22.126	0.071674	0.024549
m/z 478.29391 RT 21.816	0.069246	0.011795
m/z 147.02997 RT 5.168	0.027027	-0.12653
m/z 524.29928 RT 21.884	0.061877	0.012283
m/z 425.08087 RT 4.465	0.02214	-0.14704
m/z 253.00952 RT 7.158	0.027631	-0.032023
m/z 115.00371 RT 13.583	0.048755	0.059902
m/z 71.01388 RT 7.885	0.064714	-0.061231
m/z 201.03805 RT 6.253	0.0053765	-0.085789
m/z 176.93598 RT 5.699	0.062424	0.03433
m/z 165.04049 RT 5.014	0.041085	-0.088612
m/z 129.0194 RT 5.168	0.020578	-0.13341
m/z 498.28958 RT 20.163	-0.069308	-0.00083186
m/z 402.99497 RT 13.713	-0.069278	-0.030279
m/z 163.02485 RT 5.492	0.067785	0.046457
m/z 259.02252 RT 6.355	-0.0029881	0.02474
m/z 435.11924 RT 13.428	-0.062808	0.066975
m/z 301.21749 RT 21.633	0.072035	0.02143
m/z 506.99153 RT 16.171	-0.067992	-0.0034558
m/z 267.07364 RT 2.355	0.067247	0.058008
m/z 407.28048 RT 20.054	-0.065796	0.035649
m/z 554.34621 RT 21.73	0.066459	0.053494
m/z 405.26483 RT 19.044	-0.051034	0.04079
m/z 129.0194 RT 14.05	0.0030027	-0.12473
m/z 482.10214 RT 7.306	0.010919	-0.14987
m/z 231.12387 RT 17.571	0.063941	-0.061238
m/z 166.01798 RT 7.41	-0.070643	0.035185
m/z 184.9855 RT 16.115	-0.069979	-0.040104
m/z 115.00374 RT 5.421	-0.070213	0.037658
m/z 166.97513 RT 16.118	-0.069971	-0.039422
m/z 289.03316 RT 6.859	0.0060761	0.045111
m/z 362.05091 RT 9.9	0.068722	0.050187
m/z 613.16005 RT 7.444	-0.055779	0.08694
m/z 343.02016 RT 7.149	-0.050325	-0.034478
m/z 403.14715 RT 12.357	0.072682	0.0065304
m/z 665.21445 RT 1.192	0.027066	-0.072428
m/z 530.27948 RT 18.299	-0.005299	0.025474
m/z 512.26873 RT 18.308	-0.017586	-0.012017
m/z 665.2144 RT 1.183	0.021965	-0.07849
m/z 369.06757 RT 13.178	-0.057219	-0.0057101
m/z 351.05703 RT 13.182	-0.056526	-0.0057801
m/z 360.94972 RT 13.628	0.0034527	-0.044114
m/z 192.98836 RT 7.474	0.070022	-0.038608
m/z 332.11015 RT 12.461	0.07234	0.013848
m/z 280.11986 RT 12.064	0.0022633	-0.15568
m/z 485.28263 RT 21.696	-0.054638	-0.08285
m/z 210.02855 RT 12.452	-0.010598	-0.13984
m/z 304.07093 RT 1.143	0.03895	-0.014146
m/z 468.12944 RT 8.103	-0.061861	0.077405
m/z 415.30667 RT 22.123	0.063537	-0.061326
m/z 521.98333 RT 15.972	-0.061936	-0.079055
m/z 185.05682 RT 4.067	0.069291	0.044653
m/z 541.3065 RT 7.481	-0.065702	0.057756
m/z 103.0037 RT 5.493	0.061525	0.065012
m/z 217.08304 RT 5.214	0.063081	0.014922
m/z 320.99718 RT 0.941	0.042858	-0.014836
m/z 329.24883 RT 22.013	0.066024	0.033515
m/z 289.01779 RT 12.687	-0.063466	-0.0048167
m/z 132.94635 RT 5.752	0.068467	0.038123
m/z 193.0354 RT 4.923	0.0040398	0.023314
m/z 145.06195 RT 1.102	-0.070061	0.01822
m/z 134.8947 RT 5.781	0.055474	0.0040494
m/z 209.03033 RT 5.684	0.066382	-0.030987
m/z 277.21742 RT 21.679	0.06864	0.035006
m/z 221.06672 RT 7.668	0.0087513	0.067117
m/z 147.02992 RT 12.775	0.067897	0.019813
m/z 247.03949 RT 14.362	0.042997	-0.072559
m/z 88.04042 RT 1.115	0.048284	-0.072325
m/z 566.05089 RT 13.093	-0.069061	-0.010626
m/z 370.97867 RT 13.632	0.0017479	-0.010356
m/z 413.29103 RT 21.794	0.054424	-0.078012
m/z 215.0173 RT 12.684	0.058263	0.013631
m/z 465.30444 RT 23.305	-0.069978	-0.011876
m/z 187.07245 RT 6.183	-0.023413	0.063697
m/z 320.09236 RT 8.792	-0.072788	0.0072206
m/z 229.01194 RT 8.605	-0.070721	-0.032426
m/z 467.30155 RT 19.161	0.051042	-0.0049517
m/z 273.03824 RT 3.937	0.024221	0.055382
m/z 514.28437 RT 18.17	-0.050318	-0.0021738
m/z 191.01976 RT 7.317	-0.068843	-0.049713
m/z 304.04908 RT 1.937	-0.04404	0.083073
m/z 498.28959 RT 18.518	-0.031555	-0.0031828
m/z 160.06159 RT 3.519	0.053054	-0.076295
m/z 563.18277 RT 1.163	0.066715	-0.0075571
m/z 466.12363 RT 1.143	0.066352	0.05824
m/z 174.0408 RT 12.942	0.021973	0.05766
m/z 559.47304 RT 21.952	0.070826	0.033706
m/z 607.0775 RT 13.15	-0.05239	-0.0093502
m/z 599.32008 RT 21.833	0.06925	0.031351
m/z 582.37748 RT 22.237	0.064754	0.060206
m/z 572.07994 RT 14.364	-0.069557	-0.011072
m/z 479.29727 RT 21.816	0.069879	0.0059011
m/z 238.99399 RT 0.956	0.009062	-0.025205
m/z 130.08743 RT 1.937	0.065066	-0.05996
m/z 290.03345 RT 1.325	-0.02235	0.076772
m/z 554.12305 RT 12.475	0.048136	-0.11043
m/z 393.0077 RT 13.619	0.062334	0.019879
m/z 334.95767 RT 14.212	0.035236	-0.060804
m/z 341.10906 RT 1.155	0.068031	0.04693
m/z 725.23549 RT 1.177	0.049936	-0.078837
m/z 664.11732 RT 14.304	-0.072673	0.0076366
m/z 243.06233 RT 1.807	0.068275	0.051197
m/z 132.01267 RT 3.784	0.066272	-0.053975
m/z 172.99142 RT 15.293	0.05995	0.040333
m/z 348.08725 RT 9.976	-0.055437	0.084977
m/z 113.02446 RT 1.132	0.02083	0.012941
m/z 74.02477 RT 1.096	0.070871	0.031247
m/z 292.92353 RT 5.707	0.067993	0.029087
m/z 607.47305 RT 21.893	0.069908	0.018239
m/z 164.07174 RT 3.559	0.06416	-0.021416
m/z 655.47294 RT 21.821	0.066661	0.019483
m/z 75.00878 RT 5.185	-0.015151	-0.093736
m/z 199.96932 RT 6.155	0.068833	0.048656
m/z 146.04593 RT 12.098	0.068095	-0.031763
m/z 239.07733 RT 1.08	0.044394	-0.031477
m/z 422.08766 RT 14.967	-0.072145	0.0032052
m/z 239.07734 RT 1.08	0.044312	-0.030363
m/z 423.02253 RT 13.606	0.037074	0.093582
m/z 256.99084 RT 8.572	0.019369	-0.12279
m/z 218.10342 RT 10.962	-0.01061	0.035774
m/z 497.1018 RT 12.598	0.063304	0.077088
m/z 163.02485 RT 13.25	-0.010134	0.10559
m/z 425.0808 RT 6.584	0.066634	-0.0033443
m/z 306.96071 RT 14.048	0.053303	-0.067253
m/z 580.03026 RT 15.782	-0.071231	-0.004259
m/z 281.02726 RT 7.004	0.0718	0.024924
m/z 116.07177 RT 1.325	0.065245	-0.065236
m/z 190.03571 RT 12.099	0.070541	-0.031959
m/z 742.0679 RT 13.742	-0.07037	-0.016959
m/z 386.03346 RT 13.223	-0.0012433	-0.13764
m/z 140.01191 RT 1.585	0.059805	-0.081997
m/z 296.03822 RT 1.332	0.060824	-0.068515
m/z 239.01665 RT 1.108	0.067485	0.059332
m/z 329.23985 RT 21.821	0.062329	0.0013252
m/z 310.1022 RT 7.613	-0.069073	-0.044952
m/z 521.17235 RT 1.162	0.059219	-0.0065949
m/z 601.98599 RT 14.221	0.033832	-0.059679
m/z 202.0908 RT 17.956	0.029807	-0.12606
m/z 281.23971 RT 21.953	0.071094	0.01585
m/z 307.26445 RT 22.485	0.070155	0.013705
m/z 340.17552 RT 13.687	0.072327	-0.00089931
m/z 324.09381 RT 4.835	0.031795	0.046033
m/z 442.01712 RT 13.72	-0.064259	0.019062
m/z 305.2398 RT 21.893	0.070794	0.0025473
m/z 242.07996 RT 1.49	0.061524	-0.051444
m/z 173.01059 RT 7.142	-0.016025	-0.035857
m/z 214.04864 RT 1.101	0.067891	0.022069
m/z 287.06373 RT 4.874	-0.069964	-0.039712
m/z 78.91889 RT 7.147	-0.013624	-0.043036
m/z 403.00017 RT 0.938	0.015349	-0.038197
m/z 180.06666 RT 1.85	0.064201	-0.065024
m/z 496.26817 RT 21.476	0.068842	0.027447
m/z 483.96462 RT 16.02	-0.063296	-0.0576
m/z 249.02211 RT 1.129	0.060224	0.01788
m/z 408.09059 RT 15.86	-0.041982	0.026701
m/z 253.093 RT 1.309	0.066416	-0.026743
m/z 766.10772 RT 16.82	-0.061718	0.078411
m/z 173.00919 RT 14.278	0.064091	0.013858
m/z 382.9787 RT 13.602	0.065054	0.03228
m/z 325.12545 RT 1.104	0.0060482	0.027736
m/z 304.06101 RT 12.49	-0.059715	0.021157
m/z 195.99211 RT 13.834	0.055442	0.059602
m/z 558.25849 RT 9.526	0.064753	0.06373
m/z 286.06035 RT 1.19	0.050596	-0.059295
m/z 505.97907 RT 16.302	-0.071086	-0.027893
m/z 563.50439 RT 22.322	0.071896	0.02031
m/z 467.30156 RT 20.054	0.037818	-0.0052411
m/z 740.18709 RT 15.098	0.029687	-0.13965
m/z 293.04503 RT 12.638	0.072671	0.0002968
m/z 495.27293 RT 21.887	0.071774	0.0057999
m/z 277.08649 RT 10.268	0.07127	-0.02939
m/z 316.11687 RT 1.092	-0.0036827	0.053028
m/z 316.11686 RT 1.092	-0.0027685	0.052335
m/z 283.02876 RT 0.919	0.029723	-0.12365
m/z 279.08942 RT 1.189	0.027414	0.063852
m/z 309.28009 RT 22.994	0.062689	-0.0080251
m/z 354.04364 RT 13.331	0.033622	0.04637
m/z 283.25543 RT 22.322	0.069614	0.014494
m/z 554.1231 RT 12.041	0.071762	-0.0053178
m/z 233.07797 RT 3.962	0.072255	0.0071457
m/z 483.27294 RT 21.506	0.069825	0.016483
m/z 242.03405 RT 5.442	0.032215	0.07715
m/z 609.52815 RT 21.954	0.070226	0.017337
m/z 343.22804 RT 20.643	0.06925	-0.022145
m/z 199.0224 RT 11.977	0.03457	0.0013424
m/z 297.03582 RT 7.152	-0.019947	-0.017954
m/z 346.12571 RT 12.852	0.072087	0.022541
m/z 455.09748 RT 14.721	0.052638	-0.10242
m/z 481.97735 RT 15.853	-0.061078	-0.048505
m/z 578.34631 RT 21.496	0.054656	0.030063
m/z 407.28049 RT 19.161	-0.055208	0.061744
m/z 628.17618 RT 1.146	0.060233	0.019596
m/z 245.11434 RT 9.436	0.032499	0.068755
m/z 196.89486 RT 5.728	0.049334	0.032368
m/z 331.26446 RT 22.311	0.071162	0.014512
m/z 189.03397 RT 10.484	-0.056309	-0.096013
m/z 347.03998 RT 9.863	-0.071105	-0.0027452
m/z 162.04219 RT 2.19	0.066768	-0.050993
m/z 178.05097 RT 14.399	0.032188	0.023394
m/z 266.90044 RT 14.213	0.018449	0.0099012
m/z 223.0824 RT 1.233	0.065367	-0.02061
m/z 333.05947 RT 3.535	0.042628	0.087699
m/z 343.03734 RT 0.929	0.012171	-0.1436
m/z 168.04317 RT 1.49	-0.013201	-0.117
m/z 228.08131 RT 1.233	0.042286	-0.0455
m/z 254.08824 RT 1.091	0.072251	0.0043743
m/z 524.27832 RT 21.431	0.053152	0.052944
m/z 343.03732 RT 1.064	-0.069498	0.025808
m/z 125.01796 RT 1.234	-0.049568	-0.032481
m/z 367.10547 RT 1.18	-0.012374	-0.046267
m/z 104.03534 RT 1.097	0.043659	-0.0824
m/z 557.497 RT 21.684	-0.065431	-0.0095578
m/z 530.91122 RT 16.108	-0.070562	-0.033542
m/z 295.22806 RT 21.274	0.071472	-0.01362
m/z 428.05902 RT 11.001	0.049505	0.039695
m/z 440.91607 RT 16.108	-0.063742	-0.061617
m/z 232.01051 RT 12.456	-0.033864	-0.094469
m/z 157.03676 RT 1.191	0.060976	-0.037194
m/z 322.00556 RT 1.557	-0.054687	0.060936
m/z 455.41076 RT 21.684	-0.044923	-0.05137
m/z 286.93406 RT 16.105	-0.047329	-0.0824
m/z 229.20838 RT 21.683	-0.03813	-0.054068
m/z 196.07283 RT 1.403	0.067285	-0.045496
m/z 284.09886 RT 1.099	0.060729	-0.057672
m/z 196.07447 RT 2.078	0.052651	-0.096901
m/z 778.5964 RT 22.231	0.002482	0.064725
m/z 790.22908 RT 1.157	0.041068	-0.057193
m/z 316.03455 RT 13.142	0.00073621	0.0060024
m/z 485.00327 RT 0.934	-0.018217	-0.073611
m/z 463.00885 RT 0.927	0.0033714	-0.01147
m/z 202.02876 RT 0.912	0.018054	-0.12635
m/z 304.11523 RT 5.199	-0.06175	-0.010787
m/z 196.02858 RT 1.329	-0.0075305	-0.12987
m/z 173.05681 RT 5.692	-0.045007	-0.0059982
m/z 693.11866 RT 11.001	0.053823	0.038196
m/z 582.9801 RT 0.938	0.0033537	-0.0421
m/z 229.0569 RT 0.91	0.03487	-0.10868
m/z 347.0913 RT 1.326	0.063775	-0.054274
m/z 216.03644 RT 1.087	0.060036	-0.065526
m/z 365.0318 RT 0.922	-0.000764	-0.060871
m/z 174.94696 RT 5.713	0.024588	0.0083667
m/z 212.91047 RT 5.688	0.057779	-0.045814
m/z 298.11454 RT 1.148	0.066169	-0.033817
m/z 308.09892 RT 5.208	-0.057443	0.035992
m/z 381.11038 RT 1.114	-0.030537	-0.015371
m/z 480.98217 RT 16.211	-0.059463	-0.011833
m/z 771.94744 RT 16.128	-0.068529	-0.047344
m/z 193.07183 RT 1.308	0.045016	-0.013706
m/z 247.09364 RT 5.174	-0.051734	-0.056203
m/z 296.13531 RT 1.323	-0.022117	-0.13354
m/z 487.17821 RT 1.136	0.050976	0.095356
m/z 242.07998 RT 1.092	-0.065548	0.0018983
m/z 324.12196 RT 5.695	0.044491	-0.0076284
m/z 180.03368 RT 1.362	0.014664	-0.0097941
m/z 257.07966 RT 5.695	0.036194	-0.022195
m/z 198.07486 RT 1.326	0.068248	-0.048038
m/z 220.11909 RT 1.098	-0.028524	0.015941
m/z 366.10915 RT 1.172	0.027414	0.039018
m/z 167.01322 RT 5.686	0.052928	0.052271
m/z 285.02633 RT 0.92	0.014801	-0.080285
m/z 447.03492 RT 0.923	-0.0032298	-0.029704
m/z 567.00619 RT 0.932	-0.019836	-0.069854
m/z 230.05213 RT 1.098	-0.068669	-0.025115
m/z 649.23075 RT 1.145	-0.024411	0.062245
m/z 140.97665 RT 5.693	0.048355	0.0012308
m/z 310.12579 RT 1.156	0.040372	-0.016435
m/z 664.98311 RT 0.936	-0.015816	-0.017038
m/z 402.16489 RT 1.101	-0.064238	0.02369
m/z 284.03211 RT 0.919	0.0098869	-0.011028

## Sheet: Figure 6e
Raw data provided

## Sheet: Figure 6f
Glu-Glu Relative Abundance
	AMW50
Injection # (every ~4hr)	Unlabeled	D5	D4
1	0.698606	0.431954	0.147223
2	1.37971	0.849973	0.660436
3	1.74428	1.02314	0.985294
4	2.0875	1.13721	1.27208
5	2.3007	1.18981	1.47598
6	2.41198	1.20785	1.60762
7	2.49338	1.20588	1.74814
8	2.63899	1.21101	1.88773
9	2.70392	1.19456	1.98219
10	2.73447	1.14896	2.02286
11	2.84552	1.15083	2.13111
12	2.90531	1.11762	2.25033
13	2.89115	1.08629	2.28821
14	3.0095	1.08133	2.39315
15	3.11446	1.05546	2.47662
16	3.08789	0.998725	2.47615
17	3.19614	0.997493	2.61762
18	3.2187	0.976332	2.67216
19	3.20175	0.923878	2.66836
20	3.25343	0.908793	2.69826
21	3.39013	0.871845	2.78071
22	3.32173	0.827548	2.82916
23	3.43372	0.821465	2.89891
24	3.43898	0.773087	2.91984

## Sheet: Figure 6g
Glutamate Relative Abundance
	AMW50			AMW50 +F
Injection # (every ~4hr)	Unlabeled	D5	D4	Unlabeled	D5	D4
1	1.07023	1.03776	0.618495	1.15011	1.6392	0.132041
2	1.1521	0.705653	0.962235	1.19174	1.68205	0.135858
3	1.1757	0.673148	1.02273	1.15488	1.68025	0.132791
4	1.18502	0.621122	1.04707	1.12517	1.65826	0.132907
5	1.18439	0.584684	1.10419	1.23142	1.74828	0.140731
6	1.22228	0.533965	1.12594	1.22165	1.71476	0.140284
7	1.23101	0.493595	1.16177	1.23689	1.76367	0.141003
8	1.24985	0.46209	1.19506	1.2301	1.74092	0.144387
9	1.25284	0.423614	1.20185	1.18559	1.69152	0.139028
10	1.2547	0.399125	1.26396	1.17153	1.68177	0.139216
11	1.28981	0.366344	1.24684	1.13762	1.68235	0.136952
12	1.28379	0.338489	1.26485	1.21773	1.69671	0.139612
13	1.33077	0.318496	1.32604	1.22658	1.75671	0.141227
14	1.32285	0.294261	1.32694	1.2059	1.74325	0.142104
15	1.31519	0.273858	1.33022	1.24914	1.78876	0.142674
16	1.34076	0.261712	1.37071	1.23421	1.75973	0.143349
17	1.32263	0.243155	1.35054	1.23519	1.76519	0.141634
18	1.33331	0.22648	1.35364	1.23121	1.7572	0.141446
19	1.38679	0.216512	1.40462	1.21212	1.75547	0.142143
20	1.38988	0.202859	1.39456	1.22155	1.78273	0.139895
21	1.39449	0.195311	1.40183	1.23668	1.76557	0.144249
22	1.38666	0.181418	1.3905	1.22009	1.76846	0.141831
23	1.40428	0.170485	1.40777	1.23689	1.77768	0.145557
24	1.42627	0.166014	1.42124	1.17868	1.74275	0.143232
25	1.43803	0.155291	1.40635	1.22738	1.79042	0.143086

## Sheet: Figure 6h
Relative Abundance
	AMW50			AMW50 +F
Injection # (every ~4hr)	GSH	GSSG	MeGSH	GSH	GSSG	MeGSH
1	4.31883	0.820201	1.25148	4.41491	1.02953	1.67949
2	2.7461	0.955069	1.00262	4.05964	1.13712	1.64434
3	1.87963	0.927636	0.840212	3.81303	1.22626	1.63942
4	1.13099	0.883293	0.725185	3.51937	1.28616	1.638
5	0.510593	0.857983	0.647928	3.16434	1.3182	1.65274
6	0.183837	0.801559	0.583286	2.75971	1.38316	1.63514
7	0.030634	0.768177	0.517601	2.48693	1.38516	1.66978
8	0.009016	0.748626	0.456619	2.21715	1.40468	1.62722
9	0.005713	0.699597	0.40963	2.23188	1.41365	1.62595
10	0.007162	0.682699	0.365886	2.07133	1.45691	1.62562
11	0.006379	0.646207	0.351312	1.6098	1.45273	1.67421
12	0.006627	0.605646	0.297431	1.26366	1.47864	1.6409
13	0.003972	0.584698	0.2777	1.04401	1.51668	1.65821
14	0.005141	0.562271	0.245583	0.844978	1.52235	1.60153
15	0.002431	0.5202	0.227707	0.660431	1.51363	1.6014
16	0.005419	0.497148	0.217117	0.511313	1.52817	1.60889
17	0.002314	0.455272	0.184031	0.423321	1.51499	1.60681
18	0.003932	0.419508	0.175783	0.316758	1.53034	1.68917
19	0.002076	0.401131	0.157106	0.231465	1.5158	1.64565
20	0.004131	0.374468	0.143166	0.167407	1.53525	1.65441
21	0.002041	0.343144	0.127981	0.121743	1.54347	1.64438
22	0.004156	0.324558	0.111102	0.083596	1.53923	1.64755
23	0.001892	0.296874	0.102321	0.062629	1.53706	1.61819
24	0.001941	0.276745	0.096619	0.04383	1.52459	1.66661

## Sheet: Figure 6i
Peak area (arb. units)
Protein	AMW20			AMW35			AMW50
GSHR	18026.5	5662.68	26844.8	1698.34	2769.91	2585.76	28317.5	60960.5	37308.9
GSTK1	71828.9	62878	78871.7	30397.1	28679	25537	9190.11	13412.7	7453.08
GSTA3	416113	417846	443447	299647	298051	254948	214600	301382	184003
GSTP1	214810	201138	305117	1.79283e+06	9689824	1.28641e+06	1.13906e+06	7743311	2.26048e+06

[truncated: 77 more sheets: Figure 6j, Figure 6k, Figure 1a, Figure 1b, Figure 1c, Figure1d, Figure 1e, Figure 1f, Figure 1g, Figure 1h, Figure 1i, Figure 1j, Figure 2a, Figure 2b, Figure 2c, Figure 2d, Figure 3a, Figure 3b, Figure 3c, Figure 3d …]
